# Supplementary material for: Bacterial Quorum-Sensing Signal DSF Inhibits LPS-Induced Inflammations by Suppressing Toll-like Receptor Signaling and Preventing Lysosome-Mediated Apoptosis in Zebrafish
Source: Int J Mol Sci. 2022 Jun 26;23(13):7110. doi: 10.3390/ijms23137110 (PMC9266882; doi:10.3390/ijms23137110)
Supplement: Supplementary file 1 [file ijms-23-07110-s001.zip]

Archive with 4 entries (4 files):
- Suppl. Table S1.xlsx
- Suppl. Table S2.xlsx
- Suppl. Table S3.xlsx
- Suppl. Table S4.pdf
