# Supplementary material for: Bacterial Quorum-Sensing Signal DSF Inhibits LPS-Induced Inflammations by Suppressing Toll-like Receptor Signaling and Preventing Lysosome-Mediated Apoptosis in Zebrafish
Source: Int J Mol Sci. 2022 Jun 26;23(13):7110. doi: 10.3390/ijms23137110 (PMC9266882; doi:10.3390/ijms23137110)
Supplement: Supplementary file 1 [file ijms-23-07110-s001.zip › Suppl. Table S1.xlsx]

## Sheet: Reads
Supplementary Table S1：RNA-seq clean reads and total DGEs
sample	library	raw_reads	clean_reads	clean_bases	clean_reads_ratio	error_rate	Q20	Q30	GC_pct
Control	FRAS210145632-1r	50076276	48305018	7.25G	96.46	0.02	98.09	94.64	46.83
LPS	FRAS210145633-1r	43638558	42314860	6.35G	96.97	0.02	98.18	94.8	47.34
LPS+DSF	FRAS210145634-1r	44123658	42586580	6.39G	96.52	0.02	98.04	94.46	46.88

## Sheet: cluster_heatmap
gene_id	Control	LPS	LPS+DSF	gene_name	gene_chr	gene_start	gene_end	gene_strand	gene_length	gene_biotype	gene_description	tf_family
ENSDARG00000031637	1.12088	0	0.475614	pan3	24	21720304	21748700	+	5270	protein_coding	PAN3 poly(A) specific ribonuclease subunit homolog (S. cerevisiae) [Source:ZFIN;Acc:ZDB-GENE-070928-13]	-
ENSDARG00000056765	8.95031	0.597668	0.209581	ela2l	8	21366771	21372485	-	1407	protein_coding	elastase 2 like [Source:ZFIN;Acc:ZDB-GENE-040511-1]	Trypsin
ENSDARG00000103498	1.23991	15.8048	1.07681	epd	5	37837245	37839310	+	890	protein_coding	ependymin [Source:ZFIN;Acc:ZDB-GENE-980526-111]	-
ENSDARG00000020527	0.229838	4.21484	5.22045	nup62l	14	10624911	10656211	+	1977	protein_coding	nucleoporin 62 like [Source:ZFIN;Acc:ZDB-GENE-030131-8491]	-
novel.3935	0.47017	5.8486	7.47548	-	CHR_ALT_CTG5_1_29	35004605	35010848	+	2209	-	PF12796:Ankyrin repeats (3 copies)	-
ENSDARG00000027187	2.35287	0.0776902	0.024973	kat8	3	32681274	32689328	+	2952	protein_coding	K(lysine) acetyltransferase 8 [Source:ZFIN;Acc:ZDB-GENE-030131-7510]	MOZ_SAS
novel.4393	11.3043	0.980091	11.1053	-	CHR_ALT_CTG6_3_6	39871615	39882829	-	936	-	PF13405:EF-hand domain	-
novel.3909	3.07327	0.220309	0.27315	-	CHR_ALT_CTG5_1_22	30741609	30749494	+	2429	-	PF00622:SPRY domain|PF13765:SPRY-associated domain|PF00643:B-box zinc finger|PF15227:zinc finger of C3HC4-type, RING	SPRY
novel.530	3.69775	0.340219	0.426508	-	19	28592330	28594576	+	2247	-	PF13472:GDSL-like Lipase/Acylhydrolase family	-
ENSDARG00000035282	12.3507	1.35305	2.52802	emc6	5	42122810	42123794	-	904	protein_coding	ER membrane protein complex subunit 6 [Source:ZFIN;Acc:ZDB-GENE-030131-9164]	Rab5ip
novel.4695	4.54014	0.441891	4.09083	-	CHR_ALT_CTG9_1_1	13694770	13709462	+	1730	-	PF15383:Transmembrane protein 237	-
novel.1601	0	0.890646	0.0954307	-	CHR_ALT_CTG11_2_2	12011190	12051493	-	3090	-	PF07525:SOCS box|PF00017:SH2 domain	SOCS_box
novel.4171	4.25658	0	0.120853	-	CHR_ALT_CTG6_1_16	19659320	19687965	+	610	-	-	-
ENSDARG00000098771	1.48596	0	0.0888196	cbx8b	6	18359306	18362631	+	1660	protein_coding	chromobox homolog 8b [Source:ZFIN;Acc:ZDB-GENE-050522-325]	Chromo
ENSDARG00000055278	2.80141	15.1449	8.81734	cfb	21	27416284	27431397	+	2433	protein_coding	complement factor B [Source:ZFIN;Acc:ZDB-GENE-980526-487]	VWA
ENSDARG00000075178	0.0640166	1.05548	0.0969365	lpcat3	16	12174437	12236362	-	3042	protein_coding	lysophosphatidylcholine acyltransferase 3 [Source:ZFIN;Acc:ZDB-GENE-041111-232]	MBOAT
novel.2854	0.945956	4.67249	0.907422	-	CHR_ALT_CTG20_1_1	2951792	2980752	+	7068	-	PF01536:Adenosylmethionine decarboxylase	SAM_decarbox
ENSDARG00000099265	7.48701	1.25323	7.51014	slc7a5	25	12750340	12788370	-	1708	protein_coding	solute carrier family 7 (amino acid transporter light chain, L system), member 5 [Source:ZFIN;Acc:ZDB-GENE-080818-4]	-
ENSDARG00000037570	0.583923	6.18912	0.552625	polr1d	14	9077314	9085349	-	667	protein_coding	polymerase (RNA) I polypeptide D [Source:ZFIN;Acc:ZDB-GENE-040930-4]	-
ENSDARG00000040779	0.144388	1.40894	0.937022	med16	11	14104417	14143702	+	3147	protein_coding	mediator complex subunit 16 [Source:ZFIN;Acc:ZDB-GENE-090306-4]	-
ENSDARG00000094422	2.45564	0.266366	2.27509	si:dkey-12l12.1	24	11334733	11346871	+	2009	protein_coding	si:dkey-12l12.1 [Source:ZFIN;Acc:ZDB-GENE-091204-232]	-
novel.3126	0.855466	0.128957	0.20208	-	CHR_ALT_CTG22_2_5	28320320	28358571	+	9485	-	PF01390:SEA domain	-
ENSDARG00000056467	0.226968	2.87345	2.70651	tmub2	3	20012891	20021596	+	1144	protein_coding	transmembrane and ubiquitin-like domain containing 2 [Source:ZFIN;Acc:ZDB-GENE-030616-254]	ubiquitin
novel.3910	10.7625	2.08763	9.53857	-	CHR_ALT_CTG5_1_22	30759281	30770682	+	1538	-	PF06068:TIP49 P-loop domain|PF17856:TIP49 AAA-lid domain	-
novel.2607	1.36658	7.42118	1.25023	-	CHR_ALT_CTG18_2_5	16133519	16145446	+	1710	-	PF00026:Eukaryotic aspartyl protease|PF07966:A1 Propeptide	Asp
novel.3212	0.149225	2.16747	0.0564906	-	CHR_ALT_CTG23_1_25	24372549	24394982	-	1305	-	PF01404:Ephrin receptor ligand binding domain	-
ENSDARG00000077822	4.4072	0.351886	4.92034	si:dkey-6i22.5	14	22109241	22118055	-	869	protein_coding	si:dkey-6i22.5 [Source:ZFIN;Acc:ZDB-GENE-050506-32]	-
novel.2108	3.71942	0.469321	3.92236	-	CHR_ALT_CTG15_1_5	14075898	14083094	-	1466	-	PF04051:Transport protein particle (TRAPP) component	TRAPP_Bet3
novel.2615	2.26029	0.207963	0.76207	-	CHR_ALT_CTG18_2_6	16927839	16934817	-	1838	-	-	-
novel.1785	11.3356	2.35584	0.567952	-	CHR_ALT_CTG13_1_17	18650142	18660657	+	1947	-	PF13911:AhpC/TSA antioxidant enzyme	-
novel.2699	0.554157	0	0.28212	-	CHR_ALT_CTG1_1_17	20920529	20955767	-	3397	-	PF00651:BTB/POZ domain|PF01344:Kelch motif|PF07707:BTB And C-terminal Kelch	BACK
novel.2871	1.41238	7.0193	1.60401	-	CHR_ALT_CTG20_1_15	25904242	25910825	+	2298	-	PF06027:Solute carrier family 35	-
ENSDARG00000062019	3.15882	0.56664	1.28292	rufy2	13	22876467	22907260	-	3103	protein_coding	RUN and FYVE domain containing 2 [Source:ZFIN;Acc:ZDB-GENE-070424-66]	RUN
novel.1586	1.10022	0	0.267749	-	CHR_ALT_CTG11_1_6	14313349	14320152	+	1652	-	PF05485:THAP domain|PF13359:DDE superfamily endonuclease|PF13613:Helix-turn-helix of DDE superfamily endonuclease	THAP
ENSDARG00000086790	2.06291	0.259143	1.56187	gucy1b1	1	25801648	25841659	+	2360	protein_coding	guanylate cyclase 1 soluble subunit beta 1 [Source:ZFIN;Acc:ZDB-GENE-090313-160]	Guanylate_cyc
novel.2925	0.133841	4.72869	0.456001	-	CHR_ALT_CTG21_1_1	6212927	6307532	+	485	-	PF00611:Fes/CIP4, and EFC/F-BAR homology domain	-
novel.4677	1.09557	6.18243	1.55528	-	CHR_ALT_CTG8_2_1	17090390	17102602	-	1422	-	PF00071:Ras family	Ras
ENSDARG00000044102	2.11598	11.0129	1.93797	znf593	17	24684778	24686816	+	951	protein_coding	zinc finger protein 593 [Source:ZFIN;Acc:ZDB-GENE-040426-1789]	-
novel.4780	2.09093	0.30435	0.933843	-	CHR_ALT_CTG9_2_1	17134118	17168918	-	2763	-	PF08005:PHR domain	-
ENSDARG00000010555	0.0800733	1.06875	0.454689	pdha1b	24	24273371	24282427	-	2432	protein_coding	pyruvate dehydrogenase E1 alpha 1 subunit b [Source:ZFIN;Acc:ZDB-GENE-040718-96]	-
ENSDARG00000018966	6.30367	1.23729	4.00561	cyb5r1	11	24786378	24799675	+	1730	protein_coding	cytochrome b5 reductase 1 [Source:ZFIN;Acc:ZDB-GENE-030131-8497]	FAD_binding_6
novel.2041	5.79847	0.798172	0.256567	-	CHR_ALT_CTG14_2_8	35759940	35805488	+	862	-	PF01094:Receptor family ligand binding region	ANF_receptor
novel.1696	1.11395	7.87131	0.805057	-	CHR_ALT_CTG12_1_6	17701401	17703651	-	641	-	PF13499:EF-hand domain pair	-
ENSDARG00000093687	1.31636	0.0484456	1.30809	si:dkey-193c22.1	5	40200818	40210447	-	1578	protein_coding	si:dkey-193c22.1 [Source:ZFIN;Acc:ZDB-GENE-030131-7957]	Abhydrolase_3
novel.2882	3.79084	0.601946	0.870711	-	CHR_ALT_CTG20_1_15	25990902	26001391	-	1524	-	PF01067:Calpain large subunit, domain III|PF00648:Calpain family cysteine protease	Peptidase_C2
ENSDARG00000051874	0.101215	0.894002	0.0766323	stra6	25	22571475	22634675	+	3848	protein_coding	stimulated by retinoic acid 6 [Source:ZFIN;Acc:ZDB-GENE-060616-252]	-
novel.1478	0.459859	2.53684	0.74215	-	CHR_ALT_CTG10_2_4	27052698	27060212	+	2682	-	-	-
ENSDARG00000071060	1.19962	6.59298	5.97936	naa10	23	13832347	13840433	-	974	protein_coding	N(alpha)-acetyltransferase 10, NatA catalytic subunit [Source:ZFIN;Acc:ZDB-GENE-040426-2648]	Acetyltransf_1
novel.2265	0.304564	1.74559	2.58263	-	CHR_ALT_CTG16_2_2	16522816	16549629	+	3197	-	PF08315:cwf18 pre-mRNA splicing factor	-
novel.3826	0.234805	1.55861	0.145453	-	CHR_ALT_CTG4_1_7	12619038	12685755	+	3041	-	PF00412:LIM domain	LIM
novel.3946	4.48129	0.62089	0.598743	-	CHR_ALT_CTG5_1_30	35163475	35200732	-	985	-	PF00611:Fes/CIP4, and EFC/F-BAR homology domain	-
ENSDARG00000098453	2.20009	0.404105	1.58168	pank4	11	15878343	15915788	+	3216	protein_coding	pantothenate kinase 4 [Source:ZFIN;Acc:ZDB-GENE-040426-1592]	Fumble
ENSDARG00000037958	1.09582	4.9244	3.50425	nosip	3	32532000	32536378	+	2251	protein_coding	nitric oxide synthase interacting protein [Source:ZFIN;Acc:ZDB-GENE-041114-146]	-
novel.1946	2.77405	0.637458	0.522512	-	CHR_ALT_CTG14_1_25	31476555	31489365	-	4797	-	PF08569:Mo25-like	-
novel.3343	0.983527	0.039941	0.269614	-	CHR_ALT_CTG24_1_19	31341587	31355326	+	1914	-	PF14944:Tongue Cancer Chemotherapy Resistant Protein 1	-
ENSDARG00000030932	0.0235789	0.694217	0.133891	fgf10a	21	19635486	19683168	+	2753	protein_coding	fibroblast growth factor 10a [Source:ZFIN;Acc:ZDB-GENE-030715-1]	-
novel.3974	1.36008	0	0.210629	-	CHR_ALT_CTG5_1_37	38673310	38674860	+	1050	-	-	-
novel.1997	3.25303	0	0	-	CHR_ALT_CTG14_1_35	38866275	38869641	-	439	-	PF02939:UcrQ family	-
novel.3652	0.703662	3.41837	1.99784	-	CHR_ALT_CTG3_1_20	32526419	32528963	+	2214	-	-	-
novel.4195	1.34919	0.238339	0.229837	-	CHR_ALT_CTG6_1_24	28887017	28918528	+	3849	-	PF07647:SAM domain (Sterile alpha motif)|PF00870:P53 DNA-binding domain|PF07710:P53 tetramerisation motif	P53
novel.3639	0.152758	0.798315	0.292756	-	CHR_ALT_CTG3_1_18	30510161	30565976	-	6799	-	PF00168:C2 domain	C2
ENSDARG00000087346	3.64341	0.747938	4.6692	rap1ab	11	15833565	15875054	-	1942	protein_coding	RAP1A, member of RAS oncogene family b [Source:ZFIN;Acc:ZDB-GENE-040426-2738]	Ras
ENSDARG00000052113	1.11811	4.79166	1.58728	hexa	25	22216723	22241312	+	2090	protein_coding	hexosaminidase A (alpha polypeptide) [Source:ZFIN;Acc:ZDB-GENE-050417-283]	Glyco_hydro_20
novel.592	4.33287	0.897711	3.96394	-	2	47860171	47861788	+	1618	-	PF13472:GDSL-like Lipase/Acylhydrolase family	-
ENSDARG00000017612	4.27732	0.957806	1.67624	pnpo	12	28799988	28807184	+	2155	protein_coding	pyridoxamine 5'-phosphate oxidase [Source:ZFIN;Acc:ZDB-GENE-060602-2]	Pyridox_oxidase
novel.4076	3.48458	0.791439	0.763208	-	CHR_ALT_CTG5_2_14	57419682	57431998	+	2608	-	PF08799:pre-mRNA processing factor 4 (PRP4) like|PF00400:WD domain, G-beta repeat	WD40
ENSDARG00000016710	7.28394	1.5138	9.56984	rchy1	5	9147497	9161478	+	909	protein_coding	ring finger and CHY zinc finger domain containing 1 [Source:ZFIN;Acc:ZDB-GENE-040801-73]	zf-CHY
novel.1049	1.92884	0.0873682	1.93779	-	4	44040681	44044039	-	875	-	-	-
novel.4738	1.04555	0.130992	0.303167	-	CHR_ALT_CTG9_1_3	16854081	16861057	+	2918	-	PF15014:Ceroid-lipofuscinosis neuronal protein 5	-
novel.4591	2.28128	0.341936	0.329739	-	CHR_ALT_CTG8_1_12	27308449	27457356	-	1565	-	PF12020:TAFA family	-
ENSDARG00000097929	0.276421	2.00748	0.156963	BX005392.3	24	17322644	17325645	+	1409	processed_transcript	-	-
ENSDARG00000079416	3.2281	0.661164	1.7135	zgc:174895	15	15456536	15460133	+	1850	protein_coding	zgc:174895 [Source:ZFIN;Acc:ZDB-GENE-070928-41]	Pribosyltran
novel.3924	0.375218	3.31418	0.852257	-	CHR_ALT_CTG5_1_25	32502618	32505326	-	692	-	PF05891:AdoMet dependent proline di-methyltransferase	-
novel.3346	0.149454	1.7601	0.282887	-	CHR_ALT_CTG24_1_19	31431172	31442125	-	1303	-	PF00027:Cyclic nucleotide-binding domain	cNMP_binding
ENSDARG00000086504	19.0752	4.52648	13.7417	BX323559.1	2	32701820	32707411	+	456	processed_transcript	-	-
novel.1889	0.508818	2.08822	0.595365	-	CHR_ALT_CTG14_1_1	8447119	8456248	-	4210	-	PF01762:Galactosyltransferase|PF01176:Translation initiation factor 1A / IF-1	Galactosyl_T
novel.1394	4.92642	1.08073	3.29108	-	CHR_ALT_CTG10_1_24	26530789	26540370	+	1344	-	PF03372:Endonuclease/Exonuclease/phosphatase family|PF08952:Domain of unknown function (DUF1866)	Exo_endo_phos
ENSDARG00000094050	2.20492	0.103868	0.200327	CR759830.1	23	31401819	31403668	-	736	protein_coding	-	-
novel.2081	0.859183	0.0697829	0.269175	-	CHR_ALT_CTG15_1_15	20565098	20577349	+	2191	-	PF02214:BTB/POZ domain	K_tetra
novel.3251	2.85261	0.373277	0.647932	-	CHR_ALT_CTG23_1_33	31245434	31248952	+	1024	-	PF04402:Protein of unknown function (DUF541)	-
ENSDARG00000102734	2.89215	0.653688	2.15653	wdr48a	24	40876247	40901410	-	2222	protein_coding	WD repeat domain 48a [Source:ZFIN;Acc:ZDB-GENE-061110-55]	-
ENSDARG00000060030	0.208723	0.84278	0.110055	setd1a	3	32714157	32742578	+	8708	protein_coding	SET domain containing 1A [Source:ZFIN;Acc:ZDB-GENE-080521-4]	SET
novel.2863	2.28733	0.594486	2.95598	-	CHR_ALT_CTG20_1_11	22672410	22733497	+	4115	-	PF00595:PDZ domain	PDZ
novel.1973	2.09396	0.358696	0.172951	-	CHR_ALT_CTG14_1_29	34664712	34764401	-	1705	-	PF16182:Putative adherens-junction anchoring region of AbLIM|PF00412:LIM domain	LIM
novel.3760	0.587037	2.44631	1.79493	-	CHR_ALT_CTG4_1_10	25606868	25620965	+	2875	-	PF08840:BAAT / Acyl-CoA thioester hydrolase C terminal|PF04775:Acyl-CoA thioester hydrolase/BAAT N-terminal region	-
novel.4089	1.05645	0	1.79968	-	CHR_ALT_CTG5_2_15	69702607	69707716	-	1106	-	PF01712:Deoxynucleoside kinase	-
novel.1400	7.15555	2.09956	2.9122	-	CHR_ALT_CTG10_1_25	26823761	26830378	+	2658	-	PF06677:Sjogren's syndrome/scleroderma autoantigen 1 (Autoantigen p27)	-
novel.4613	0.210619	1.53787	1.77005	-	CHR_ALT_CTG8_1_17	31085881	31094101	-	1541	-	PF15245:Transcription cofactor vestigial-like protein 4	-
novel.1569	15.0389	46.5671	19.984	-	CHR_ALT_CTG11_1_25	36343241	36351375	-	1269	-	PF10584:Proteasome subunit A N-terminal signature|PF00227:Proteasome subunit	Proteasome
ENSDARG00000076050	0.0698738	1.64579	0.555481	si:dkey-283j8.1	18	40993196	41051768	+	929	protein_coding	si:dkey-283j8.1 [Source:ZFIN;Acc:ZDB-GENE-081031-12]	-
novel.4636	1.01633	0.0520403	0.050184	-	CHR_ALT_CTG8_1_4	20490224	20491774	+	1469	-	PF00046:Homeodomain	Homeobox
novel.2735	0.0128846	0.303482	0.0438985	-	CHR_ALT_CTG1_1_22	23560137	23573488	-	5038	-	PF05225:helix-turn-helix, Psq domain	HTH_psq
novel.4719	1.64702	0.399933	0.482084	-	CHR_ALT_CTG9_1_17	29711001	29783468	-	3823	-	PF01582:TIR domain|PF13927:Immunoglobulin domain	TIR
ENSDARG00000071424	8.06106	2.53824	6.53364	ap3d1	22	22172272	22231720	-	3825	protein_coding	adaptor-related protein complex 3, delta 1 subunit [Source:ZFIN;Acc:ZDB-GENE-050208-437]	-
novel.4392	0.227764	1.17048	0.517335	-	CHR_ALT_CTG6_3_6	39739238	39764803	-	3135	-	PF00365:Phosphofructokinase	PFK
novel.2243	0.211856	1.49701	0.673684	-	CHR_ALT_CTG16_1_8	13854392	13860173	+	1532	-	PF04110:Ubiquitin-like autophagy protein Apg12	-
ENSDARG00000113315	0.117809	0.832455	0.294346	zgc:153932	12	46098784	46112892	-	2755	protein_coding	zgc:153932 [Source:ZFIN;Acc:ZDB-GENE-070209-223]	-
novel.2691	0.62232	3.04435	2.50083	-	CHR_ALT_CTG1_1_15	19637333	19648219	-	1356	-	PF06870:A49-like RNA polymerase I associated factor	-
novel.5071	0	1.99081	1.27987	-	KN150677.1	63159	64291	-	576	-	-	-
ENSDARG00000030177	13.8323	4.18888	6.33972	uchl3	9	21971260	21976670	-	1314	protein_coding	ubiquitin carboxyl-terminal esterase L3 (ubiquitin thiolesterase) [Source:ZFIN;Acc:ZDB-GENE-050522-158]	-
ENSDARG00000055291	1.54686	5.26997	1.4744	rab18a	12	22921477	22933524	+	2350	protein_coding	RAB18A, member RAS oncogene family [Source:ZFIN;Acc:ZDB-GENE-030131-3980]	Ras
novel.4740	2.38577	0.409747	1.86276	-	CHR_ALT_CTG9_1_3	16835485	16853654	-	1306	-	PF02493:MORN repeat	MORN
ENSDARG00000016519	0.551146	2.3439	1.4605	ctdnep1a	5	24047292	24056796	+	2120	protein_coding	CTD nuclear envelope phosphatase 1a [Source:ZFIN;Acc:ZDB-GENE-041114-177]	NIF
novel.4436	0.457132	1.92676	0.464508	-	CHR_ALT_CTG7_1_19	24487880	24501244	+	2698	-	-	-
ENSDARG00000071375	6.45689	1.84481	3.55801	celf5a	22	19665617	20011604	-	1699	protein_coding	cugbp, Elav-like family member 5a [Source:ZFIN;Acc:ZDB-GENE-050208-746]	RRM_1
ENSDARG00000042742	6.76333	2.16579	3.53843	stx6	22	16482631	16494406	-	4271	protein_coding	syntaxin 6 [Source:ZFIN;Acc:ZDB-GENE-030131-858]	SNARE
ENSDARG00000005464	0.969404	0.0878198	0.127031	dnase1l1	23	19701587	19711988	+	1741	protein_coding	deoxyribonuclease I-like 1 [Source:ZFIN;Acc:ZDB-GENE-040426-2170]	Exo_endo_phos
novel.3442	0.173564	2.24845	0.0985565	-	CHR_ALT_CTG25_1_12	19422405	19423970	-	748	-	PF06373:Cocaine and amphetamine regulated transcript protein (CART)	-
novel.4453	0.368368	1.47123	0.691184	-	CHR_ALT_CTG7_1_23	28472984	28529525	-	4053	-	PF03455:dDENN domain|PF03456:uDENN domain|PF02141:DENN (AEX-3) domain	DENN
ENSDARG00000056691	1.03563	0.272349	0.536687	cpeb4a	14	24096588	24111292	-	6456	protein_coding	cytoplasmic polyadenylation element binding protein 4a [Source:ZFIN;Acc:ZDB-GENE-040426-1557]	-
ENSDARG00000103687	5.52885	1.08521	1.27906	sycn.2	21	25226558	25227191	+	634	protein_coding	syncollin, tandem duplicate 2 [Source:ZFIN;Acc:ZDB-GENE-141212-321]	-
novel.3638	1.50529	4.88193	5.3653	-	CHR_ALT_CTG3_1_18	30454353	30488072	-	2803	-	PF11232:Mediator complex subunit 25 PTOV activation and synapsin 2|PF11265:Mediator complex subunit 25 von Willebrand factor type A	-
novel.1328	2.30413	0.280712	1.08279	-	9	55706110	55706926	+	817	-	-	-
ENSDARG00000069296	0	0.51904	0.107255	moxd1l	20	43083745	43106423	+	2062	protein_coding	monooxygenase, DBH-like 1, like [Source:ZFIN;Acc:ZDB-GENE-060126-3]	Cu2_monoox_C
ENSDARG00000110137	0	0.92583	0.191315	si:dkey-240e12.6	22	25352530	25354059	+	1156	protein_coding	si:dkey-240e12.6 [Source:ZFIN;Acc:ZDB-GENE-050208-367]	-
ENSDARG00000029003	3.55312	11.9097	15.8304	eif1axa	5	24002598	24008997	-	950	protein_coding	eukaryotic translation initiation factor 1A, X-linked, a [Source:ZFIN;Acc:ZDB-GENE-041010-185]	-
novel.2553	0.917201	3.58423	3.69311	-	CHR_ALT_CTG18_1_39	36685125	36715771	+	1557	-	PF01067:Calpain large subunit, domain III|PF00648:Calpain family cysteine protease	Peptidase_C2
ENSDARG00000075045	0.530622	2.77737	0.870448	cxcl18b	1	49222164	49225890	-	1101	protein_coding	chemokine (C-X-C motif) ligand 18b [Source:ZFIN;Acc:ZDB-GENE-090313-165]	-
novel.4784	2.99497	0.53674	0.517594	-	CHR_ALT_CTG9_2_10	29974270	29983340	+	997	-	PF14617:U3-containing 90S pre-ribosomal complex subunit	-
novel.3662	2.01677	0.442822	0.582308	-	CHR_ALT_CTG3_1_20	32752930	32772518	+	1899	-	PF01073:3-beta hydroxysteroid dehydrogenase/isomerase family	-
ENSDARG00000036135	0.970346	0.216732	1.026	bbox1	7	34296789	34315291	+	3880	protein_coding	butyrobetaine (gamma), 2-oxoglutarate dioxygenase (gamma-butyrobetaine hydroxylase) 1 [Source:ZFIN;Acc:ZDB-GENE-050417-218]	-
novel.173	0.17544	1.65291	0.531317	-	12	46041997	46043106	+	1110	-	-	-
novel.4313	2.90944	0.862949	0.587412	-	CHR_ALT_CTG6_1_6	13852133	13870600	+	3012	-	PF13886:Domain of unknown function (DUF4203)	-
novel.4447	2.30768	0.263006	0.169083	-	CHR_ALT_CTG7_1_20	25132218	25179497	+	872	-	-	-
novel.3552	0.604027	2.60831	4.16163	-	CHR_ALT_CTG2_1_3	38289095	38291178	+	1612	-	PF00240:Ubiquitin family	ubiquitin
ENSDARG00000003615	1.37701	0.312958	1.09744	slc26a3.2	4	18804317	18823032	+	2687	protein_coding	solute carrier family 26 (anion exchanger), member 3, tandem duplicate 2 [Source:ZFIN;Acc:ZDB-GENE-041210-179]	Sulfate_transp
novel.1709	0.441834	1.99465	0.919935	-	CHR_ALT_CTG12_1_7	18551353	18560280	-	1763	-	PF04089:BRICHOS domain	-
ENSDARG00000044441	0.2061	0.0202268	0.0682685	si:ch73-194h10.2	6	28051978	28111704	+	7559	protein_coding	si:ch73-194h10.2 [Source:ZFIN;Acc:ZDB-GENE-100921-21]	Myosin_head
ENSDARG00000093431	0.770326	0	0.349938	BX119909.1	6	9245087	9251122	-	1264	protein_coding	-	IQ
novel.2517	1.34674	0	0	-	CHR_ALT_CTG18_1_29	26489425	26666884	-	723	-	PF09379:FERM N-terminal domain|PF00373:FERM central domain	Band_41
novel.1630	0.227764	0.899378	0.228236	-	CHR_ALT_CTG12_1_14	23850510	23905961	+	4845	-	-	-
ENSDARG00000058103	0.134814	0.91292	0.0382763	glra4b	5	22515347	22544151	-	1926	protein_coding	glycine receptor, alpha 4b [Source:ZFIN;Acc:ZDB-GENE-020402-2]	Neur_chan_LBD
novel.3939	22.0096	61.0409	77.3816	-	CHR_ALT_CTG5_1_29	35010443	35016330	-	1047	-	PF01849:NAC domain	-
ENSDARG00000090338	5.4287	1.78771	4.06148	fam20cb	12	18234557	18343653	+	2523	protein_coding	family with sequence similarity 20, member Cb [Source:ZFIN;Acc:ZDB-GENE-050301-4]	DUF1193
novel.2973	1.2138	0.302003	1.02902	-	CHR_ALT_CTG21_1_8	17557025	17584215	+	3797	-	PF01145:SPFH domain / Band 7 family	-
novel.3613	3.43996	9.86514	6.56086	-	CHR_ALT_CTG3_1_10	16565128	16585169	-	2472	-	PF14260:C4-type zinc-finger of DNA polymerase delta|PF00136:DNA polymerase family B|PF03104:DNA polymerase family B, exonuclease domain	DNA_pol_B
ENSDARG00000036876	0.268679	1.64539	1.28156	zgc:153284	23	31426493	31436524	-	1208	protein_coding	zgc:153284 [Source:ZFIN;Acc:ZDB-GENE-060825-317]	-
ENSDARG00000104732	0.176489	1.08082	0.360784	mlycd	18	14233553	14274803	-	1839	protein_coding	malonyl-CoA decarboxylase [Source:ZFIN;Acc:ZDB-GENE-070410-120]	-
novel.2713	3.79684	10.8241	5.35282	-	CHR_ALT_CTG1_1_2	9144424	9153027	+	2479	-	PF00659:POLO box duplicated region|PF00069:Protein kinase domain	Pkinase
novel.4202	0.327842	1.27895	0.302514	-	CHR_ALT_CTG6_1_25	29305334	29314287	+	3168	-	PF01156:Inosine-uridine preferring nucleoside hydrolase	-
ENSDARG00000111587	2.27764	9.57984	4.4343	CABZ01103860.1	20	1960092	1964823	+	399	protein_coding	-	-
novel.53	4.23871	13.9773	6.32674	-	1	58936850	58941735	-	536	-	PF16178:Dimerisation domain of Ca+-activated chloride-channel, anoctamin	-
novel.354	2.88152	0.678707	2.73699	-	16	36548494	36557314	+	1239	-	-	-
novel.3133	4.13937	1.41009	0.951855	-	CHR_ALT_CTG22_2_8	31059945	31085837	+	3795	-	-	-
ENSDARG00000045219	0.95958	3.65617	1.4103	dkk1b	12	6465557	6467675	+	1150	protein_coding	dickkopf WNT signaling pathway inhibitor 1b [Source:ZFIN;Acc:ZDB-GENE-990708-5]	-
novel.3790	0.884715	2.88761	1.72244	-	CHR_ALT_CTG4_1_2	7655095	7692245	+	2568	-	PF00178:Ets-domain	Ets
ENSDARG00000062448	0.657549	0.163029	0.327529	skor1b	18	19972853	19982654	+	5627	protein_coding	SKI family transcriptional corepressor 1b [Source:ZFIN;Acc:ZDB-GENE-050419-82]	-
novel.3208	0.599854	0	0.389282	-	CHR_ALT_CTG23_1_24	23914619	23973929	+	1515	-	PF00102:Protein-tyrosine phosphatase|PF00017:SH2 domain	Y_phosphatase
novel.1342	2.42341	0	0.196587	-	9	55713523	55713897	-	375	-	-	-
novel.5007	3.64094	0.612557	2.36283	-	KN150383.1	858	7412	-	624	-	PF07690:Major Facilitator Superfamily	MFS_1
ENSDARG00000093545	0.613349	0.0401297	0.116095	BX294165.1	22	25045692	25049205	-	1905	processed_transcript	-	-
ENSDARG00000105410	1.26044	0.0824672	0.0795256	BX324230.1	7	7555456	7563286	+	927	sense_intronic	-	-
ENSDARG00000112019	0.6364	2.28789	1.71177	CABZ01065423.1	20	1834262	1891596	+	1938	protein_coding	-	Laminin_EGF
novel.2761	0.8439	2.90205	1.22675	-	CHR_ALT_CTG1_1_32	30418864	30434652	+	1923	-	PF09335:SNARE associated Golgi protein	-
novel.3610	4.73574	12.8951	11.2704	-	CHR_ALT_CTG3_1_10	16541541	16557269	+	2152	-	PF00071:Ras family	Ras
ENSDARG00000000489	1.55992	4.59275	3.3717	upf3b	14	33339322	33351103	-	2580	protein_coding	UPF3B, regulator of nonsense mediated mRNA decay [Source:ZFIN;Acc:ZDB-GENE-040426-1630]	-
novel.4658	0.281008	1.28699	0.177297	-	CHR_ALT_CTG8_1_6	21368403	21381889	-	2079	-	PF00089:Trypsin	Trypsin
novel.2948	0.169485	1.89621	2.21353	-	CHR_ALT_CTG21_1_16	27464624	27469694	+	766	-	PF14779:Ciliary BBSome complex subunit 1	-
novel.1828	0.293723	3.28619	0.667151	-	CHR_ALT_CTG13_1_31	49806660	49819130	-	442	-	-	-
novel.2007	5.8607	1.65999	1.34803	-	CHR_ALT_CTG14_1_6	12126418	12141324	+	875	-	PF00012:Hsp70 protein	HSP70
ENSDARG00000017261	0.48642	1.71856	0.524797	gdpd1	15	16886196	16894875	+	2669	protein_coding	glycerophosphodiester phosphodiesterase domain containing 1 [Source:ZFIN;Acc:ZDB-GENE-040822-22]	-
ENSDARG00000069378	0.200245	0.845045	0.265317	pard6a	18	22028674	22094102	-	3890	protein_coding	par-6 family cell polarity regulator alpha [Source:ZFIN;Acc:ZDB-GENE-070705-215]	PDZ
novel.3554	4.41991	1.4116	1.7441	-	CHR_ALT_CTG2_1_3	37994183	38000251	-	1733	-	-	-
ENSDARG00000026806	0.173239	0.754882	0.0590234	taf8	23	32392461	32423348	+	3747	protein_coding	TAF8 RNA polymerase II, TATA box binding protein (TBP)-associated factor [Source:ZFIN;Acc:ZDB-GENE-040426-1013]	-
ENSDARG00000014943	3.5342	1.27828	2.05948	kif23	18	20435821	20458840	-	4904	protein_coding	kinesin family member 23 [Source:ZFIN;Acc:ZDB-GENE-991019-4]	Kinesin
ENSDARG00000100947	5.64669	1.81882	3.83674	mafk	3	42964045	42981739	-	1345	protein_coding	v-maf avian musculoaponeurotic fibrosarcoma oncogene homolog K [Source:ZFIN;Acc:ZDB-GENE-040624-9]	bZIP_Maf
novel.4668	0.48656	1.75276	0.942631	-	CHR_ALT_CTG8_1_9	23799536	23807962	+	2268	-	-	-
ENSDARG00000029546	2.00194	0.412591	1.0231	grem1a	20	29469753	29471577	-	1297	protein_coding	gremlin 1a, DAN family BMP antagonist [Source:ZFIN;Acc:ZDB-GENE-040625-1]	-
ENSDARG00000071462	0.183369	0.0127031	0.11025	lama3	22	16382502	16403602	-	6018	protein_coding	laminin, alpha 3 [Source:ZFIN;Acc:ZDB-GENE-050208-475]	Laminin_G_2
ENSDARG00000104651	0.84886	0.0588055	0.283539	msx2a	14	24080077	24081929	-	1300	protein_coding	muscle segment homeobox 2a [Source:ZFIN;Acc:ZDB-GENE-980526-322]	Homeobox
ENSDARG00000007783	0.18425	0	0.193153	blk	20	19175031	19198334	+	4580	protein_coding	BLK proto-oncogene, Src family tyrosine kinase [Source:ZFIN;Acc:ZDB-GENE-040724-106]	Pkinase_Tyr
ENSDARG00000097371	0	0.562487	0.345178	mcf2b	10	26762793	26766780	-	1495	protein_coding	MCF.2 cell line derived transforming sequence b [Source:ZFIN;Acc:ZDB-GENE-091118-4]	-
novel.4066	0	0.489475	0.128731	-	CHR_ALT_CTG5_1_7	12571020	12586854	-	1718	-	PF00047:Immunoglobulin domain|PF13927:Immunoglobulin domain	ig
ENSDARG00000092680	0	0.793319	0	si:dkey-58f10.12	5	38673168	38674727	+	1060	protein_coding	si:dkey-58f10.12 [Source:ZFIN;Acc:ZDB-GENE-060526-314]	-
ENSDARG00000075034	0	0.123103	0	raver2	6	31430791	31576397	-	6831	protein_coding	ribonucleoprotein, PTB-binding 2 [Source:ZFIN;Acc:ZDB-GENE-090713-1]	RRM_1
ENSDARG00000094077	0	0.955589	0	si:dkey-21e2.16	22	19311411	19313738	+	880	protein_coding	si:dkey-21e2.16 [Source:ZFIN;Acc:ZDB-GENE-050208-698]	Trypsin
novel.4324	0.467821	1.38349	1.10982	-	CHR_ALT_CTG6_1_9	17725389	17957081	-	6244	-	PF14538:Raptor N-terminal CASPase like domain|PF13646:HEAT repeats	-
ENSDARG00000016541	1.87489	0.441607	0.899027	sash3	14	33568838	33585809	-	1558	protein_coding	SAM and SH3 domain containing 3 [Source:ZFIN;Acc:ZDB-GENE-130411-1]	-
novel.2637	0.249985	1.27575	0.283903	-	CHR_ALT_CTG19_1_10	40847020	40853910	-	1558	-	PF00014:Kunitz/Bovine pancreatic trypsin inhibitor domain	Kunitz_BPTI
ENSDARG00000032862	0.515385	0.0606964	0.117063	ugt5g1	7	22688781	22696987	+	2519	protein_coding	UDP glucuronosyltransferase 5 family, polypeptide G1 [Source:ZFIN;Acc:ZDB-GENE-080305-10]	UDPGT
novel.1542	2.00348	0.235948	0.227532	-	CHR_ALT_CTG11_1_22	25608641	25618788	+	648	-	PF01596:O-methyltransferase	-
ENSDARG00000057899	0.069537	0.737037	0.0789719	zgc:114081	23	16807209	16811727	+	1867	protein_coding	zgc:114081 [Source:ZFIN;Acc:ZDB-GENE-050913-78]	F-box
ENSDARG00000102114	0.762558	0.112257	0.577349	ptdss1b	19	46066889	46091497	-	2043	protein_coding	phosphatidylserine synthase 1b [Source:ZFIN;Acc:ZDB-GENE-081031-18]	PSS
ENSDARG00000062142	0.442524	1.56347	0.376925	stoml1	25	22281441	22292901	+	2347	protein_coding	stomatin (EPB72)-like 1 [Source:ZFIN;Acc:ZDB-GENE-070209-241]	-
novel.839	1.43984	5.79359	2.58907	-	24	46468	48107	+	541	-	-	-
novel.1984	2.39838	0.767542	2.16128	-	CHR_ALT_CTG14_1_32	36765979	36821550	-	2490	-	PF13639:Ring finger domain	-
novel.2434	2.74577	0.580401	2.55862	-	CHR_ALT_CTG18_1_11	12962738	13052856	-	922	-	PF00611:Fes/CIP4, and EFC/F-BAR homology domain	-
ENSDARG00000023914	4.27569	1.49537	4.23781	mark4a	5	36768674	36822220	+	2505	protein_coding	MAP/microtubule affinity-regulating kinase 4a [Source:ZFIN;Acc:ZDB-GENE-060531-156]	Pkinase
novel.2346	0.891752	2.51653	1.39491	-	CHR_ALT_CTG17_1_22	26828019	26848026	+	3858	-	PF10513:Enhancer of polycomb-like|PF13831:PHD-finger|PF13832:PHD-zinc-finger like domain	-
ENSDARG00000113899	1.57266	0.526891	0.384922	zgc:77650	18	7553950	7566105	+	4788	protein_coding	zgc:77650 [Source:ZFIN;Acc:ZDB-GENE-030131-6151]	Arf
novel.2924	8.47219	3.19427	2.11124	-	CHR_ALT_CTG21_1_1	6137048	6150977	+	2130	-	PF12330:Haspin like kinase domain|PF00069:Protein kinase domain	Pkinase
ENSDARG00000056379	4.61903	1.37808	0.41966	si:ch73-86n18.1	16	21779920	21785261	-	1054	protein_coding	si:ch73-86n18.1 [Source:ZFIN;Acc:ZDB-GENE-141216-19]	Lectin_C
novel.4820	0.711373	2.1468	2.77713	-	CHR_ALT_CTG9_2_8	28112039	28132036	+	2920	-	PF00180:Isocitrate/isopropylmalate dehydrogenase	-
novel.2257	5.63529	15.1214	9.23528	-	CHR_ALT_CTG16_2_1	12261088	12269544	+	910	-	PF02991:Autophagy protein Atg8 ubiquitin like	-
ENSDARG00000079839	0.8772	2.98442	1.99244	arrdc1b	21	14699693	14762944	-	1332	protein_coding	arrestin domain containing 1b [Source:ZFIN;Acc:ZDB-GENE-080515-2]	-
ENSDARG00000069748	1.53679	0.393449	2.2006	capn5b	21	22158744	22214734	+	1943	protein_coding	calpain 5b [Source:ZFIN;Acc:ZDB-GENE-091116-29]	Peptidase_C2
novel.4007	0.0346386	0.57111	0.668753	-	CHR_ALT_CTG5_1_46	45000642	45003862	+	1874	-	PF03474:DMRTA motif|PF00751:DM DNA binding domain	DM
novel.3066	2.42099	0.178198	1.37474	-	CHR_ALT_CTG22_1_3	16427149	16462290	-	429	-	-	-
ENSDARG00000057887	1.10372	0.0812403	0.391712	nts	18	16330025	16339902	+	941	protein_coding	neurotensin [Source:ZFIN;Acc:ZDB-GENE-091204-433]	-
novel.3540	0.0775541	1.27869	0.0880767	-	CHR_ALT_CTG2_1_2	37904306	37909853	-	837	-	PF00059:Lectin C-type domain|PF01391:Collagen triple helix repeat (20 copies)	Lectin_C
ENSDARG00000038716	0.0217901	0.359268	0	casq1a	2	38039857	38054482	+	2979	protein_coding	calsequestrin 1a [Source:ZFIN;Acc:ZDB-GENE-040801-139]	Calsequestrin
novel.1346	1.09199	4.71543	2.20472	-	9	56429078	56431248	-	535	-	-	-
ENSDARG00000069279	0.308456	1.33197	0.233538	elovl7a	8	16758304	16769798	+	1894	protein_coding	ELOVL fatty acid elongase 7a [Source:ZFIN;Acc:ZDB-GENE-030131-6149]	ELO
novel.2268	3.46745	1.0209	1.79523	-	CHR_ALT_CTG16_2_3	33629365	33634460	-	1273	-	PF03998:Utp11 protein	-
novel.3704	8.30743	3.30501	7.73238	-	CHR_ALT_CTG3_1_5	12041155	12045225	-	4071	-	PF00078:Reverse transcriptase (RNA-dependent DNA polymerase)	RVT_1
novel.3059	6.27296	2.51295	2.24381	-	CHR_ALT_CTG22_1_3	16294867	16312430	+	6571	-	PF03645:Tctex-1 family|PF02817:e3 binding domain|PF00364:Biotin-requiring enzyme|PF00198:2-oxoacid dehydrogenases acyltransferase (catalytic domain)|PF13855:Leucine rich repeat	Biotin_lipoyl
novel.3443	1.05383	2.8156	4.43	-	CHR_ALT_CTG25_1_14	20716201	20729607	+	4127	-	PF13850:Endoplasmic Reticulum-Golgi Intermediate Compartment (ERGIC)|PF07970:Endoplasmic reticulum vesicle transporter	-
ENSDARG00000018048	0.0640481	0.641145	0.327322	zgc:171704	16	28792158	28796865	+	2027	protein_coding	zgc:171704 [Source:ZFIN;Acc:ZDB-GENE-070820-16]	Ras
ENSDARG00000097728	0.118779	1.18902	0.472133	CR388132.1	4	29139757	29142639	-	1093	lincRNA	-	-
ENSDARG00000019492	0.784071	0.0971992	0.23433	shbg	12	22511015	22524388	-	1573	protein_coding	sex hormone-binding globulin [Source:ZFIN;Acc:ZDB-GENE-030131-1324]	-
ENSDARG00000075539	0.553987	0.0850989	0.136772	snphb	23	16620801	16642181	+	2695	protein_coding	syntaphilin b [Source:ZFIN;Acc:ZDB-GENE-090313-92]	-
novel.3111	1.29234	0.451434	0.310951	-	CHR_ALT_CTG22_2_1	15914373	15957015	-	5927	-	PF12763:Cytoskeletal-regulatory complex EF hand	-
ENSDARG00000017230	3.69404	9.32985	7.10161	fbxw11b	10	21444654	21470593	+	2917	protein_coding	F-box and WD repeat domain containing 11b [Source:ZFIN;Acc:ZDB-GENE-040426-2903]	WD40
ENSDARG00000054343	0.508124	0	0.528978	slc7a8b	2	38318000	38337122	-	1533	protein_coding	solute carrier family 7 (amino acid transporter light chain, L system), member 8b [Source:ZFIN;Acc:ZDB-GENE-030616-586]	-
ENSDARG00000098976	0.233499	0	0.198886	CU457778.1	KN147651.2	199184	204354	-	3336	protein_coding	-	-
ENSDARG00000013477	0.371638	0	0.211031	gata1a	11	25411914	25418856	-	2096	protein_coding	GATA binding protein 1a [Source:ZFIN;Acc:ZDB-GENE-980526-268]	GATA
novel.1002	1.73486	0	0.820938	-	4	48070123	48107250	+	449	-	PF00096:Zinc finger, C2H2 type|PF13465:Zinc-finger double domain	zf-C2H2
novel.3387	1.59622	0	0.75533	-	CHR_ALT_CTG24_1_9	22015305	22023571	+	488	-	-	-
ENSDARG00000093886	1.33382	0	0.3787	si:dkey-167i21.2	1	18810891	18811517	-	584	protein_coding	si:dkey-167i21.2 [Source:ZFIN;Acc:ZDB-GENE-090313-198]	-
ENSDARG00000101313	0	0.730154	0.211233	CABZ01025781.1	KN150241.1	43860	58507	+	1047	protein_coding	-	7tm_1
ENSDARG00000103247	0	0.404055	0.0389642	znf993	4	69559692	69575848	+	1892	protein_coding	zinc finger protein 993 [Source:ZFIN;Acc:ZDB-GENE-110914-103]	zf-C2H2
novel.4297	0	1.86003	0	-	CHR_ALT_CTG6_1_46	49080845	49082976	+	411	-	PF00007:Cystine-knot domain	-
ENSDARG00000099196	1.38703	5.55385	2.67787	cplx3a	KN149995.1	4573	7426	+	468	protein_coding	complexin 3a [Source:ZFIN;Acc:ZDB-GENE-090313-349]	-
novel.4819	0.802351	2.37754	1.82243	-	CHR_ALT_CTG9_2_7	27874953	27883227	-	2508	-	PF00149:Calcineurin-like phosphoesterase|PF05011:Lariat debranching enzyme, C-terminal domain	Metallophos
ENSDARG00000074217	1.45819	0.276982	0.480784	si:dkey-188i13.6	13	37609458	37615029	-	1380	protein_coding	si:dkey-188i13.6 [Source:ZFIN;Acc:ZDB-GENE-030131-7410]	-
ENSDARG00000004937	0.387539	1.4344	1.79192	skp2	21	22347120	22359336	-	2345	protein_coding	S-phase kinase-associated protein 2, E3 ubiquitin protein ligase [Source:ZFIN;Acc:ZDB-GENE-030219-158]	-
ENSDARG00000003866	12.372	29.6848	23.1516	tm9sf2	1	29798140	29824375	+	3232	protein_coding	transmembrane 9 superfamily member 2 [Source:ZFIN;Acc:ZDB-GENE-030131-6302]	-
ENSDARG00000100339	1.10022	3.59921	0.624748	arf4b	11	42466834	42472941	-	1062	protein_coding	ADP-ribosylation factor 4b [Source:ZFIN;Acc:ZDB-GENE-050417-205]	Arf
ENSDARG00000001754	4.55957	1.74997	1.04027	noc2l	23	23126130	23179417	-	3189	protein_coding	NOC2-like nucleolar associated transcriptional repressor [Source:ZFIN;Acc:ZDB-GENE-000607-75]	-
ENSDARG00000070721	0.762603	2.37101	1.2125	vdrb	6	38954733	39006449	-	2128	protein_coding	vitamin D receptor b [Source:ZFIN;Acc:ZDB-GENE-080403-10]	zf-C4
ENSDARG00000103837	0.177904	0.589264	1.42692	CU633479.2	24	40763020	40774028	-	5838	protein_coding	-	Myosin_head
ENSDARG00000088745	1.23184	3.84759	2.73714	zgc:173915	1	59073203	59089598	+	1212	protein_coding	zgc:173915 [Source:ZFIN;Acc:ZDB-GENE-071004-112]	Fibrinogen_C
ENSDARG00000035870	2.64802	0.982556	1.56545	laptm4b	19	32864577	32888758	-	3579	protein_coding	lysosomal protein transmembrane 4 beta [Source:ZFIN;Acc:ZDB-GENE-030616-616]	-
novel.873	1.82425	0.537099	1.48476	-	24	36690245	36698944	-	2135	-	-	-
ENSDARG00000111785	2.06072	0.642413	3.06307	trappc2l	7	55633483	55637368	+	2142	protein_coding	trafficking protein particle complex 2-like [Source:ZFIN;Acc:ZDB-GENE-040801-249]	-
novel.2681	1.26495	3.35186	3.32806	-	CHR_ALT_CTG1_1_12	17896667	17909599	+	3079	-	PF00067:Cytochrome P450	p450
ENSDARG00000003320	4.53071	1.80446	3.76085	fam91a1	19	33093395	33137720	+	3940	protein_coding	family with sequence similarity 91, member A1 [Source:ZFIN;Acc:ZDB-GENE-040426-1187]	-
ENSDARG00000004051	0.663452	0.177578	0.410984	CR354540.1	7	58270474	58289847	-	4305	protein_coding	-	p450
novel.2858	0.718421	2.07425	2.60561	-	CHR_ALT_CTG20_1_1	2983874	3005828	-	2801	-	PF00076:RNA recognition motif. (a.k.a. RRM, RBD, or RNP domain)|PF00160:Cyclophilin type peptidyl-prolyl cis-trans isomerase/CLD	Pro_isomerase
novel.2267	2.34716	5.91484	3.86945	-	CHR_ALT_CTG16_2_3	33640528	33721584	+	2572	-	PF00412:LIM domain	LIM
ENSDARG00000074852	0.238431	0.758153	0.487406	myo15b	12	33661781	33706726	-	5445	protein_coding	myosin XVB [Source:ZFIN;Acc:ZDB-GENE-030131-4797]	SH3_2
novel.2419	0.488213	1.4949	0.665345	-	CHR_ALT_CTG17_2_3	22986438	23102670	+	3324	-	PF00683:TB domain|PF12662:Complement Clr-like EGF-like|PF07645:Calcium-binding EGF domain	EGF_CA
ENSDARG00000105586	0.658345	0.0516884	1.09658	BX255967.1	7	35679424	35763213	+	1479	processed_transcript	-	-
ENSDARG00000044255	2.8521	1.00121	2.36702	rbm18	10	9346383	9370944	+	2367	protein_coding	RNA binding motif protein 18 [Source:ZFIN;Acc:ZDB-GENE-040426-1764]	RRM_1
novel.2211	4.1077	1.54671	3.80819	-	CHR_ALT_CTG16_1_22	41880285	41905040	+	2323	-	PF07686:Immunoglobulin V-set domain	V-set
ENSDARG00000099958	1.11461	0.187524	0.301391	BX957318.1	6	52853384	52855784	+	1223	protein_coding	-	7tm_1
ENSDARG00000090873	0.857339	3.75024	0.973663	ccl34a.4	2	40199002	40199780	-	530	protein_coding	chemokine (C-C motif) ligand 34a, duplicate 4 [Source:ZFIN;Acc:ZDB-GENE-070912-32]	-
ENSDARG00000040118	28.2859	66.0972	32.6915	zgc:113232	16	38360002	38389883	+	2467	protein_coding	zgc:113232 [Source:ZFIN;Acc:ZDB-GENE-050327-86]	Collagen
ENSDARG00000098609	2.37004	0.31013	2.09348	AL954741.1	22	1491664	1493106	+	493	protein_coding	-	zf-C2H2
ENSDARG00000057789	0.215299	2.02845	1.34481	lyz	24	24035863	24038800	-	603	protein_coding	lysozyme [Source:ZFIN;Acc:ZDB-GENE-020515-2]	-
ENSDARG00000010472	0.498434	1.42837	1.11326	atp1a2a	2	44203075	44255537	-	3907	protein_coding	ATPase Na+/K+ transporting subunit alpha 2 [Source:ZFIN;Acc:ZDB-GENE-001212-6]	Cation_ATPase_C
ENSDARG00000096951	0.568327	0.160053	0.33675	CR848812.1	15	29770611	29776205	-	5254	antisense	-	-
ENSDARG00000037276	1.16006	0.326697	0.630087	map9	1	25737767	25749888	-	2574	protein_coding	microtubule-associated protein 9 [Source:ZFIN;Acc:ZDB-GENE-080225-36]	-
ENSDARG00000005897	8.63106	3.3353	6.17739	dera	4	12755136	12766418	-	1444	protein_coding	deoxyribose-phosphate aldolase (putative) [Source:ZFIN;Acc:ZDB-GENE-041010-200]	-
ENSDARG00000089138	5.62112	2.16924	3.0296	si:ch1073-440b2.1	1	28391631	28473487	-	2044	protein_coding	si:ch1073-440b2.1 [Source:ZFIN;Acc:ZDB-GENE-030131-8303]	-
novel.3331	0.518992	1.3319	1.63627	-	CHR_ALT_CTG24_1_15	27141529	27225277	+	8380	-	PF00501:AMP-binding enzyme	AMP-binding
ENSDARG00000074254	2.34091	0.782354	2.08371	abcb6b	9	14202686	14273652	-	2052	protein_coding	ATP-binding cassette, sub-family B (MDR/TAP), member 6b [Source:ZFIN;Acc:ZDB-GENE-070912-584]	ABC_membrane
ENSDARG00000063544	8.07036	3.29632	7.62897	pip4k2ab	2	21090317	21156855	+	2783	protein_coding	phosphatidylinositol-5-phosphate 4-kinase, type II, alpha b [Source:ZFIN;Acc:ZDB-GENE-070912-272]	PIP5K
ENSDARG00000046150	0.48266	0.139206	0.391534	b4galnt4a	25	24291156	24610545	+	6590	protein_coding	beta-1,4-N-acetyl-galactosaminyl transferase 4a [Source:ZFIN;Acc:ZDB-GENE-100422-4]	-
ENSDARG00000102491	0.248549	1.12207	0.658636	gpr142	12	36054721	36070473	-	1567	protein_coding	G protein-coupled receptor 142 [Source:ZFIN;Acc:ZDB-GENE-130603-30]	7tm_1
novel.586	1.90092	0.331658	0.639655	-	2	36552704	36564039	+	922	-	-	-
ENSDARG00000033498	22.4792	9.44798	15.632	rorb	5	25366677	25406807	-	1594	protein_coding	RAR-related orphan receptor B [Source:ZFIN;Acc:ZDB-GENE-061204-2]	zf-C4
novel.3831	1.90546	4.52549	2.26318	-	CHR_ALT_CTG4_2_1	9902991	9992133	+	8176	-	PF00169:PH domain|PF02893:GRAM domain|PF12335:Myotubularin protein|PF02141:DENN (AEX-3) domain|PF06602:Myotubularin-like phosphatase domain|PF03456:uDENN domain	DENN
ENSDARG00000040443	13.2992	5.34508	7.07235	polr2i	18	40909821	40913301	-	1230	protein_coding	polymerase (RNA) II (DNA directed) polypeptide I [Source:ZFIN;Acc:ZDB-GENE-041010-106]	-
ENSDARG00000037392	13.5768	5.54511	7.16436	med19a	14	22102203	22108718	-	1420	protein_coding	mediator complex subunit 19a [Source:ZFIN;Acc:ZDB-GENE-060929-232]	-
novel.3545	18.4723	43.1754	32.997	-	CHR_ALT_CTG2_1_3	38039853	38052873	+	1374	-	PF01216:Calsequestrin	Calsequestrin
novel.4705	6.62425	2.70483	7.71523	-	CHR_ALT_CTG9_1_11	24024338	24031380	-	2685	-	PF00834:Ribulose-phosphate 3 epimerase family|PF15172:Prolactin-releasing peptide	-
ENSDARG00000045011	0.262009	1.07998	0.892677	tapbp.2	19	7065988	7070691	-	1982	protein_coding	TAP binding protein (tapasin), tandem duplicate 2 [Source:ZFIN;Acc:ZDB-GENE-060503-136]	V-set
ENSDARG00000032469	1.3484	0.421812	0.334983	ampd3b	18	16762806	16795262	-	3081	protein_coding	adenosine monophosphate deaminase 3b [Source:ZFIN;Acc:ZDB-GENE-030131-5929]	-
ENSDARG00000033367	7.77981	3.05407	10.9062	rrm2b	19	32916372	32928486	-	1602	protein_coding	ribonucleotide reductase M2 b [Source:ZFIN;Acc:ZDB-GENE-030616-614]	-
ENSDARG00000104833	1.80313	0	1.30314	CU693471.1	6	4416849	4433730	-	396	lincRNA	-	-
ENSDARG00000056804	0.327391	0	0.236608	IL4I1	15	21694388	21702317	-	2181	protein_coding	si:dkey-40g16.6 [Source:ZFIN;Acc:ZDB-GENE-030131-9110]	Amino_oxidase
novel.1837	0.51968	0	0.268269	-	CHR_ALT_CTG13_1_4	8335674	8346052	-	1374	-	PF00271:Helicase conserved C-terminal domain|PF07717:Oligonucleotide/oligosaccharide-binding (OB)-fold|PF04408:Helicase associated domain (HA2)	DUF1605
ENSDARG00000086218	0.464568	0	0.191855	nkd3	19	43995936	43998061	+	1537	protein_coding	naked cuticle homolog 3 [Source:NCBI gene;Acc:566577]	-
ENSDARG00000040254	0.429111	0	0.132909	hormad1	16	29551023	29557338	-	1664	protein_coding	HORMA domain containing 1 [Source:ZFIN;Acc:ZDB-GENE-040718-49]	HORMA
novel.648	0	1.84953	0.792691	-	20	3412356	3415009	+	372	-	-	-
ENSDARG00000094576	1.25933	0	0	CT025748.1	5	23331153	23341623	-	567	processed_transcript	-	-
ENSDARG00000113859	0	1.07336	0.230016	CABZ01017717.1	KN150327.1	5738	14904	+	641	protein_coding	-	-
novel.3614	0	0.822995	0.176364	-	CHR_ALT_CTG3_1_11	17269296	17285306	+	836	-	PF02865:STAT protein, protein interaction domain|PF01017:STAT protein, all-alpha domain	STAT_alpha
novel.384	0	2.68759	0	-	16	29921043	29921398	-	256	-	-	-
ENSDARG00000095147	0.722256	2.33913	0.820253	krt96	22	11775269	11779560	+	1438	protein_coding	keratin 96 [Source:ZFIN;Acc:ZDB-GENE-030131-221]	Filament
novel.3992	4.08798	9.65408	3.86072	-	CHR_ALT_CTG5_1_42	41793011	41800856	+	3017	-	PF04714:BCL7, N-terminal conserver region|PF13532:2OG-Fe(II) oxygenase superfamily	-
novel.3808	0.17998	1.27176	1.90773	-	CHR_ALT_CTG4_1_4	9543937	9549789	-	1082	-	PF00591:Glycosyl transferase family, a/b domain|PF02885:Glycosyl transferase family, helical bundle domain	Glycos_trans_3N
novel.3	1.89526	0.334805	1.82955	-	1	7906951	7907673	+	685	-	-	-
ENSDARG00000075909	0.383532	0.0677523	0.087114	slc35f3a	12	30723178	30756585	+	3385	protein_coding	solute carrier family 35, member F3a [Source:ZFIN;Acc:ZDB-GENE-080204-20]	DUF6
novel.3081	2.45139	0.750614	3.73056	-	CHR_ALT_CTG22_1_6	20161118	20163445	-	1324	-	PF00651:BTB/POZ domain	BTB
ENSDARG00000043339	0.388467	1.46398	1.58823	abraxas2a	21	19319804	19329076	+	1671	protein_coding	abraxas 2a, BRISC complex subunit [Source:ZFIN;Acc:ZDB-GENE-041010-70]	-
novel.1770	0.967856	0.357595	0.862099	-	CHR_ALT_CTG13_1_13	13658236	13705223	+	6841	-	-	-
novel.1451	0.555089	0.0769086	0.889983	-	CHR_ALT_CTG10_1_37	3101011	3108114	+	1988	-	PF00617:RasGEF domain	-
ENSDARG00000096686	1.26987	0.175943	0.933167	CT573003.1	12	29075171	29110805	-	869	antisense	-	-
novel.2389	0.179814	1.58824	0.408422	-	CHR_ALT_CTG17_1_5	8989677	9019745	+	722	-	-	-
novel.4223	0.106327	0.939154	0.241508	-	CHR_ALT_CTG6_1_3	7448600	7452194	+	1221	-	-	-
novel.1563	1.8882	4.4848	3.9464	-	CHR_ALT_CTG11_1_25	36355626	36376417	+	4091	-	PF01284:Membrane-associating domain	-
novel.2498	1.42442	0.119823	1.73323	-	CHR_ALT_CTG18_1_23	21324604	21331268	+	638	-	-	-
ENSDARG00000032623	0.254988	0.0214498	0.227532	rcan3	17	26879725	26926577	-	3564	protein_coding	regulator of calcineurin 3 [Source:ZFIN;Acc:ZDB-GENE-040718-445]	-
ENSDARG00000061976	0.466759	0.0392641	0.265044	sema6bb	8	18936603	19051906	-	1947	protein_coding	sema domain, transmembrane domain (TM), and cytoplasmic domain, (semaphorin) 6Bb [Source:ZFIN;Acc:ZDB-GENE-081105-129]	Sema
ENSDARG00000044752	0.0415841	0.587678	0.330584	p2rx4a	21	15723069	15732401	+	1561	protein_coding	purinergic receptor P2X, ligand-gated ion channel, 4a [Source:ZFIN;Acc:ZDB-GENE-020806-2]	-
ENSDARG00000007769	0.0327842	0.463316	0.186162	sult5a1	7	56602521	56606752	-	1980	protein_coding	sulfotransferase family 5A, member 1 [Source:ZFIN;Acc:ZDB-GENE-060929-978]	Sulfotransfer_1
ENSDARG00000012275	0.640888	0.0539119	0.155967	katnal2	10	14499201	14521190	+	1418	protein_coding	katanin p60 subunit A-like 2 [Source:ZFIN;Acc:ZDB-GENE-051113-156]	AAA
novel.2225	0.185465	2.62104	0.631888	-	CHR_ALT_CTG16_1_5	11616597	11617127	+	350	-	PF13927:Immunoglobulin domain	-
novel.4737	0.178823	2.52718	0.203086	-	CHR_ALT_CTG9_1_20	52847243	52853400	-	363	-	-	-
novel.3711	0.388312	1.67681	0.367499	-	CHR_ALT_CTG3_1_8	15304058	15322029	+	1003	-	PF13499:EF-hand domain pair	-
ENSDARG00000032816	1.66832	0.491191	0.688974	tm7sf2	10	26972755	26978376	+	1712	protein_coding	transmembrane 7 superfamily member 2 [Source:ZFIN;Acc:ZDB-GENE-041212-19]	-
ENSDARG00000023220	17.6062	7.63708	6.84913	selenot2	14	17580571	17588345	-	2002	protein_coding	selenoprotein T, 2 [Source:ZFIN;Acc:ZDB-GENE-030411-4]	-
ENSDARG00000045075	1.61738	0.512822	0.953736	tmem106a	12	27231212	27237032	+	2087	protein_coding	transmembrane protein 106A [Source:ZFIN;Acc:ZDB-GENE-030131-5129]	-
novel.2767	2.46626	0.953036	1.50985	-	CHR_ALT_CTG1_1_33	30737733	30762536	-	3369	-	PF17215:S1 domain|PF17216:Rrp44-like cold shock domain|PF17849:Dis3-like cold-shock domain 2 (CSD2)|PF00773:RNB domain|PF13638:PIN domain	RNB
ENSDARG00000075163	0.654426	1.94513	1.41565	cxcl20	5	42895592	42904329	-	2083	protein_coding	chemokine (C-X-C motif) ligand 20 [Source:ZFIN;Acc:ZDB-GENE-111004-2]	-
ENSDARG00000108649	1.14864	0.312171	0.602071	GALNT3	9	49761929	49805218	-	2204	protein_coding	polypeptide N-acetylgalactosaminyltransferase 3 [Source:HGNC Symbol;Acc:HGNC:4125]	Glycos_transf_2
novel.4055	9.37388	3.82874	6.6459	-	CHR_ALT_CTG5_1_61	69650196	69660955	+	1198	-	PF03850:Transcription factor Tfb4	-
novel.3064	1.2935	0.404153	0.599595	-	CHR_ALT_CTG22_1_3	16311145	16317847	-	2459	-	PF05206:Methyltransferase TRM13|PF05253:U11-48K-like CHHC zinc finger|PF11722:CCCH zinc finger in TRM13 protein	-
novel.3006	0.639985	2.58413	1.6613	-	CHR_ALT_CTG22_1_15	26225227	26230670	-	710	-	PF01835:MG2 domain|PF17791:Macroglobulin domain MG3	A2M_N
ENSDARG00000030604	1.41474	0.472067	1.33891	phkg1a	15	5722525	5742531	-	2753	protein_coding	phosphorylase kinase, gamma 1a (muscle) [Source:ZFIN;Acc:ZDB-GENE-061103-385]	Pkinase
ENSDARG00000017400	1.54248	0.514694	1.19704	klf1	6	8129543	8140958	+	2525	protein_coding	Kruppel-like factor 1 (erythroid) [Source:ZFIN;Acc:ZDB-GENE-980526-55]	-
novel.4449	2.66036	0.716132	0.949558	-	CHR_ALT_CTG7_1_21	27271650	27342152	+	854	-	-	-
ENSDARG00000100833	1.81998	0.476306	0.401902	si:dkey-269i1.4	12	16555603	16558106	-	1284	protein_coding	si:dkey-269i1.4 [Source:ZFIN;Acc:ZDB-GENE-121214-37]	Peptidase_C1
novel.3792	1.30268	3.03936	1.84231	-	CHR_ALT_CTG4_1_2	7693814	7790134	-	5282	-	PF00069:Protein kinase domain	Pkinase
ENSDARG00000061789	0.569688	1.67729	1.22208	gnl1	16	21651712	21668082	-	2051	protein_coding	guanine nucleotide binding protein-like 1 [Source:ZFIN;Acc:ZDB-GENE-060323-1]	-
novel.3378	0.681698	1.67999	1.59139	-	CHR_ALT_CTG24_1_8	21738309	21767478	+	5142	-	PF18101:Pan3 Pseudokinase domain	-
novel.4563	0.656632	2.15422	0.532661	-	CHR_ALT_CTG7_2_6	52149247	52153487	+	1384	-	PF05620:SRP-independent targeting protein 2/TMEM208	-
ENSDARG00000097414	0.233146	0.0433538	0.26478	si:ch211-106e7.2	25	28862660	28892882	+	5290	protein_coding	si:ch211-106e7.2 [Source:ZFIN;Acc:ZDB-GENE-031116-72]	-
novel.3497	1.72737	0.321206	1.34225	-	CHR_ALT_CTG25_2_1	14500138	14502274	+	714	-	-	-
ENSDARG00000077193	0.195862	0.0364207	0.0819504	nags	3	23029484	23047180	+	6297	protein_coding	N-acetylglutamate synthase [Source:ZFIN;Acc:ZDB-GENE-121219-2]	-
ENSDARG00000099337	2.01527	0.374741	0.602289	si:ch211-209j12.2	4	69150355	69151573	+	612	protein_coding	si:ch211-209j12.2 [Source:ZFIN;Acc:ZDB-GENE-120709-33]	-
ENSDARG00000114697	2.46391	0.791378	1.57718	CABZ01067557.1	9	190438	202805	-	1449	protein_coding	-	Pkinase
ENSDARG00000058351	6.16671	2.72343	5.40615	tapbpl	16	9787383	9802998	-	4800	protein_coding	TAP binding protein (tapasin)-like [Source:ZFIN;Acc:ZDB-GENE-121003-1]	C1-set
ENSDARG00000061718	1.20679	0.336607	0.613133	znf704	19	31956534	32042105	-	2044	protein_coding	zinc finger protein 704 [Source:ZFIN;Acc:ZDB-GENE-060503-775]	-
novel.877	0.721253	2.97294	2.8669	-	24	38412496	38435163	-	540	-	PF00595:PDZ domain	PDZ
ENSDARG00000001881	0.273317	0	0.372481	cacnb3a	23	14097508	14180307	+	2375	protein_coding	calcium channel, voltage-dependent, beta 3a [Source:ZFIN;Acc:ZDB-GENE-060221-2]	-
novel.2599	0.621175	0	0.846548	-	CHR_ALT_CTG18_2_2	8816597	8835272	+	1045	-	PF00478:IMP dehydrogenase / GMP reductase domain|PF00571:CBS domain	CBS
novel.548	1.125	0	1.14988	-	19	2565527	2567460	-	577	-	-	-
ENSDARG00000094202	0.9435	0	0.535757	CT583646.2	1	20936711	20938512	+	688	protein_coding	-	-
novel.768	1.38703	0	0.630087	-	22	624	1091	-	468	-	-	-
novel.4999	1.22708	0	0.418073	-	KN150358.1	1	9118	+	529	-	PF13905:Thioredoxin-like	-
ENSDARG00000059651	0	0.34729	0.167451	cidec	6	21202639	21212367	+	1761	protein_coding	cell death-inducing DFFA-like effector c [Source:ZFIN;Acc:ZDB-GENE-030131-4591]	-
ENSDARG00000075403	0.513957	0	0.0583691	gpha2	7	25109700	25112402	-	1263	protein_coding	glycoprotein hormone alpha 2 [Source:ZFIN;Acc:ZDB-GENE-091029-1]	-
ENSDARG00000068283	0.3785	0	0.0429856	cyp2x10.2	7	52093291	52096498	-	1715	protein_coding	cytochrome P450, family 2, subfamily X, polypeptide 10.2 [Source:ZFIN;Acc:ZDB-GENE-060818-12]	p450
ENSDARG00000061622	0.339858	0	0.038597	kcng3	12	25209369	25217217	-	1910	protein_coding	potassium voltage-gated channel, subfamily G, member 3 [Source:ZFIN;Acc:ZDB-GENE-111111-9]	Ion_trans
novel.3491	0	1.23302	0.445888	-	CHR_ALT_CTG25_1_6	12919523	12923475	-	496	-	PF00048:Small cytokines (intecrine/chemokine), interleukin-8 like	-
ENSDARG00000104925	0	0.958585	0.231098	si:dkey-26m3.2	4	47178124	47179800	+	638	protein_coding	si:dkey-26m3.2 [Source:ZFIN;Acc:ZDB-GENE-061009-42]	-
ENSDARG00000105445	0.419333	0	0	CR769769.2	11	17093753	17097933	-	1548	processed_transcript	-	-
ENSDARG00000093932	0	0.152399	0	ftr04	2	42260021	42334707	+	4013	protein_coding	finTRIM family, member 4 [Source:ZFIN;Acc:ZDB-GENE-070912-226]	zf-B_box
ENSDARG00000086166	0	0.355568	0	si:ch211-286b5.9	1	55348537	55353978	+	1720	protein_coding	si:ch211-286b5.9 [Source:ZFIN;Acc:ZDB-GENE-121214-63]	-
ENSDARG00000090708	1.10844	3.34507	3.0684	si:dkey-28g23.6	17	29216367	29224911	-	937	protein_coding	si:dkey-28g23.6 [Source:ZFIN;Acc:ZDB-GENE-131119-80]	-
novel.1133	4.31859	1.73475	3.2697	-	5	15305196	15307134	-	1939	-	-	-
ENSDARG00000013505	7.23682	3.14597	3.75082	ube2kb	1	23311617	23322969	+	2673	protein_coding	ubiquitin-conjugating enzyme E2Kb (UBC1 homolog, yeast) [Source:ZFIN;Acc:ZDB-GENE-980605-9]	UQ_con
novel.3188	0.174732	0.583042	0.942587	-	CHR_ALT_CTG23_1_19	21932110	22004821	+	4458	-	PF02854:MIF4G domain	-
novel.2972	1.53063	3.48232	2.4231	-	CHR_ALT_CTG21_1_8	17301701	17339826	+	5598	-	PF04388:Hamartin protein	-
ENSDARG00000090557	1.45723	3.79635	2.80839	MFAP4 (1 of many)	1	59067978	59072128	+	1470	protein_coding	si:ch1073-110a20.7 [Source:ZFIN;Acc:ZDB-GENE-121214-133]	Fibrinogen_C
novel.3683	1.80313	0.616509	1.02389	-	CHR_ALT_CTG3_1_29	62229154	62237000	+	2232	-	PF13912:C2H2-type zinc finger|PF00096:Zinc finger, C2H2 type	zf-C2H2
novel.647	0.243119	2.00423	1.65663	-	20	3403904	3410102	+	534	-	-	-
ENSDARG00000102480	0.263471	0.038786	0.130909	BX005417.2	4	77076645	77085911	+	3942	protein_coding	-	zf-C2H2
ENSDARG00000074763	0.519043	0.0764089	0.184208	mrap2a	16	37947342	37964325	-	2001	protein_coding	melanocortin 2 receptor accessory protein 2a [Source:ZFIN;Acc:ZDB-GENE-100729-3]	-
ENSDARG00000025226	0.410029	0.0603609	0.116416	znf668	12	28955766	28960633	+	2533	protein_coding	zinc finger protein 668 [Source:ZFIN;Acc:ZDB-GENE-041001-46]	-
novel.1477	0.157555	1.29886	0.0894663	-	CHR_ALT_CTG10_2_4	26974836	26978285	+	824	-	PF01222:Ergosterol biosynthesis ERG4/ERG24 family	-
ENSDARG00000041791	1.35168	0.416915	1.09648	mgat4c	18	16387745	16590056	-	2017	protein_coding	mgat4 family, member C [Source:ZFIN;Acc:ZDB-GENE-091204-429]	-
novel.674	2.15011	0.663185	1.74417	-	20	16853053	16861691	-	1268	-	-	-
novel.2159	2.41269	0.744176	0.652391	-	CHR_ALT_CTG16_1_11	21780244	21785670	-	1130	-	PF00059:Lectin C-type domain	Lectin_C
novel.136	4.88529	2.17649	3.80722	-	11	45331342	45335872	+	4531	-	-	-
ENSDARG00000053929	2.98186	1.12555	1.60639	opn4b	12	26084882	26153101	-	1698	protein_coding	opsin 4b [Source:ZFIN;Acc:ZDB-GENE-080415-3]	7tm_1
novel.2367	0.417983	1.47676	1.28168	-	CHR_ALT_CTG17_1_25	31721390	31727023	-	1553	-	PF15003:HAUS augmin-like complex subunit 2	-
ENSDARG00000041145	0.385926	1.3635	0.78892	paqr5a	18	20459888	20466061	-	1682	protein_coding	progestin and adipoQ receptor family member Va [Source:ZFIN;Acc:ZDB-GENE-040426-867]	-
novel.3965	71.0162	152.52	133.072	-	CHR_ALT_CTG5_1_35	37978045	37981115	+	1021	-	PF01442:Apolipoprotein A1/A4/E domain	-
ENSDARG00000097539	0.00623502	0.0807721	0.120377	si:ch211-39f2.3	12	38878830	38913459	+	10411	protein_coding	si:ch211-39f2.3 [Source:ZFIN;Acc:ZDB-GENE-131126-52]	Zona_pellucida
ENSDARG00000090882	0.149357	0.0135305	0.0913348	si:rp71-36a1.5	22	6182981	6194580	-	5650	protein_coding	si:rp71-36a1.5 [Source:ZFIN;Acc:ZDB-GENE-091204-428]	I-set
ENSDARG00000100794	0.0300801	0.389675	0.273291	mmp13b	15	33825750	33834577	-	2158	protein_coding	matrix metallopeptidase 13b [Source:ZFIN;Acc:ZDB-GENE-030131-6152]	Hemopexin
novel.998	1.54838	0.14027	0.676332	-	4	40521396	40521940	+	545	-	PF00096:Zinc finger, C2H2 type	zf-C2H2
novel.3726	1.34374	0.121731	0.586945	-	CHR_ALT_CTG3_2_1	6925729	6926356	+	628	-	-	-
ENSDARG00000111357	0.238582	0.0216136	0.0833703	tnfsf14	3	47245764	47258444	+	3537	protein_coding	TNF superfamily member 14 [Source:ZFIN;Acc:ZDB-GENE-101109-3]	-
ENSDARG00000097333	0.345281	0.0312795	0.120655	CT573342.1	15	17751150	17754688	-	2444	antisense	-	-
ENSDARG00000053940	0.289889	0.0262615	0.101299	btr32	23	46157638	46180005	+	2911	protein_coding	bloodthirsty-related gene family, member 32 [Source:ZFIN;Acc:ZDB-GENE-060421-3827]	SPRY
ENSDARG00000104169	0.00913621	0.118356	0.0415033	si:ch211-212k18.4	7	19625622	19642417	-	7105	protein_coding	si:ch211-212k18.4 [Source:ZFIN;Acc:ZDB-GENE-141216-265]	-
ENSDARG00000030064	3.86779	8.69058	4.91276	plekha1a	17	21887823	21913328	+	2551	protein_coding	pleckstrin homology domain containing, family A (phosphoinositide binding specific) member 1a [Source:ZFIN;Acc:ZDB-GENE-040426-2780]	PH
novel.3876	0.482264	2.15824	1.42402	-	CHR_ALT_CTG5_1_14	24245443	24249508	-	673	-	PF03803:Scramblase	Scramblase
novel.2533	0.307352	1.37547	0.488676	-	CHR_ALT_CTG18_1_33	32338915	32342713	+	1056	-	-	-
ENSDARG00000090876	2.92322	1.06317	1.95285	si:dkey-217f16.5	3	2572267	2593859	-	1510	protein_coding	si:dkey-217f16.5 [Source:ZFIN;Acc:ZDB-GENE-111011-1]	-
ENSDARG00000008551	3.04994	7.30349	6.86978	pole3	5	32888119	32890807	-	1277	protein_coding	polymerase (DNA directed), epsilon 3 (p17 subunit) [Source:ZFIN;Acc:ZDB-GENE-040426-1773]	-
novel.4424	1.72717	4.13594	2.58266	-	CHR_ALT_CTG7_1_15	20521682	20525195	+	2255	-	PF00383:Cytidine and deoxycytidylate deaminase zinc-binding region	-
ENSDARG00000110653	4.43848	1.49347	4.68065	CABZ01088049.1	21	1119046	1127853	+	819	protein_coding	-	-
ENSDARG00000075993	1.56663	3.85043	1.46976	clic5a	17	5566138	5583345	-	1906	protein_coding	chloride intracellular channel 5a [Source:ZFIN;Acc:ZDB-GENE-041114-84]	-
ENSDARG00000061006	0.739938	2.53503	0.305576	cyb5d2	5	31032149	31035198	-	965	protein_coding	cytochrome b5 domain containing 2 [Source:ZFIN;Acc:ZDB-GENE-050506-83]	-
ENSDARG00000093354	0.555715	1.55824	0.841487	si:ch211-57i17.2	20	46736682	46739927	-	2453	protein_coding	si:ch211-57i17.2 [Source:ZFIN;Acc:ZDB-GENE-041014-258]	SET
novel.1660	0.949943	2.66366	1.07883	-	CHR_ALT_CTG12_1_25	31789167	31795017	-	1435	-	PF13302:Acetyltransferase (GNAT) domain	-
ENSDARG00000029402	2.78735	1.23398	1.84849	sort1a	11	36280523	36341189	-	6381	protein_coding	sortilin 1a [Source:ZFIN;Acc:ZDB-GENE-040426-2329]	-
ENSDARG00000040177	1.4414	0.351212	1.0725	rgs16	6	35443430	35446110	-	1306	protein_coding	regulator of G protein signaling 16 [Source:ZFIN;Acc:ZDB-GENE-050417-393]	RGS
novel.5026	2.44954	0.865439	1.90096	-	KN150458.1	6061	7650	+	1590	-	-	-
ENSDARG00000039220	3.32035	1.1731	1.63404	st6galnac5a	2	9160947	9260002	-	1173	protein_coding	ST6 (alpha-N-acetyl-neuraminyl-2,3-beta-galactosyl-1,3)-N-acetylgalactosaminide alpha-2,6-sialyltransferase 5a [Source:ZFIN;Acc:ZDB-GENE-070705-488]	Glyco_transf_29
novel.4672	1.14209	0.384294	0.58235	-	CHR_ALT_CTG8_1_9	23753244	23775841	-	2785	-	PF11819:Domain of unknown function (DUF3338)	-
novel.4539	1.45172	0.563631	0.760936	-	CHR_ALT_CTG7_1_45	40643605	40656120	-	4069	-	PF02847:MA3 domain|PF02854:MIF4G domain	-
ENSDARG00000037739	3.79566	1.6556	2.37485	zgc:112980	1	8539671	8553298	-	3694	protein_coding	zgc:112980 [Source:ZFIN;Acc:ZDB-GENE-050306-1]	-
ENSDARG00000010434	10.5919	22.9146	11.6897	clu	20	39260475	39273987	-	1955	protein_coding	clusterin [Source:ZFIN;Acc:ZDB-GENE-040426-1774]	-
ENSDARG00000053425	7.80801	3.31906	8.60507	serinc2l	16	34459066	34477805	-	1405	protein_coding	serine incorporator 2, like [Source:ZFIN;Acc:ZDB-GENE-100921-58]	TMS_TDE
ENSDARG00000073737	4.18124	9.50714	6.77023	suds3	5	15495351	15513778	+	1568	protein_coding	SDS3 homolog, SIN3A corepressor complex component [Source:ZFIN;Acc:ZDB-GENE-040801-236]	-
novel.1364	2.1382	0.945628	2.26437	-	CHR_ALT_CTG10_1_11	10738867	10783934	+	7195	-	PF13193:AMP-binding enzyme C-terminal domain|PF00501:AMP-binding enzyme	AMP-binding
ENSDARG00000111795	1.57454	0.524809	1.07966	CR855311.5	16	31639110	31644545	-	2185	protein_coding	-	7tm_3
ENSDARG00000104243	0.77129	0.205109	0.536866	eomesb	16	55168245	55182394	+	2609	protein_coding	eomesodermin homolog b [Source:ZFIN;Acc:ZDB-GENE-070318-1]	T-box
ENSDARG00000044204	1.44354	0.383881	0.846143	endou	6	39905021	39912440	+	1394	protein_coding	endonuclease, polyU-specific [Source:ZFIN;Acc:ZDB-GENE-070112-2012]	-
ENSDARG00000095455	3.23001	0.858957	0.709986	si:dkey-20i20.10	22	2769236	2773808	+	623	protein_coding	si:dkey-20i20.10 [Source:ZFIN;Acc:ZDB-GENE-060503-905]	zf-C2H2
novel.13	1.81998	0.35723	1.2057	-	1	46775522	46782546	+	856	-	-	-
ENSDARG00000068193	1.01294	0.198822	0.335528	tmem44	11	34201183	34219211	-	1538	protein_coding	transmembrane protein 44 [Source:ZFIN;Acc:ZDB-GENE-060825-65]	-
novel.1518	2.29078	0.933864	0.800491	-	CHR_ALT_CTG11_1_19	23944799	23991563	+	2947	-	PF13927:Immunoglobulin domain|PF00041:Fibronectin type III domain|PF07679:Immunoglobulin I-set domain	I-set
novel.229	1.83715	0.3606	1.50686	-	13	49440276	49440911	+	636	-	-	-
ENSDARG00000058464	1.24433	0.24424	0.942112	rasd3	1	9144958	9145896	+	939	protein_coding	RASD family member 3 [Source:ZFIN;Acc:ZDB-GENE-060818-9]	Ras
ENSDARG00000093198	0.237052	0.046529	0.164521	c3a.4	1	55997173	56032619	-	4929	protein_coding	complement component c3a, duplicate 4 [Source:ZFIN;Acc:ZDB-GENE-140822-3]	A2M_comp
ENSDARG00000110637	0.624829	0.122642	0.236535	si:ch211-212k5.1	4	58363998	58375379	+	1870	protein_coding	si:ch211-212k5.1 [Source:ZFIN;Acc:ZDB-GENE-110914-19]	zf-C2H2
ENSDARG00000110634	0.327934	0.0643675	0.082762	CABZ01061508.1	22	8446780	8455462	-	3563	protein_coding	-	V-set
novel.1210	1.43175	0.546221	1.07637	-	7	8835307	8838525	+	3219	-	-	-
novel.3469	5.2022	2.34252	2.08519	-	CHR_ALT_CTG25_1_20	23985281	23992817	-	3394	-	PF00049:Insulin/IGF/Relaxin family|PF08365:Insulin-like growth factor II E-peptide	-
ENSDARG00000078476	2.43423	0.694974	2.1781	znf990	22	9893111	9896180	-	880	protein_coding	zinc finger protein 990 [Source:ZFIN;Acc:ZDB-GENE-051113-232]	-
novel.326	5.85216	2.26712	4.19759	-	15	29886792	29889982	-	843	-	-	-
novel.4419	1.07189	2.50331	3.23932	-	CHR_ALT_CTG7_1_14	20102330	20135320	+	3573	-	PF01412:Putative GTPase activating protein for Arf	-
ENSDARG00000005738	2.36849	0.850989	1.23095	rpf1	11	16094661	16115804	-	1617	protein_coding	ribosome production factor 1 homolog [Source:ZFIN;Acc:ZDB-GENE-040625-177]	-
novel.3533	0.190211	0.582426	0.316828	-	CHR_ALT_CTG2_1_12	50264394	50288824	-	5119	-	PF02210:Laminin G domain	Laminin_G_2
ENSDARG00000100449	0.663939	0.150368	0.580018	BX322631.1	7	53170128	53188876	+	2542	transcribed_unprocessed_pseudogene	-	Cadherin
ENSDARG00000061846	1.33523	0.302402	0.758199	rxfp3.2b	22	20104706	20105969	-	1264	protein_coding	relaxin/insulin-like family peptide receptor 3.2b [Source:ZFIN;Acc:ZDB-GENE-050208-346]	7tm_1
ENSDARG00000058731	0.098502	0.364586	0.223734	slc2a6	8	12854105	12867434	-	4613	protein_coding	solute carrier family 2 (facilitated glucose transporter), member 6 [Source:ZFIN;Acc:ZDB-GENE-081104-301]	Sugar_tr
ENSDARG00000096563	1.6166	0.366126	0.423679	BX322603.1	12	16743052	16746547	-	1044	transcribed_unprocessed_pseudogene	-	Peptidase_C1
ENSDARG00000079263	1.65626	0.375109	0.361728	si:dkeyp-2e4.2	13	44848343	44852324	-	1019	protein_coding	si:dkeyp-2e4.2 [Source:ZFIN;Acc:ZDB-GENE-030131-9307]	-
ENSDARG00000099518	1.0246	0.351943	0.969684	si:ch211-119e14.1	7	18606798	18617187	-	3041	protein_coding	si:ch211-119e14.1 [Source:ZFIN;Acc:ZDB-GENE-141216-162]	-
novel.2177	0.396094	1.12503	0.661524	-	CHR_ALT_CTG16_1_15	32682321	32693471	-	2786	-	PF00443:Ubiquitin carboxyl-terminal hydrolase	UCH
novel.1733	15.1481	6.86614	6.79858	-	CHR_ALT_CTG12_2_1	19373581	19378820	+	1247	-	PF04281:Mitochondrial import receptor subunit Tom22	-
novel.1508	1.42343	3.25412	2.85277	-	CHR_ALT_CTG11_1_14	18268823	18283645	-	3101	-	PF12400:STIMATE family	-
ENSDARG00000025875	1.74784	0.514603	0.496247	kctd2	12	26594013	26609347	-	1337	protein_coding	potassium channel tetramerization domain containing 2 [Source:ZFIN;Acc:ZDB-GENE-060825-85]	K_tetra
ENSDARG00000012609	1.19205	0.446686	0.676897	hpx	9	32840114	32847642	-	3594	protein_coding	hemopexin [Source:ZFIN;Acc:ZDB-GENE-030131-5773]	-
novel.3374	6.64537	3.03407	2.76177	-	CHR_ALT_CTG24_1_8	21530607	21559067	+	2696	-	PF00069:Protein kinase domain	Pkinase
novel.1417	1.31392	2.92284	0.437106	-	CHR_ALT_CTG10_1_26	28170808	28196497	-	4891	-	PF00069:Protein kinase domain|PF00433:Protein kinase C terminal domain	Pkinase
ENSDARG00000032630	0.605445	1.30338	0.613658	neb	9	22805138	22892838	-	19942	protein_coding	nebulin [Source:ZFIN;Acc:ZDB-GENE-041111-216]	-
novel.3456	4.22034	1.83426	4.16531	-	CHR_ALT_CTG25_1_17	21862208	21893650	-	2584	-	PF12937:F-box-like	-
ENSDARG00000020718	16.857	7.79543	18.3925	slc25a22a	25	4460039	4482506	-	1471	protein_coding	solute carrier family 25 member 22a [Source:ZFIN;Acc:ZDB-GENE-110408-61]	Mito_carr
ENSDARG00000002816	0.819486	0.278395	0.912778	rasgrf2b	5	51443009	51581775	+	4119	protein_coding	Ras protein-specific guanine nucleotide-releasing factor 2b [Source:ZFIN;Acc:ZDB-GENE-060504-1]	RhoGEF
novel.3312	0.640186	1.48395	0.657804	-	CHR_ALT_CTG23_2_4	19473659	19486835	-	6388	-	PF12509:Protein of unknown function (DUF3715)	-
ENSDARG00000086159	0.781275	0.302318	0.646446	si:ch73-206d17.1	23	26491931	26502521	+	5816	protein_coding	si:ch73-206d17.1 [Source:ZFIN;Acc:ZDB-GENE-090313-143]	Pkinase_Tyr
ENSDARG00000062640	1.12612	0.435758	0.858699	kcnh8	19	20495249	20645531	+	4035	protein_coding	potassium voltage-gated channel, subfamily H (eag-related), member 8 [Source:ZFIN;Acc:ZDB-GENE-060503-204]	Ion_trans
ENSDARG00000038615	2.42865	1.05069	1.63239	pip4p1a	2	44383175	44398611	-	3929	protein_coding	phosphatidylinositol-4,5-bisphosphate 4-phosphatase 1a [Source:ZFIN;Acc:ZDB-GENE-051113-312]	-
novel.3496	5.13873	2.31225	2.72528	-	CHR_ALT_CTG25_1_9	15639493	15783358	+	2678	-	PF02014:Reeler domain|PF06468:Spondin_N|PF00090:Thrombospondin type 1 domain	TSP_1
novel.4124	0.659509	0.230132	0.291275	-	CHR_ALT_CTG5_2_9	41514944	41536862	-	5315	-	PF00226:DnaJ domain|PF01556:DnaJ C terminal domain	DnaJ_C
ENSDARG00000095528	0.672174	0.169631	0.436214	CR854897.1	15	41400520	41408148	-	2704	protein_coding	-	NACHT
ENSDARG00000038561	0.334387	1.18141	0.617104	klf6b	2	48073972	48082182	+	1553	protein_coding	Kruppel-like factor 6b [Source:ZFIN;Acc:ZDB-GENE-070912-633]	-
ENSDARG00000055955	0.125314	0.664116	0.49811	lcp2a	21	30306369	30347592	+	2072	protein_coding	lymphocyte cytosolic protein 2a [Source:ZFIN;Acc:ZDB-GENE-041114-97]	SH2
ENSDARG00000087832	0.0741691	0.314453	0.151618	bcl3	16	25701985	25741225	-	4376	protein_coding	B cell CLL/lymphoma 3 [Source:ZFIN;Acc:ZDB-GENE-061013-1]	-
ENSDARG00000098403	1.76074	0.276482	2.13295	CR925723.1	6	19137841	19138634	-	553	processed_transcript	-	-
novel.178	0.244954	1.87512	1.39095	-	12	69907	71224	-	530	-	PF18199:Dynein heavy chain C-terminal domain	-
ENSDARG00000038384	0.079404	0.607837	0.360711	th2	4	17380578	17391091	-	1635	protein_coding	tyrosine hydroxylase 2 [Source:ZFIN;Acc:ZDB-GENE-050201-1]	-
ENSDARG00000069710	0.0347034	0.265654	0.157648	vwa10.2	1	40308077	40329641	+	3741	protein_coding	von Willebrand factor A domain containing 10, tandem duplicate 2 [Source:ZFIN;Acc:ZDB-GENE-090313-295]	-
ENSDARG00000089181	0.0261429	0.200123	0.11876	adad1	14	1240235	1267206	+	4966	protein_coding	adenosine deaminase domain containing 1 (testis-specific) [Source:ZFIN;Acc:ZDB-GENE-030131-6285]	-
ENSDARG00000114558	0.750148	0.117792	0.227181	si:dkey-233e3.3	4	30262399	30269748	-	1298	protein_coding	si:dkey-233e3.3 [Source:ZFIN;Acc:ZDB-GENE-110914-41]	zf-C2H2
ENSDARG00000099152	0.0399832	0.306071	0.136225	si:dkey-190j3.2	4	36204590	36215907	+	3247	protein_coding	si:dkey-190j3.2 [Source:ZFIN;Acc:ZDB-GENE-050208-399]	NACHT
ENSDARG00000068400	1.14283	0.370123	0.35692	znf131	8	31406731	31417139	-	2272	protein_coding	zinc finger protein 131 [Source:ZFIN;Acc:ZDB-GENE-040426-1563]	BTB
novel.4568	2.45208	5.48998	2.96839	-	CHR_ALT_CTG8_1_1	16676916	16702075	+	2409	-	PF01039:Carboxyl transferase domain	Carboxyl_trans
novel.2999	1.18126	0.397472	1.02212	-	CHR_ALT_CTG22_1_11	24714282	24725331	+	2308	-	PF11559:Afadin- and alpha -actinin-Binding	-
ENSDARG00000026882	5.907	2.64654	5.4324	palm1a	11	14199802	14267855	+	2022	protein_coding	paralemmin 1a [Source:ZFIN;Acc:ZDB-GENE-050417-409]	-
novel.1359	0.754048	1.85219	7.34022	-	CHR_ALT_CTG10_1_10	10351682	10381277	+	3013	-	PF13704:Glycosyl transferase family 2|PF01755:Glycosyltransferase family 25 (LPS biosynthesis protein)	-
ENSDARG00000094738	0.283091	0.0777918	0.225051	loxhd1a	21	5257018	5359816	+	6879	protein_coding	lipoxygenase homology domains 1a [Source:ZFIN;Acc:ZDB-GENE-091112-20]	-
ENSDARG00000078683	1.07822	2.30506	1.25571	RNF14 (1 of many)	15	3766101	3804420	+	9452	protein_coding	zmp:0000000524 [Source:ZFIN;Acc:ZDB-GENE-130530-527]	RWD
ENSDARG00000090948	2.6569	0.924477	1.57727	si:ch73-29c22.1	21	4934090	4950610	-	1075	protein_coding	si:ch73-29c22.1 [Source:ZFIN;Acc:ZDB-GENE-091204-309]	Kelch_1
ENSDARG00000097494	1.48429	4.42834	2.13519	CR382327.2	15	2673935	2674590	+	656	unprocessed_pseudogene	-	-
novel.2391	1.31439	0.457346	0.508883	-	CHR_ALT_CTG17_1_5	8947344	8974217	-	2173	-	PF18418:Ankyrin ubiquitin-binding domain|PF02338:OTU-like cysteine protease	OTU
ENSDARG00000056468	0.57108	1.70381	0.302664	asb16	3	20001608	20011807	+	1705	protein_coding	ankyrin repeat and SOCS box containing 16 [Source:ZFIN;Acc:ZDB-GENE-031031-3]	SOCS_box
ENSDARG00000109671	3.41646	0	6.03557	CR550302.3	11	14937904	14970911	+	171	protein_coding	-	-
ENSDARG00000084804	4.78865	0	3.62559	RF00001	11	30974771	30974892	+	122	rRNA	-	-
ENSDARG00000109821	0.658642	0	0.415559	si:dkey-156j15.1	4	50970601	50975882	+	887	protein_coding	si:dkey-156j15.1 [Source:ZFIN;Acc:ZDB-GENE-110914-81]	zf-C2H2
ENSDARG00000088762	0.148391	0	0.0561749	si:ch211-224l10.4	23	16719743	16737161	-	3937	protein_coding	si:ch211-224l10.4 [Source:ZFIN;Acc:ZDB-GENE-090312-125]	-
novel.1498	1.79207	0	0.678407	-	CHR_ALT_CTG11_1_13	17783593	17783918	-	326	-	-	-
novel.4036	1.36499	0	0.344487	-	CHR_ALT_CTG5_1_55	57418236	57423463	-	428	-	PF05672:MAP7 (E-MAP-115) family	-
ENSDARG00000043468	0.274279	0	0.0346104	sytl3	20	13533544	13565720	+	2130	protein_coding	synaptotagmin-like 3 [Source:ZFIN;Acc:ZDB-GENE-040724-150]	C2
novel.1854	1.2618	0	0.159223	-	CHR_ALT_CTG13_1_9	10608813	10609427	-	463	-	-	-
ENSDARG00000102635	0.321527	0	0	znf1037	4	53183373	53194829	+	1817	protein_coding	zinc finger protein 1037 [Source:ZFIN;Acc:ZDB-GENE-120709-1]	zf-C2H2
ENSDARG00000102424	0.203064	0	0	si:ch211-114m9.1	3	48638594	48716422	-	2877	protein_coding	si:ch211-114m9.1 [Source:ZFIN;Acc:ZDB-GENE-120215-49]	RhoGAP
ENSDARG00000101816	17.4599	35.8598	26.5507	col5a3b	1	59252435	59287507	-	5692	protein_coding	collagen, type V, alpha 3b [Source:ZFIN;Acc:ZDB-GENE-110728-4]	Collagen
ENSDARG00000015628	1.96705	4.75196	2.52035	psmd10	14	28464736	28469244	+	1287	protein_coding	proteasome 26S subunit, non-ATPase 10 [Source:ZFIN;Acc:ZDB-GENE-050112-1]	-
ENSDARG00000075977	5.33874	2.36701	2.13992	prr5a	25	21075227	21092222	-	2067	protein_coding	proline rich 5a (renal) [Source:ZFIN;Acc:ZDB-GENE-130530-791]	-
ENSDARG00000031985	0.608493	1.39679	0.351383	ptpa	5	32793886	32814417	-	6294	protein_coding	protein phosphatase 2 phosphatase activator [Source:ZFIN;Acc:ZDB-GENE-040801-11]	PTPA
ENSDARG00000096717	3.02926	1.27412	1.82545	AL732488.1	12	28937092	28946150	+	2100	lincRNA	-	-
novel.5051	1.91287	0.685625	2.03073	-	KN150555.1	5412	8994	-	1561	-	PF00083:Sugar (and other) transporter	Sugar_tr
ENSDARG00000039770	0.456169	1.50423	1.08793	dync2li1	13	10970614	10981704	+	1423	protein_coding	dynein, cytoplasmic 2, light intermediate chain 1 [Source:ZFIN;Acc:ZDB-GENE-040426-1230]	-
novel.4488	0.863202	2.84644	0.490161	-	CHR_ALT_CTG7_1_28	34044812	34062284	-	752	-	PF00564:PB1 domain	-
novel.2747	0.507131	1.99081	2.11178	-	CHR_ALT_CTG1_1_25	25723364	25725730	-	768	-	-	-
ENSDARG00000097456	0.615287	2.41539	1.16462	coa3b	3	22426714	22432428	+	633	protein_coding	cytochrome C oxidase assembly factor 3b [Source:ZFIN;Acc:ZDB-GENE-030131-7433]	-
novel.1306	0.566924	1.55787	1.32346	-	8	53961754	53968805	-	2061	-	PF03151:Triose-phosphate Transporter family	-
ENSDARG00000090097	0.171576	0.0168386	0.292283	CR626886.1	16	34557016	34565638	-	4540	processed_transcript	-	-
ENSDARG00000098951	0.403812	0.0396304	0.382168	BX957297.1	7	38687268	38690427	+	1929	antisense	-	-
ENSDARG00000096748	0.293391	0.0287936	0.138833	asb2a.1	20	27316678	27330383	-	2655	protein_coding	ankyrin repeat and SOCS box containing 2a, tandem duplicate 1 [Source:ZFIN;Acc:ZDB-GENE-030131-5355]	SOCS_box
ENSDARG00000058120	0.737645	0.0723931	0.279243	si:dkey-27p18.2	5	22363015	22369916	-	1056	protein_coding	si:dkey-27p18.2 [Source:ZFIN;Acc:ZDB-GENE-060526-286]	7tm_1
ENSDARG00000092139	0.0625364	0.736485	0.355107	si:dkey-247i3.6	4	71719248	71731457	-	1038	protein_coding	si:dkey-247i3.6 [Source:ZFIN;Acc:ZDB-GENE-110913-83]	zf-C2H2
ENSDARG00000038956	0.0667141	0.785685	0.37883	fdx1b	5	22177033	22226645	+	973	protein_coding	ferredoxin 1b [Source:ZFIN;Acc:ZDB-GENE-060526-382]	-
ENSDARG00000091411	0.470951	0.0462196	0.133713	si:ch211-214p13.9	9	9411009	9419704	-	1654	protein_coding	si:ch211-214p13.9 [Source:ZFIN;Acc:ZDB-GENE-060503-213]	-
ENSDARG00000043002	0.550886	0.0540645	0	vmo1a	3	5403848	5413018	-	1414	protein_coding	vitelline membrane outer layer 1 homolog a [Source:ZFIN;Acc:ZDB-GENE-131121-600]	-
ENSDARG00000094508	0.0773692	0.91117	0.0878668	CR925709.2	23	24184719	24187176	-	839	processed_transcript	-	-
ENSDARG00000103608	2.61291	0.905057	2.15284	zgc:153431	11	43751263	43787153	+	1267	protein_coding	zgc:153431 [Source:ZFIN;Acc:ZDB-GENE-060825-281]	-
novel.4225	3.81559	1.51659	1.67915	-	CHR_ALT_CTG6_1_3	7453199	7463219	-	1361	-	PF00254:FKBP-type peptidyl-prolyl cis-trans isomerase	FKBP_C
ENSDARG00000105434	1.14568	0.460723	1.2694	GRXCR1	14	44826592	44841503	-	4646	protein_coding	si:dkey-109l4.6 [Source:ZFIN;Acc:ZDB-GENE-160113-42]	-
novel.914	1.77081	0.536262	1.95361	-	25	13064222	13065825	-	1283	-	-	-
novel.3311	1.45104	0.45235	0.339278	-	CHR_ALT_CTG23_2_4	19831817	19840318	+	1521	-	PF03020:LEM domain	-
ENSDARG00000086204	0.347465	1.11602	0.143494	gsg1l2a	3	50602866	50781505	+	2055	protein_coding	gsg1-like 2a [Source:ZFIN;Acc:ZDB-GENE-130614-2]	-
ENSDARG00000012723	1.26256	2.87125	1.55747	rbm14a	21	27370671	27378961	+	2982	protein_coding	RNA binding motif protein 14a [Source:ZFIN;Acc:ZDB-GENE-050522-496]	RRM_1
ENSDARG00000069295	1.65651	3.76945	2.9335	bcl6ab	2	10087334	10098191	-	2312	protein_coding	B-cell CLL/lymphoma 6a, genome duplicate b [Source:ZFIN;Acc:ZDB-GENE-030131-7523]	BTB
novel.665	5.64195	2.35772	4.06495	-	20	53135799	53152363	+	1070	-	-	-
ENSDARG00000014599	0.272795	0.715551	0.436548	slc5a6b	17	6535694	6558596	+	5235	protein_coding	solute carrier family 5 (sodium/multivitamin and iodide cotransporter), member 6 [Source:ZFIN;Acc:ZDB-GENE-050913-86]	-
ENSDARG00000078102	0.577003	1.5135	0.714863	si:ch211-150i13.1	13	22740038	22774491	-	2475	protein_coding	si:ch211-150i13.1 [Source:ZFIN;Acc:ZDB-GENE-090313-44]	Sec7
ENSDARG00000093440	0.624662	1.96175	1.41883	tnfaip6	9	22764235	22779813	+	1247	protein_coding	tumor necrosis factor, alpha-induced protein 6 [Source:ZFIN;Acc:ZDB-GENE-060421-2654]	CUB
ENSDARG00000098738	0.140125	0.440063	0.27849	scn4aa	12	4869248	4893492	+	5559	protein_coding	sodium channel, voltage-gated, type IV, alpha, a [Source:ZFIN;Acc:ZDB-GENE-051201-2]	Ion_trans
novel.2396	1.47348	0.469001	0.63318	-	CHR_ALT_CTG17_1_8	19730815	19749231	+	1630	-	PF03045:DAN domain	-
novel.4146	1.44895	0.341282	4.47587	-	CHR_ALT_CTG6_1_12	21299022	21370814	+	1120	-	PF00069:Protein kinase domain|PF00168:C2 domain|PF00130:Phorbol esters/diacylglycerol binding domain (C1 domain)	C2
novel.2892	0.549549	0.12944	0.299574	-	CHR_ALT_CTG20_1_16	27730879	27733831	-	2953	-	PF15018:TRP-interacting helix	-
novel.409	0.466519	1.64824	0.983946	-	16	55192392	55202012	-	974	-	-	-
ENSDARG00000041515	1.26987	0.263914	1.2725	rasal1b	8	1651821	1682945	+	869	protein_coding	RAS protein activator like 1b (GAP1 like) [Source:ZFIN;Acc:ZDB-GENE-141212-314]	C2
novel.1954	0.276617	1.62885	1.15188	-	CHR_ALT_CTG14_1_27	33029450	33044901	-	704	-	-	-
ENSDARG00000036292	0.673698	0.140013	0.36005	cdx4	14	32961718	32965169	-	1638	protein_coding	caudal type homeobox 4 [Source:ZFIN;Acc:ZDB-GENE-980526-330]	Caudal_act
ENSDARG00000100890	0.134674	0.79302	0.305893	si:zfos-1069f5.1	14	3123517	3134836	-	1446	protein_coding	si:zfos-1069f5.1 [Source:ZFIN;Acc:ZDB-GENE-141215-70]	-
ENSDARG00000069274	0.31986	0.0664758	0.0427364	ighmbp2	18	20516527	20532339	-	3450	protein_coding	immunoglobulin mu binding protein 2 [Source:ZFIN;Acc:ZDB-GENE-050419-258]	R3H
ENSDARG00000090740	2.51151	0.834245	1.60897	zmp:0000001003	3	7545733	7546740	-	1008	protein_coding	zmp:0000001003 [Source:ZFIN;Acc:ZDB-GENE-130530-1006]	zf-C2H2
novel.410	2.16376	0.718734	0.945131	-	17	140092	141359	+	1170	-	-	-
novel.2734	0.192356	0.575053	0.11763	-	CHR_ALT_CTG1_1_22	23485838	23535837	-	4387	-	-	-
novel.4644	4.71589	1.87851	4.33185	-	CHR_ALT_CTG8_1_5	21127737	21133828	+	936	-	PF03062:MBOAT, membrane-bound O-acyltransferase family	MBOAT
novel.4754	2.18844	4.6314	2.48537	-	CHR_ALT_CTG9_1_7	21329402	21352152	+	3945	-	-	-
novel.3673	3.48255	1.56242	3.49768	-	CHR_ALT_CTG3_1_24	50305630	50419782	+	2740	-	PF16623:Unstructured linker region between on GAS7 protein|PF00611:Fes/CIP4, and EFC/F-BAR homology domain	-
ENSDARG00000040869	5.28032	2.15578	3.67802	upp1	16	16210208	16212615	-	922	protein_coding	uridine phosphorylase 1 [Source:ZFIN;Acc:ZDB-GENE-050306-2]	-
ENSDARG00000059304	35.7324	17.2623	31.2985	chchd2	15	5773119	5780648	-	961	protein_coding	coiled-coil-helix-coiled-coil-helix domain containing 2 [Source:ZFIN;Acc:ZDB-GENE-040426-1737]	-
novel.1833	0.57974	1.40818	1.35795	-	CHR_ALT_CTG13_1_4	8267249	8283157	+	3583	-	PF00176:SNF2 family N-terminal domain|PF00271:Helicase conserved C-terminal domain	SNF2_N
ENSDARG00000045224	1.86849	0.489001	1.33608	glipr1a	4	2252123	2258796	+	938	protein_coding	GLI pathogenesis-related 1a [Source:ZFIN;Acc:ZDB-GENE-110309-2]	SCP
ENSDARG00000058370	0.435656	1.47507	1.11322	ropn1l	24	22021675	22031079	+	1192	protein_coding	rhophilin associated tail protein 1-like [Source:ZFIN;Acc:ZDB-GENE-040724-235]	-
ENSDARG00000100700	1.4129	3.37546	1.83384	CABZ01066725.1	2	55751966	55779927	-	1608	protein_coding	-	-
ENSDARG00000094799	0.615802	1.66375	1.15188	plxnb2a	4	14481835	14624481	-	1792	protein_coding	plexin b2a [Source:ZFIN;Acc:ZDB-GENE-030131-8917]	Sema
ENSDARG00000067815	3.15729	1.36452	3.15803	CABZ01060891.1	2	57609291	57707039	-	2241	protein_coding	-	I-set
novel.3706	3.31752	1.46513	3.23389	-	CHR_ALT_CTG3_1_6	12892959	12903942	-	2348	-	-	-
ENSDARG00000010454	0.814922	0.231658	0.510616	guca1a	4	22343093	22350976	+	2310	protein_coding	guanylate cyclase activator 1A [Source:ZFIN;Acc:ZDB-GENE-011128-5]	-
ENSDARG00000060944	1.16736	0.45075	0.847609	rnf217	20	39749448	39789846	-	3392	protein_coding	ring finger protein 217 [Source:ZFIN;Acc:ZDB-GENE-060503-400]	IBR
ENSDARG00000079585	0.1664	0.529114	0.548036	pkn3	5	31830476	31857593	-	3901	protein_coding	protein kinase N3 [Source:ZFIN;Acc:ZDB-GENE-030131-1902]	Pkinase
ENSDARG00000039164	0.449846	1.4304	0.970675	mhc1uma	22	3910610	3914222	-	1443	protein_coding	major histocompatibility complex class I UMA [Source:ZFIN;Acc:ZDB-GENE-140820-1]	MHC_I
ENSDARG00000045628	2.59341	1.04847	2.81341	rab34a	15	15459974	15469096	-	1677	protein_coding	RAB34, member RAS oncogene family a [Source:ZFIN;Acc:ZDB-GENE-041010-197]	Ras
ENSDARG00000016773	3.24322	1.31117	2.08901	cishb	11	17959507	17964525	-	1341	protein_coding	cytokine inducible SH2-containing protein b [Source:ZFIN;Acc:ZDB-GENE-080204-120]	SH2
ENSDARG00000104841	7.17786	2.94027	8.15176	CABZ01015475.1	3	13511984	13521115	+	624	protein_coding	-	-
ENSDARG00000094559	3.72657	1.54199	1.88733	zgc:174855	12	16938807	16941319	-	1289	protein_coding	zgc:174855 [Source:ZFIN;Acc:ZDB-GENE-071004-74]	Peptidase_C1
novel.3168	4.02261	1.68729	1.81484	-	CHR_ALT_CTG23_1_17	20431485	20442467	+	1178	-	PF03151:Triose-phosphate Transporter family	-
novel.571	4.56033	2.19342	4.38589	-	2	1407989	1426229	+	4740	-	-	-
ENSDARG00000058461	1.20084	0.508482	1.24118	ice1	16	9400661	9420358	+	4811	protein_coding	KIAA0947-like (H. sapiens) [Source:ZFIN;Acc:ZDB-GENE-030131-5566]	-
ENSDARG00000096451	2.03999	0.863809	1.56187	si:ch211-196f5.9	24	12741936	12745222	-	2832	protein_coding	si:ch211-196f5.9 [Source:ZFIN;Acc:ZDB-GENE-120709-32]	-
ENSDARG00000096603	1.19598	2.64699	0.983561	bmb	25	36292057	36310015	+	3148	protein_coding	brambleberry [Source:ZFIN;Acc:ZDB-GENE-030131-5577]	-
novel.672	3.72827	7.72892	4.66914	-	20	2035351	2037892	-	2542	-	-	-
ENSDARG00000095185	1.94916	0.626046	2.01238	si:ch211-274p24.2	21	39292266	39299116	+	1099	protein_coding	si:ch211-274p24.2 [Source:ZFIN;Acc:ZDB-GENE-050309-265]	-
ENSDARG00000034423	13.5027	27.4456	19.8215	sncga	13	22659153	22673166	+	1298	protein_coding	synuclein, gamma a [Source:ZFIN;Acc:ZDB-GENE-050417-18]	-
ENSDARG00000095873	6.02284	1.97029	3.61001	CU993818.1	23	43939124	43939823	+	388	processed_transcript	-	-
novel.2395	6.27736	2.93233	4.85892	-	CHR_ALT_CTG17_1_8	19712793	19727420	+	1851	-	PF18148:Regulator of G-protein signalling DHEX domain|PF00615:Regulator of G protein signaling domain|PF00631:GGL domain	RGS
ENSDARG00000060622	0.850875	0.290072	0.686598	si:ch73-14h1.2	2	20539402	20555743	+	2899	protein_coding	si:ch73-14h1.2 [Source:ZFIN;Acc:ZDB-GENE-070912-263]	-
novel.4503	0.56481	0.0950244	0.916348	-	CHR_ALT_CTG7_1_30	36273879	36342748	-	1609	-	PF12934:FTO C-terminal domain|PF12933:FTO catalytic domain	-
novel.3575	0.307644	2.17385	1.74692	-	CHR_ALT_CTG2_1_8	42851471	42852057	-	422	-	-	-
novel.4322	2.61896	0.440618	0.4249	-	CHR_ALT_CTG6_1_8	16196100	16225790	-	347	-	PF00071:Ras family	Ras
ENSDARG00000116524	0.178682	0.0300618	0.0144947	zgc:103700	8	36321336	36327328	-	5086	protein_coding	zgc:103700 [Source:ZFIN;Acc:ZDB-GENE-041010-13]	C1-set
ENSDARG00000097592	0.0575213	0.406454	0.0653259	si:dkey-40c23.1	11	1575435	1582456	+	2257	protein_coding	si:dkey-40c23.1 [Source:ZFIN;Acc:ZDB-GENE-131119-61]	-
ENSDARG00000116043	0.14015	0.522668	0.55708	CABZ01049625.1	KN150477.1	42099	48699	-	2779	protein_coding	-	NACHT
novel.948	4.00023	0.856551	3.71699	-	3	59408778	59409613	+	357	-	PF00650:CRAL/TRIO domain	-
ENSDARG00000012353	0.960654	0.215496	0.93514	vipr2	24	27268001	27346951	+	1419	protein_coding	vasoactive intestinal peptide receptor 2 [Source:ZFIN;Acc:ZDB-GENE-010406-4]	7tm_2
ENSDARG00000105561	1.08274	0.242882	0.936873	BX072554.2	7	28253644	28258626	+	1259	transcribed_unprocessed_pseudogene	-	-
novel.1860	1.53722	0.329159	1.19032	-	CHR_ALT_CTG13_2_1	8335363	8343305	-	929	-	PF00270:DEAD/DEAH box helicase	DEAD
ENSDARG00000101829	0.795588	0.170356	0.451767	si:dkey-16b10.2	4	52234156	52245791	+	1795	protein_coding	si:dkey-16b10.2 [Source:ZFIN;Acc:ZDB-GENE-120703-32]	zf-C2H2
ENSDARG00000002768	1.15425	0.258923	0.749062	pvalb2	12	17710425	17712498	-	1181	protein_coding	parvalbumin 2 [Source:ZFIN;Acc:ZDB-GENE-000322-4]	-
novel.1979	0.365706	1.36385	0.138442	-	CHR_ALT_CTG14_1_31	36440480	36449556	+	1065	-	PF06831:Formamidopyrimidine-DNA glycosylase H2TH domain|PF00641:Zn-finger in Ran binding protein and others	H2TH
novel.2988	7.20667	3.51909	6.12838	-	CHR_ALT_CTG22_1_1	15506710	15549662	+	3693	-	PF01153:Glypican	-
ENSDARG00000075842	0.546837	1.43954	1.24207	pigt	23	12361899	12414082	+	2018	protein_coding	phosphatidylinositol glycan anchor biosynthesis, class T [Source:ZFIN;Acc:ZDB-GENE-090313-46]	-
novel.4575	5.46111	11.6205	8.80978	-	CHR_ALT_CTG8_1_1	16733185	16737748	-	1046	-	PF05071:NADH ubiquinone oxidoreductase subunit NDUFA12	Complex1_17_2kD
ENSDARG00000097959	15.8163	6.98502	10.6651	si:dkey-248g15.3	17	2549503	2555215	+	394	protein_coding	si:dkey-248g15.3 [Source:ZFIN;Acc:ZDB-GENE-131127-95]	-
novel.90	2.06893	4.81221	3.9944	-	10	45388828	45420867	+	1255	-	PF00063:Myosin head (motor domain)	Myosin_head
ENSDARG00000036105	6.12385	2.6444	4.32739	si:dkeyp-92c9.2	19	24596324	24597277	+	954	protein_coding	si:dkeyp-92c9.2 [Source:ZFIN;Acc:ZDB-GENE-060503-468]	-
ENSDARG00000025034	6.88649	3.3759	6.01012	syngr3b	1	8415983	8428761	-	3827	protein_coding	synaptogyrin 3b [Source:ZFIN;Acc:ZDB-GENE-070822-6]	-
ENSDARG00000089092	0.732049	0.282151	0.816258	si:cabz01054394.5	4	72578191	72592438	+	4877	protein_coding	si:cabz01054394.5 [Source:ZFIN;Acc:ZDB-GENE-161017-87]	zf-C2H2
ENSDARG00000094752	1.82526	0.703501	0.452271	rpe65b	8	16688370	16697912	-	1956	protein_coding	retinal pigment epithelium-specific protein 65b [Source:ZFIN;Acc:ZDB-GENE-050410-16]	RPE65
novel.3474	1.31053	0.547028	0.715913	-	CHR_ALT_CTG25_1_21	24608927	24714492	+	3913	-	PF12796:Ankyrin repeats (3 copies)|PF00651:BTB/POZ domain	BTB
ENSDARG00000087732	5.01005	12.5702	11.627	RF00017	3	30248739	30249036	+	298	misc_RNA	-	-
ENSDARG00000079076	0.977792	2.30307	1.39703	hgfb	18	9996813	10062630	+	2058	protein_coding	hepatocyte growth factor b [Source:ZFIN;Acc:ZDB-GENE-041014-3]	Trypsin
ENSDARG00000091535	0.633295	0.252618	0.452414	ccser2b	12	12954938	13081229	-	6355	protein_coding	coiled-coil serine-rich protein 2b [Source:ZFIN;Acc:ZDB-GENE-121214-220]	-
ENSDARG00000099506	3.88699	9.15535	5.88585	RAC1	KN150449.1	25237	34628	+	501	protein_coding	Rac family small GTPase 1 [Source:HGNC Symbol;Acc:HGNC:9801]	Ras
ENSDARG00000071493	1.42764	0.577951	0.329334	olfm3a	24	28686287	28711176	-	2910	protein_coding	olfactomedin 3a [Source:ZFIN;Acc:ZDB-GENE-080219-11]	-
ENSDARG00000078387	1.41886	0.34812	0.805686	si:dkey-92i15.4	16	22295662	22303130	-	1098	protein_coding	si:dkey-92i15.4 [Source:ZFIN;Acc:ZDB-GENE-030131-8422]	PDZ
novel.2413	3.87482	8.13267	10.8053	-	CHR_ALT_CTG17_2_2	22585056	22593076	+	1692	-	PF04893:Yip1 domain	-
ENSDARG00000099840	5.38618	2.59745	5.0096	lpar1	10	13000370	13064110	+	2796	protein_coding	lysophosphatidic acid receptor 1 [Source:ZFIN;Acc:ZDB-GENE-030616-499]	7tm_1
novel.1520	0.577003	1.86871	3.44028	-	CHR_ALT_CTG11_1_2	5869920	5895254	+	900	-	PF00076:RNA recognition motif. (a.k.a. RRM, RBD, or RNP domain)	RRM_1
ENSDARG00000078768	0.118861	0.384948	0.303723	abhd15a	15	24946321	24960781	-	4369	protein_coding	abhydrolase domain containing 15a [Source:ZFIN;Acc:ZDB-GENE-131121-270]	-
ENSDARG00000098508	0.633295	0.172114	0.414936	CABZ01111959.1	KN150067.1	3520	25991	-	2665	protein_coding	-	Sema
ENSDARG00000088263	0.920749	0.250236	0.563057	zgc:174356	17	39242437	39316202	+	1833	protein_coding	zgc:174356 [Source:ZFIN;Acc:ZDB-GENE-080215-21]	-
novel.1466	0.639535	2.07123	0.726308	-	CHR_ALT_CTG10_2_1	4987614	4996206	+	812	-	PF00957:Synaptobrevin	-
novel.3278	3.60627	7.99447	11.0018	-	CHR_ALT_CTG23_1_37	44788076	44794183	-	918	-	-	-
novel.97	3.05015	1.37154	2.33033	-	10	1677348	1679688	-	2341	-	-	-
ENSDARG00000027825	1.05683	2.35094	2.85386	naa50	24	21174523	21183891	+	2764	protein_coding	N(alpha)-acetyltransferase 50, NatE catalytic subunit [Source:ZFIN;Acc:ZDB-GENE-040801-142]	Acetyltransf_1
ENSDARG00000021209	4.20076	1.87473	3.56549	kctd9a	8	51586483	51599169	-	1468	protein_coding	potassium channel tetramerization domain containing 9a [Source:ZFIN;Acc:ZDB-GENE-050320-147]	K_tetra
novel.2841	0.426257	0.1255	0.328491	-	CHR_ALT_CTG1_2_7	23499758	23549720	-	4264	-	-	-
ENSDARG00000091573	0.944677	0.278134	0.459794	si:ch1073-90m23.1	16	31924934	31933740	-	1924	protein_coding	si:ch1073-90m23.1 [Source:ZFIN;Acc:ZDB-GENE-141212-231]	-
ENSDARG00000062785	3.52361	7.06375	7.93226	adpgk2	17	11445671	11466700	-	4145	protein_coding	ADP-dependent glucokinase 2 [Source:ZFIN;Acc:ZDB-GENE-090609-3]	-
ENSDARG00000087525	3.73931	1.63285	3.05378	CABZ01045212.1	22	36498980	36519590	-	1545	protein_coding	-	MFS_1
ENSDARG00000062355	1.74018	0.762565	1.26391	axdnd1	22	17237219	17250822	+	3208	protein_coding	axonemal dynein light chain domain containing 1 [Source:ZFIN;Acc:ZDB-GENE-050208-341]	-
ENSDARG00000008720	4.00186	1.92501	5.03559	lmo3	4	12612145	12679293	+	3455	protein_coding	LIM domain only 3 [Source:ZFIN;Acc:ZDB-GENE-050522-201]	LIM
novel.3060	0.868305	1.88025	1.49508	-	CHR_ALT_CTG22_1_3	16320046	16349842	+	4635	-	PF00169:PH domain|PF12796:Ankyrin repeats (3 copies)|PF13857:Ankyrin repeats (many copies)|PF01237:Oxysterol-binding protein	PH
novel.4345	0.191236	0.0422282	0.217184	-	CHR_ALT_CTG6_2_14	39524926	39530356	-	5431	-	-	-
ENSDARG00000071261	0.395659	0.0873682	0.365091	zmp:0000001139	23	6141541	6156179	+	2625	protein_coding	zmp:0000001139 [Source:ZFIN;Acc:ZDB-GENE-140106-99]	-
ENSDARG00000104467	0.915877	0.202241	0.65009	bglapl	KN150680.1	8442	10291	+	1134	protein_coding	bone gamma-carboxyglutamate (gla) protein, like [Source:NCBI gene;Acc:337724]	-
novel.4952	1.21191	0.26761	0.516128	-	KN150131.1	14664	15520	-	857	-	-	-
ENSDARG00000061355	0.39356	0.0869047	0.0838047	aoc1	24	40001290	40009446	-	2639	protein_coding	amine oxidase, copper containing 1 [Source:ZFIN;Acc:ZDB-GENE-061103-112]	-
ENSDARG00000052633	0.0465436	0.255798	0.0352391	si:ch211-106n13.3	2	49987088	50053006	-	4184	protein_coding	si:ch211-106n13.3 [Source:ZFIN;Acc:ZDB-GENE-030131-9088]	VWA
ENSDARG00000045301	2.93918	1.26638	3.01231	st8sia3	21	1780790	1799265	-	1811	protein_coding	ST8 alpha-N-acetyl-neuraminide alpha-2,8-sialyltransferase 3 [Source:ZFIN;Acc:ZDB-GENE-060228-4]	Glyco_transf_29
ENSDARG00000090381	1.45077	0.613329	0.654822	PLCB2	17	2348540	2386569	-	3490	protein_coding	phospholipase C beta 2 [Source:HGNC Symbol;Acc:HGNC:9055]	PI-PLC-Y
ENSDARG00000096654	5.34576	11.5795	7.80567	si:dkey-119m7.8	20	320415	322619	+	680	protein_coding	si:dkey-119m7.8 [Source:ZFIN;Acc:ZDB-GENE-121214-235]	-
ENSDARG00000029497	1.61035	0.694488	1.39095	tfcp2l1	9	38292919	38311750	+	2862	protein_coding	transcription factor CP2-like 1 [Source:ZFIN;Acc:ZDB-GENE-040704-58]	CP2
novel.1687	2.31948	1.00031	1.63246	-	CHR_ALT_CTG12_1_30	35875498	35895747	-	1987	-	-	-
ENSDARG00000039726	0.813258	2.43795	3.77837	zgc:123321	13	9432501	9436539	+	878	protein_coding	zgc:123321 [Source:ZFIN;Acc:ZDB-GENE-051023-1]	-
ENSDARG00000090416	0.676395	0.224039	0.792174	scpp1	1	37379063	37383741	-	3071	protein_coding	secretory calcium-binding phosphoprotein 1 [Source:ZFIN;Acc:ZDB-GENE-090424-1]	-
ENSDARG00000079818	0.606662	0.200942	0.645913	helq	21	19330774	19347524	+	3424	protein_coding	helicase, POLQ like [Source:ZFIN;Acc:ZDB-GENE-060503-421]	DEAD
novel.2722	0.549685	1.64782	0.283758	-	CHR_ALT_CTG1_1_20	21896923	21934123	-	1299	-	PF17820:PDZ domain	-
ENSDARG00000097169	0.484424	0.0518637	0.650178	si:ch73-330k17.3	25	31890256	31898552	-	1474	protein_coding	si:ch73-330k17.3 [Source:ZFIN;Acc:ZDB-GENE-131121-190]	-
ENSDARG00000075480	0.580521	0.0621521	0.419546	si:dkey-63d15.12	8	39650940	39654669	-	1230	protein_coding	si:dkey-63d15.12 [Source:ZFIN;Acc:ZDB-GENE-080303-18]	-
ENSDARG00000056374	0.0299275	0.317208	0.305893	noxo1b	12	18445604	18454422	+	2169	protein_coding	NADPH oxidase organizer 1b [Source:ZFIN;Acc:ZDB-GENE-101203-1]	PX
ENSDARG00000087788	0.0748	0.00800829	0.0463358	si:ch211-22k7.9	4	39158005	39186901	-	9546	protein_coding	si:ch211-22k7.9 [Source:ZFIN;Acc:ZDB-GENE-070424-160]	NACHT
ENSDARG00000111026	0.449931	0.0481708	0.278715	BX927193.2	4	46524666	46648979	-	1587	protein_coding	-	zf-C2H2
ENSDARG00000087679	0.125557	1.3308	0.998146	BX005012.1	16	41524790	41529013	-	517	processed_transcript	-	-
ENSDARG00000075067	0.0233164	0.247135	0.15888	aipl1	15	24873388	24884784	-	2784	protein_coding	aryl hydrocarbon receptor interacting protein-like 1 [Source:ZFIN;Acc:ZDB-GENE-131121-577]	FKBP_C
ENSDARG00000043798	0.0598826	0.634709	0.340038	ms4a17a.1	4	76692834	76701249	+	1084	protein_coding	membrane-spanning 4-domains, subfamily A, member 17A.1 [Source:ZFIN;Acc:ZDB-GENE-050417-307]	-
ENSDARG00000098752	0.6919	0.0740767	0.214303	csf3b	19	48037798	48039506	-	1032	protein_coding	colony stimulating factor 3 (granulocyte) b [Source:ZFIN;Acc:ZDB-GENE-141212-221]	-
ENSDARG00000102160	0.0321033	0.340269	0.182295	si:dkeyp-61b2.1	11	40467618	40504170	-	2022	protein_coding	si:dkeyp-61b2.1 [Source:ZFIN;Acc:ZDB-GENE-141216-430]	-
ENSDARG00000069216	0.0402435	0.426549	0.182815	c6ast1	7	38661107	38664969	-	1613	protein_coding	six-cysteine containing astacin protease 1 [Source:ZFIN;Acc:ZDB-GENE-070621-1]	Astacin
ENSDARG00000101380	0.270061	0.0289134	0	cryabb	5	57641554	57650998	+	2644	protein_coding	crystallin, alpha B, b [Source:ZFIN;Acc:ZDB-GENE-040718-419]	-
ENSDARG00000103788	0.0453618	0.4808	0	AL645792.2	14	25052810	25055796	+	1431	processed_transcript	-	-
ENSDARG00000067813	0.828674	2.02413	1.25481	zgc:171844	3	25857008	25894124	+	2115	protein_coding	zgc:171844 [Source:ZFIN;Acc:ZDB-GENE-080516-8]	-
novel.1589	1.31251	0.441636	1.19247	-	CHR_ALT_CTG11_1_7	14631163	14646590	+	1731	-	PF00812:Ephrin	-
ENSDARG00000089345	3.3411	1.12422	2.16824	si:ch73-109d9.4	1	44053641	44062209	+	680	protein_coding	si:ch73-109d9.4 [Source:ZFIN;Acc:ZDB-GENE-141212-306]	-
ENSDARG00000098726	0.612844	0.252036	0.530282	rptor	6	17725788	17999776	-	6673	protein_coding	regulatory associated protein of MTOR, complex 1 [Source:ZFIN;Acc:ZDB-GENE-130530-685]	-
ENSDARG00000100361	3.29268	1.35414	2.13682	znf1174	22	1853999	1861899	+	1242	protein_coding	zinc finger protein 1174 [Source:ZFIN;Acc:ZDB-GENE-050208-785]	zf-C2H2
novel.2541	10.8188	5.09648	8.7278	-	CHR_ALT_CTG18_1_36	34542473	34549757	-	870	-	PF07074:Translocon-associated protein, gamma subunit (TRAP-gamma)	-
ENSDARG00000038639	3.59789	7.25652	4.23286	elovl6l	13	21666521	21672131	-	3013	protein_coding	ELOVL family member 6, elongation of long chain fatty acids like [Source:ZFIN;Acc:ZDB-GENE-031110-3]	ELO
ENSDARG00000113977	0.501704	1.4544	0.832749	zgc:194125	3	32125452	32127583	+	1682	protein_coding	zgc:194125 [Source:ZFIN;Acc:ZDB-GENE-080722-16]	Ferritin
novel.4059	1.90014	0.665284	0.874844	-	CHR_ALT_CTG5_1_61	69817028	69844469	+	1264	-	PF00622:SPRY domain|PF00041:Fibronectin type III domain	SPRY
ENSDARG00000086744	1.37098	3.36957	2.03086	znf1152	22	2183110	2187088	+	1089	protein_coding	zinc finger protein 1152 [Source:ZFIN;Acc:ZDB-GENE-050208-482]	zf-C2H2
novel.2885	1.21463	0.467651	2.41401	-	CHR_ALT_CTG20_1_15	26048304	26060171	-	2779	-	-	-
ENSDARG00000053702	1.4278	0.533161	1.38423	il2rgb	14	30961549	30967284	-	1864	protein_coding	interleukin 2 receptor, gamma b [Source:ZFIN;Acc:ZDB-GENE-080402-2]	-
novel.2678	0.769198	0.287229	0.404822	-	CHR_ALT_CTG1_1_11	17534393	17543864	+	3460	-	PF00656:Caspase domain	Peptidase_C14
novel.2362	1.87826	0.707844	1.32253	-	CHR_ALT_CTG17_1_25	31214198	31221637	-	1728	-	PF01135:Protein-L-isoaspartate(D-aspartate) O-methyltransferase (PCMT)	-
ENSDARG00000026787	1.2397	2.73358	2.54621	aqp7	21	12010505	12021593	+	2461	protein_coding	aquaporin 7 [Source:ZFIN;Acc:ZDB-GENE-030131-6461]	-
ENSDARG00000098790	2.05258	0.755406	2.13682	sowahca	9	55783686	55790458	-	1518	protein_coding	sosondowah ankyrin repeat domain family Ca [Source:ZFIN;Acc:ZDB-GENE-081104-106]	-
ENSDARG00000087203	0.230668	0.591251	0.508522	stk39	9	48943471	49052004	+	4784	protein_coding	serine threonine kinase 39 [Source:ZFIN;Acc:ZDB-GENE-140106-194]	Pkinase
novel.3367	0.684564	1.75468	0.503054	-	CHR_ALT_CTG24_1_6	18447872	18467231	-	1612	-	PF00106:short chain dehydrogenase	adh_short
ENSDARG00000026281	0.483222	1.23302	1.09757	lyrm1	24	39509721	39518630	-	2418	protein_coding	LYR motif containing 1 [Source:ZFIN;Acc:ZDB-GENE-040718-210]	-
ENSDARG00000068996	1.418	3.61825	3.13132	hist2h2l	10	29815644	29816467	-	824	protein_coding	histone 2, H2, like [Source:ZFIN;Acc:ZDB-GENE-031118-36]	Histone
novel.2227	0.641995	1.63815	0.891124	-	CHR_ALT_CTG16_1_6	11785566	11790834	+	1820	-	PF00001:7 transmembrane receptor (rhodopsin family)	7tm_1
ENSDARG00000079144	1.37787	3.51585	1.73868	bcl2l11	13	47361104	47403443	-	848	protein_coding	BCL2 like 11 [Source:ZFIN;Acc:ZDB-GENE-081008-1]	-
ENSDARG00000005232	5.97845	2.90674	5.20122	ccdc85ca	17	17914369	18025691	+	2367	protein_coding	coiled-coil domain containing 85C, a [Source:ZFIN;Acc:ZDB-GENE-060825-198]	-
ENSDARG00000074782	0	0.182763	0.201421	adgrg3	7	64936903	64955976	+	2928	protein_coding	adhesion G protein-coupled receptor G3 [Source:ZFIN;Acc:ZDB-GENE-140106-110]	7tm_2
ENSDARG00000105453	0.364935	0	0.310837	kcnk17	17	48736160	48743076	-	1423	protein_coding	potassium channel, subfamily K, member 17 [Source:ZFIN;Acc:ZDB-GENE-120113-3]	Ion_trans_2
ENSDARG00000000656	0.450392	0	0.383627	psmb9a	19	7120380	7122373	+	1153	protein_coding	proteasome subunit beta 9a [Source:ZFIN;Acc:ZDB-GENE-990415-140]	Proteasome
ENSDARG00000070504	0.104783	0	0.0743747	trpc5a	1	10486093	10620459	-	4956	protein_coding	transient receptor potential cation channel, subfamily C, member 5a [Source:ZFIN;Acc:ZDB-GENE-040812-1]	Ion_trans
novel.4312	1.1864	0	1.15489	-	CHR_ALT_CTG6_1_5	8854614	8855235	-	383	-	-	-
novel.4870	1.25522	0	1.22188	-	KN149817.1	2243	5036	+	362	-	-	-
ENSDARG00000099586	0.142935	0	0.115949	CR382383.2	7	61876641	61890160	+	3179	protein_coding	-	-
ENSDARG00000059121	0.539655	0	0.437769	CU570800.1	13	432790	438705	-	842	protein_coding	-	EGF_CA
ENSDARG00000068382	0	0.442622	0.304881	pglyrp5	18	40902636	40905901	-	1209	protein_coding	peptidoglycan recognition protein 5 [Source:ZFIN;Acc:ZDB-GENE-050419-71]	-
ENSDARG00000068593	0.54878	0	0.44517	CU326366.2	10	42887204	42898220	-	828	protein_coding	-	Astacin
novel.4348	1.18833	0	0.674785	-	CHR_ALT_CTG6_2_14	39597759	39603727	-	437	-	-	-
ENSDARG00000098357	0.0770805	0	0.0500222	si:ch211-229l10.4	4	38265870	38315895	-	5895	protein_coding	si:ch211-229l10.4 [Source:ZFIN;Acc:ZDB-GENE-060503-595]	NACHT
ENSDARG00000113150	1.8613	0	0.792691	zgc:109934	3	32129632	32130455	+	279	protein_coding	zgc:109934 [Source:ZFIN;Acc:ZDB-GENE-050522-428]	-
ENSDARG00000098203	0.356909	0	0.152	APCDD1	2	58444873	58472772	-	1455	protein_coding	APC down-regulated 1 [Source:HGNC Symbol;Acc:HGNC:15718]	-
ENSDARG00000104635	0.125375	0	0.0533947	CU929676.1	8	36268747	36292840	+	4142	protein_coding	-	-
ENSDARG00000076292	0	0.0931309	0.0513193	tns2a	23	10469955	10587257	+	5746	protein_coding	tensin 2a [Source:ZFIN;Acc:ZDB-GENE-090312-163]	SH2
ENSDARG00000088950	0.122841	0	0.0797191	sycp2	23	12198242	12228363	+	3699	protein_coding	synaptonemal complex protein 2 [Source:ZFIN;Acc:ZDB-GENE-090313-237]	-
ENSDARG00000111526	1.12195	0	0.728101	fam20a	KN150287.1	6535	8913	-	405	protein_coding	family with sequence similarity 20, member A [Source:ZFIN;Acc:ZDB-GENE-081022-117]	DUF1193
ENSDARG00000095980	0.512855	0	0.249617	CU469420.3	4	14107775	14112068	-	886	antisense	-	-
ENSDARG00000088260	0.391378	0	0.190492	gig2p	5	57722263	57723929	-	1161	protein_coding	grass carp reovirus (GCRV)-induced gene 2p [Source:ZFIN;Acc:ZDB-GENE-070705-490]	-
ENSDARG00000097429	0	0.603984	0.249617	BX005461.3	24	961874	962759	-	886	sense_intronic	-	-
novel.2843	0.855523	0	0.2429	-	CHR_ALT_CTG1_2_7	23580425	23586898	-	607	-	-	-
novel.4231	0	0.969438	0.400653	-	CHR_ALT_CTG6_1_32	33672658	33674485	-	552	-	PF00069:Protein kinase domain	Pkinase
ENSDARG00000109649	1.49964	0	0.486602	BX571720.1	17	36901790	36904838	-	303	protein_coding	-	-
ENSDARG00000063088	0.526142	0	0.0746912	si:dkey-211g8.6	19	10611788	10612774	-	987	protein_coding	si:dkey-211g8.6 [Source:ZFIN;Acc:ZDB-GENE-060503-813]	7tm_1
ENSDARG00000056024	0	0.31929	0.0879716	eva1c	10	33580285	33588310	-	1676	protein_coding	eva-1 homolog C (C. elegans) [Source:ZFIN;Acc:ZDB-GENE-091204-329]	-
ENSDARG00000077740	0.222959	0	0.0361728	b3glctb	10	33626344	33710227	+	2038	protein_coding	beta 3-glucosyltransferase b [Source:ZFIN;Acc:ZDB-GENE-091204-128]	Fringe
ENSDARG00000097611	0	1.07889	0.148629	CU896691.2	22	34645215	34650512	+	496	processed_transcript	-	-
ENSDARG00000073948	0.507131	0	0	prok1	8	24714733	24730185	-	896	protein_coding	prokineticin 1 [Source:ZFIN;Acc:ZDB-GENE-070928-34]	-
ENSDARG00000003229	0.216479	0	0	gdf9	14	22457230	22464183	+	2099	protein_coding	growth differentiation factor 9 [Source:ZFIN;Acc:ZDB-GENE-050221-7]	-
ENSDARG00000111654	3.95121	0	0	RF00001	18	35573181	35573295	-	115	rRNA	-	-
ENSDARG00000096628	0	0.170369	0	buc2l	12	14138340	14143344	-	3141	protein_coding	bucky ball 2-like [Source:ZFIN;Acc:ZDB-GENE-030131-6407]	-
ENSDARG00000097455	0.847742	0	0	CR931782.1	11	27592694	27625125	-	536	lincRNA	-	-
novel.982	0.0731706	0	0	-	3	62055409	62061938	-	6210	-	-	-
novel.1239	0	1.64655	0	-	7	52350500	52351826	-	325	-	-	-
novel.1621	1.0494	0	0	-	CHR_ALT_CTG12_1_11	22342689	22343456	+	433	-	-	-
novel.2237	0.968848	0	0	-	CHR_ALT_CTG16_1_8	13657164	13719854	+	469	-	-	-
ENSDARG00000105743	0.486238	2.29055	2.89911	CABZ01015815.4	4	76847462	76849303	+	534	lincRNA	-	-
ENSDARG00000069775	0.150053	0.56549	0.681648	fbxo40.1	21	22726759	22730832	-	2163	protein_coding	F-box protein 40, tandem duplicate 1 [Source:ZFIN;Acc:ZDB-GENE-080220-36]	-
ENSDARG00000004256	0.121788	0.573712	0.622403	wnt11	5	36513605	36520117	+	2132	protein_coding	wingless-type MMTV integration site family, member 11 [Source:ZFIN;Acc:ZDB-GENE-990603-12]	wnt
novel.1834	0.236046	0.889567	0.750606	-	CHR_ALT_CTG13_1_4	8318579	8330330	+	1375	-	PF01263:Aldose 1-epimerase	Aldose_epim
ENSDARG00000026582	0.182339	0.858957	0.465928	iscub	5	31860043	31868847	+	1424	protein_coding	iron-sulfur cluster assembly enzyme b [Source:ZFIN;Acc:ZDB-GENE-050417-332]	-
novel.1565	0.237341	1.11806	0.471702	-	CHR_ALT_CTG11_1_25	36409812	36415760	+	1094	-	PF03188:Eukaryotic cytochrome b561	Cytochrom_B561
ENSDARG00000098270	0.161776	0.76209	0.27559	znf1053	4	42556555	42564325	+	1605	protein_coding	zinc finger protein 1053 [Source:ZFIN;Acc:ZDB-GENE-121214-1]	zf-C2H2
ENSDARG00000076135	1.32578	0.573156	1.29601	mmrn2a	13	22619684	22646134	-	3868	protein_coding	multimerin 2a [Source:ZFIN;Acc:ZDB-GENE-080424-3]	-
novel.2214	2.84611	1.40398	2.40286	-	CHR_ALT_CTG16_1_23	53459341	53485182	+	6044	-	PF00076:RNA recognition motif. (a.k.a. RRM, RBD, or RNP domain)	RRM_1
ENSDARG00000040278	2.32607	0.986179	0.986224	klhl38b	16	25245857	25250414	+	2093	protein_coding	kelch-like family member 38b [Source:ZFIN;Acc:ZDB-GENE-120727-8]	BTB
ENSDARG00000022788	5.53604	11.3137	9.98552	cops7a	16	21751922	21777545	-	1196	protein_coding	COP9 constitutive photomorphogenic homolog subunit 7A [Source:ZFIN;Acc:ZDB-GENE-030131-8680]	-
ENSDARG00000014113	2.21243	0.990113	1.13068	wasla	25	27744293	27812810	+	2934	protein_coding	Wiskott-Aldrich syndrome-like a [Source:ZFIN;Acc:ZDB-GENE-070209-220]	PBD
ENSDARG00000074771	2.31581	0.991747	1.95259	crfb17	1	53842344	53863308	+	1850	protein_coding	cytokine receptor family member B17 [Source:ZFIN;Acc:ZDB-GENE-081022-158]	-
ENSDARG00000096954	0.261745	0.924764	0.842234	si:dkeyp-67f1.1	6	46309795	46320527	+	1488	protein_coding	si:dkeyp-67f1.1 [Source:ZFIN;Acc:ZDB-GENE-131127-559]	-
ENSDARG00000105392	0.837044	0.197156	0.570369	si:ch73-22o18.1	14	33955807	33960682	+	1551	protein_coding	si:ch73-22o18.1 [Source:ZFIN;Acc:ZDB-GENE-160113-40]	-
ENSDARG00000115636	5.5481	1.30679	3.15044	CT030160.1	7	52811291	52815712	+	234	protein_coding	-	-
ENSDARG00000077864	0.384668	0.090604	0.21843	rasgrp3	17	23146976	23201215	+	3375	protein_coding	RAS guanyl releasing protein 3 (calcium and DAG-regulated) [Source:ZFIN;Acc:ZDB-GENE-070424-82]	C1_1
ENSDARG00000094377	0.251438	0.888346	0.333145	samd10b	23	13124085	13332863	+	1549	protein_coding	sterile alpha motif domain containing 10b [Source:ZFIN;Acc:ZDB-GENE-090312-179]	SAM_2
ENSDARG00000103927	1.55666	0.366653	0.530361	CR450824.2	23	6649071	6660985	-	834	protein_coding	-	-
novel.2418	1.9552	0.460525	0.333073	-	CHR_ALT_CTG17_2_3	22957471	22959124	+	664	-	-	-
novel.4002	3.51177	1.48629	1.12169	-	CHR_ALT_CTG5_1_43	44069211	44189284	+	1183	-	-	-
ENSDARG00000039513	2.92698	1.22315	2.14459	zgc:153119	18	35407921	35413608	+	1375	protein_coding	zgc:153119 [Source:ZFIN;Acc:ZDB-GENE-061013-199]	-
ENSDARG00000045294	2.89621	5.89481	3.46793	sh3glb1a	24	28383278	28397902	+	2062	protein_coding	SH3-domain GRB2-like endophilin B1a [Source:ZFIN;Acc:ZDB-GENE-050417-89]	-
ENSDARG00000092949	2.15115	0.974381	1.95979	si:ch73-366i20.1	2	14790294	14798305	-	2746	protein_coding	si:ch73-366i20.1 [Source:ZFIN;Acc:ZDB-GENE-070912-338]	-
ENSDARG00000087120	0.754418	1.81557	1.86256	slc5a8	4	5850225	5863906	-	1979	protein_coding	solute carrier family 5 (sodium/monocarboxylate cotransporter), member 8 [Source:ZFIN;Acc:ZDB-GENE-141211-63]	-
ENSDARG00000087165	0.23195	0.780471	1.20421	si:dkeyp-69c1.7	21	22630297	22634926	+	1959	protein_coding	si:dkeyp-69c1.7 [Source:ZFIN;Acc:ZDB-GENE-091204-69]	-
novel.2222	1.39012	0.355899	1.37282	-	CHR_ALT_CTG16_1_4	9417008	9422288	+	1074	-	-	-
ENSDARG00000079250	0.167733	0.564394	0.380983	BX323590.1	1	19808408	19819096	+	2709	processed_transcript	-	BTB
novel.2030	0.5032	1.69318	1.06131	-	CHR_ALT_CTG14_2_6	34058514	34060032	+	903	-	PF05983:MED7 protein	MED7
novel.4565	1.96705	0.503604	1.16554	-	CHR_ALT_CTG7_2_6	52094938	52096439	-	759	-	PF00067:Cytochrome P450	p450
ENSDARG00000105306	1.10022	0.281677	0.543259	si:dkeyp-104f11.6	4	52614984	52621665	-	1357	protein_coding	si:dkeyp-104f11.6 [Source:ZFIN;Acc:ZDB-GENE-130531-1]	zf-C2H2
novel.3681	0.649128	2.1842	0.421258	-	CHR_ALT_CTG3_1_27	51566361	51610877	+	700	-	PF04906:Tweety	-
novel.1895	4.5439	2.24409	3.4482	-	CHR_ALT_CTG14_1_13	21573494	21594800	-	3100	-	PF03134:TB2/DP1, HVA22 family	TB2_DP1_HVA22
novel.2872	0.487707	0.191456	0.119464	-	CHR_ALT_CTG20_1_15	25911501	25930025	+	6788	-	PF00069:Protein kinase domain	Pkinase
ENSDARG00000020364	5.84295	2.82788	4.27232	fbp1b	5	35458190	35462126	+	1622	protein_coding	fructose-1,6-bisphosphatase 1b [Source:ZFIN;Acc:ZDB-GENE-021206-11]	-
novel.2339	1.03809	2.08807	2.19095	-	CHR_ALT_CTG17_1_20	25856735	25887903	+	7066	-	PF07814:Wings apart-like protein regulation of heterochromatin	-
ENSDARG00000091222	0.07745	0.239432	0.406808	si:dkey-190l8.2	17	30591287	30605734	+	6705	protein_coding	si:dkey-190l8.2 [Source:ZFIN;Acc:ZDB-GENE-030131-9103]	Sugar_tr
ENSDARG00000102058	0.923631	0.26106	1.09091	si:dkeyp-11e3.1	14	31751260	31755722	+	1757	protein_coding	si:dkeyp-11e3.1 [Source:ZFIN;Acc:ZDB-GENE-141222-55]	-
ENSDARG00000041115	2.18414	0.617339	1.28986	cnfn	16	11790640	11798994	-	743	protein_coding	cornifelin [Source:ZFIN;Acc:ZDB-GENE-040912-110]	-
ENSDARG00000013476	0.19377	0.599026	0.302583	arhgef39	4	12401146	12477278	-	2680	protein_coding	Rho guanine nucleotide exchange factor (GEF) 39 [Source:ZFIN;Acc:ZDB-GENE-041114-28]	RhoGEF
novel.212	2.29861	0.649692	0.939776	-	13	6732233	6745070	+	706	-	PF00431:CUB domain|PF00084:Sushi repeat (SCR repeat)	CUB
ENSDARG00000068590	1.09506	2.72258	1.31273	nat6	8	26372115	26376289	+	1067	protein_coding	N-acetyltransferase 6 [Source:ZFIN;Acc:ZDB-GENE-110204-2]	Acetyltransf_1
ENSDARG00000090993	1.90691	0.870801	0.928132	rnf4	14	17566383	17576662	-	3336	protein_coding	ring finger protein 4 [Source:ZFIN;Acc:ZDB-GENE-041008-246]	-
novel.4506	1.01881	0.465245	0.460456	-	CHR_ALT_CTG7_1_32	37385788	37400317	+	6244	-	-	-
novel.3179	2.83403	1.11254	1.99244	-	CHR_ALT_CTG23_1_18	21279311	21283472	+	962	-	PF13360:PQQ-like domain	-
ENSDARG00000051902	0.231281	0.696074	0.963091	prmt7	25	14408936	14424406	-	2526	protein_coding	protein arginine methyltransferase 7 [Source:ZFIN;Acc:ZDB-GENE-040426-1560]	-
ENSDARG00000110192	0.476133	1.43299	1.44196	CABZ01081535.1	KN149800.1	2019	18143	-	1227	protein_coding	-	-
ENSDARG00000007743	0.579387	0.176902	0.389925	il15l	15	20352123	20363786	+	3025	protein_coding	interleukin 15, like [Source:ZFIN;Acc:ZDB-GENE-041111-173]	-
novel.1507	1.33586	0.407873	0.67427	-	CHR_ALT_CTG11_1_14	18249917	18253531	-	1312	-	PF15682:Musculoskeletal, temporally activated-embryonic nuclear protein 1	-
ENSDARG00000039443	0.45288	1.36301	0.628622	zgc:110353	8	24246659	24252933	-	1290	protein_coding	zgc:110353 [Source:ZFIN;Acc:ZDB-GENE-050417-310]	-
novel.3008	0.949017	2.53334	2.51482	-	CHR_ALT_CTG22_1_15	26240642	26244970	-	1026	-	PF04502:Family of unknown function (DUF572)	-
ENSDARG00000078127	1.05148	2.12283	1.42566	neurl4	12	22450548	22509072	-	6050	protein_coding	neuralized E3 ubiquitin protein ligase 4 [Source:ZFIN;Acc:ZDB-GENE-100318-4]	-
ENSDARG00000061242	3.54945	1.72402	2.2091	tuft1a	16	22363700	22385705	-	3237	protein_coding	tuftelin 1a [Source:ZFIN;Acc:ZDB-GENE-061103-184]	-
ENSDARG00000085561	20.7285	7.70895	20.4434	RF00001	10	13305065	13305183	-	119	rRNA	-	-
novel.1035	2.94354	1.09471	1.93538	-	4	13023170	13024007	-	838	-	-	-
novel.4894	1.85048	0.688196	1.05078	-	KN149895.1	4550	8975	+	1333	-	-	-
ENSDARG00000105099	0.859183	0.279131	0.942112	golga7bb	13	40019001	40061830	+	2191	protein_coding	golgin A7 family, member Bb [Source:ZFIN;Acc:ZDB-GENE-090312-173]	-
ENSDARG00000042815	1.09148	0.392769	0.619787	alkal2b	17	30661348	30666037	-	2141	protein_coding	ALK and LTK ligand 2b [Source:ZFIN;Acc:ZDB-GENE-111115-2]	-
ENSDARG00000003344	0.566047	0.193537	0.331793	trpc2b	21	30746348	30765533	+	3555	protein_coding	transient receptor potential cation channel, subfamily C, member 2b [Source:ZFIN;Acc:ZDB-GENE-050712-3]	Ion_trans
novel.4346	0.328295	0.948999	0.135577	-	CHR_ALT_CTG6_2_14	39530446	39543150	-	2175	-	PF00501:AMP-binding enzyme	AMP-binding
ENSDARG00000071498	0.0738905	0.47861	0.587412	fhl1a	14	31651533	31668498	+	1757	protein_coding	four and a half LIM domains 1a [Source:ZFIN;Acc:ZDB-GENE-040206-1]	LIM
ENSDARG00000056723	0.69454	0.125839	0.606751	fhad1	8	21383347	21393457	+	1215	protein_coding	forkhead-associated (FHA) phosphopeptide binding domain 1 [Source:ZFIN;Acc:ZDB-GENE-041210-354]	FHA
novel.3177	0.322949	2.09184	2.01722	-	CHR_ALT_CTG23_1_18	21028009	21098009	+	402	-	PF00248:Aldo/keto reductase family	Aldo_ket_red
novel.1900	1.15125	0.208587	0.804586	-	CHR_ALT_CTG14_1_14	21951212	21956023	-	733	-	PF00864:ATP P2X receptor	-
ENSDARG00000061444	0.528738	0.0957984	0.323334	ugt5c1	18	40460130	40461725	+	1596	protein_coding	UDP glucuronosyltransferase 5 family, polypeptide C1 [Source:ZFIN;Acc:ZDB-GENE-050419-68]	UDPGT
ENSDARG00000069496	0.638325	0.115654	0.278821	arl2	7	25047219	25049377	-	1322	protein_coding	ADP-ribosylation factor-like 2 [Source:ZFIN;Acc:ZDB-GENE-041010-19]	Arf
ENSDARG00000068110	0.24256	0.0439478	0.0635702	CABZ01079818.1	3	196316	214709	-	3479	protein_coding	-	-
ENSDARG00000100829	0.191831	0.0347566	0.0502752	pcdh1g32	10	21807497	21820057	+	4399	protein_coding	protocadherin 1 gamma 32 [Source:ZFIN;Acc:ZDB-GENE-050609-25]	Cadherin
ENSDARG00000075330	0.148883	0.964356	0.253625	phox2ba	1	19074326	19079957	-	872	protein_coding	paired-like homeobox 2ba [Source:ZFIN;Acc:ZDB-GENE-090313-51]	Homeobox
ENSDARG00000071024	0.0534482	0.346199	0.0607001	zgc:171679	22	30502555	30545975	+	2429	protein_coding	zgc:171679 [Source:ZFIN;Acc:ZDB-GENE-071004-95]	-
novel.3216	1.27757	2.7584	2.07273	-	CHR_ALT_CTG23_1_25	24661492	24674678	-	2134	-	PF03031:NLI interacting factor-like phosphatase	NIF
ENSDARG00000089908	2.02754	0.962531	1.71359	si:ch211-265o23.1	4	26036682	26051118	+	4130	protein_coding	si:ch211-265o23.1 [Source:ZFIN;Acc:ZDB-GENE-060503-509]	-
ENSDARG00000018989	0.60384	1.42227	0.489835	hspa4b	14	23687678	23708159	+	3010	protein_coding	heat shock protein 4b [Source:ZFIN;Acc:ZDB-GENE-030131-6018]	HSP70
novel.2446	3.63043	1.81266	3.49601	-	CHR_ALT_CTG18_1_15	15462776	15545197	-	3880	-	PF07647:SAM domain (Sterile alpha motif)|PF00536:SAM domain (Sterile alpha motif)	SAM_1
ENSDARG00000109202	1.01729	0.437384	0.953595	BX324216.3	22	10037276	10051551	-	4020	protein_coding	-	-
novel.3725	1.39717	0.600712	0.957078	-	CHR_ALT_CTG3_1_9	15655366	15659979	-	2927	-	-	-
ENSDARG00000062821	3.63635	1.76159	3.54396	slc6a15	18	16151774	16181952	-	2517	protein_coding	solute carrier family 6 (neutral amino acid transporter), member 15 [Source:ZFIN;Acc:ZDB-GENE-050420-93]	SNF
ENSDARG00000016059	0.995329	2.03859	1.32696	rab5b	9	27750490	27790405	+	4500	protein_coding	RAB5B, member RAS oncogene family [Source:ZFIN;Acc:ZDB-GENE-040426-2593]	Ras
ENSDARG00000116751	2.51151	5.91555	10.5315	BX537263.4	5	828663	833928	+	672	protein_coding	-	-
novel.2951	0.793107	1.86807	1.52429	-	CHR_ALT_CTG21_1_16	27568420	27577953	+	2128	-	PF10254:PACS-1 cytosolic sorting protein	-
ENSDARG00000029493	0.927835	2.1854	1.21584	f9b	10	26747755	26757486	+	1819	protein_coding	coagulation factor IXb [Source:ZFIN;Acc:ZDB-GENE-060421-7346]	Trypsin
ENSDARG00000069767	2.18405	0.927654	0.691254	nectin1a	21	22589577	22635262	-	1813	protein_coding	nectin cell adhesion molecule 1a [Source:ZFIN;Acc:ZDB-GENE-090224-1]	V-set
ENSDARG00000093597	4.96694	2.11793	4.37653	oip5	13	33256847	33259799	+	758	protein_coding	opa interacting protein 5 [Source:ZFIN;Acc:ZDB-GENE-090313-328]	-
ENSDARG00000078245	2.52511	1.07672	2.02718	gal3st1b	10	1722125	1733937	-	1491	protein_coding	galactose-3-O-sulfotransferase 1b [Source:ZFIN;Acc:ZDB-GENE-091117-38]	-
novel.4439	2.14746	1.0642	1.60576	-	CHR_ALT_CTG7_1_19	24452777	24468880	-	6106	-	PF00583:Acetyltransferase (GNAT) family	Acetyltransf_1
ENSDARG00000042961	4.36497	8.75427	1.96326	zgc:100920	8	23093155	23103547	+	1502	protein_coding	zgc:100920 [Source:ZFIN;Acc:ZDB-GENE-040801-156]	-
ENSDARG00000089262	5.57119	2.6841	6.75849	pbx3a	5	5302932	5394468	-	1538	protein_coding	pre-B-cell leukemia homeobox 3a [Source:ZFIN;Acc:ZDB-GENE-031218-1]	PBC
ENSDARG00000079525	1.23945	2.64781	2.5861	slc39a5	23	32335871	32352179	+	2252	protein_coding	solute carrier family 39 (zinc transporter), member 5 [Source:ZFIN;Acc:ZDB-GENE-060608-1]	-
ENSDARG00000044694	0.417849	1.0088	0.854177	fybb	21	19844195	19866351	+	3107	protein_coding	FYN binding protein b [Source:ZFIN;Acc:ZDB-GENE-091204-85]	-
ENSDARG00000014634	0.312833	0.755261	0.124347	mbtps1	18	21645309	21685055	-	4150	protein_coding	membrane-bound transcription factor peptidase, site 1 [Source:ZFIN;Acc:ZDB-GENE-030131-4909]	Peptidase_S8
ENSDARG00000024967	0.0665772	0.339765	0.403256	fancg	5	41496490	41509339	+	2925	protein_coding	Fanconi anemia, complementation group G [Source:ZFIN;Acc:ZDB-GENE-050417-103]	-
novel.1006	2.41611	0.569085	2.561	-	4	51469456	51477865	+	403	-	-	-
ENSDARG00000092137	1.70226	0.400947	1.67546	si:dkey-4i23.5	2	35612621	35614293	+	572	protein_coding	si:dkey-4i23.5 [Source:ZFIN;Acc:ZDB-GENE-070912-543]	-
ENSDARG00000097386	1.50726	0.355018	0.912944	CR854907.1	15	35780040	35780805	-	646	antisense	-	-
ENSDARG00000095799	0.579578	2.95778	1.97465	si:ch1073-228j22.1	23	44461493	44462527	+	336	protein_coding	si:ch1073-228j22.1 [Source:ZFIN;Acc:ZDB-GENE-110411-219]	-
ENSDARG00000045453	0.0549953	0.280659	0.124914	f13a1a.1	24	2495197	2515623	+	3541	protein_coding	coagulation factor XIII, A1 polypeptide a, tandem duplicate 1 [Source:ZFIN;Acc:ZDB-GENE-060929-1250]	Transglut_core
ENSDARG00000014854	5.11761	2.49235	4.02031	reep1	17	43486436	43504103	+	1687	protein_coding	receptor accessory protein 1 [Source:ZFIN;Acc:ZDB-GENE-110411-267]	TB2_DP1_HVA22
ENSDARG00000102583	2.17411	1.00588	1.58728	il4r.1	3	44048907	44060037	-	2508	protein_coding	interleukin 4 receptor, tandem duplicate 1 [Source:ZFIN;Acc:ZDB-GENE-050227-5]	-
ENSDARG00000009209	1.13923	0.564425	1.51688	slc9a6a	14	31618982	31647900	+	8262	protein_coding	solute carrier family 9, subfamily A (NHE6, cation proton antiporter 6), member 6a [Source:ZFIN;Acc:ZDB-GENE-070424-104]	Na_H_Exchanger
ENSDARG00000103017	4.38959	2.0365	3.82701	xkr5a	20	48100261	48105263	+	1464	protein_coding	XK related 5a [Source:ZFIN;Acc:ZDB-GENE-160113-27]	-
ENSDARG00000033376	2.50679	5.43831	3.07168	chchd4a	11	34779610	34783938	-	984	protein_coding	coiled-coil-helix-coiled-coil-helix domain containing 4a [Source:ZFIN;Acc:ZDB-GENE-040801-46]	-
ENSDARG00000038687	0.848029	1.74321	2.92429	nfkb2	13	22717366	22735547	+	4210	protein_coding	nuclear factor of kappa light polypeptide gene enhancer in B-cells 2 (p49/p100) [Source:ZFIN;Acc:ZDB-GENE-030131-6701]	RHD
ENSDARG00000075169	2.63386	1.26895	1.76755	bbs1	21	27464538	27481382	+	2711	protein_coding	Bardet-Biedl syndrome 1 [Source:ZFIN;Acc:ZDB-GENE-060126-1]	-
ENSDARG00000071095	1.75225	0.844202	0.397999	abi3bpb	22	28446365	28482973	+	4075	protein_coding	ABI family, member 3 (NESH) binding protein b [Source:ZFIN;Acc:ZDB-GENE-030131-6041]	fn3
ENSDARG00000062329	0.517597	1.255	1.7289	b4galt3	23	19984808	20010579	-	2132	protein_coding	UDP-Gal:betaGlcNAc beta 1,4- galactosyltransferase, polypeptide 3 [Source:ZFIN;Acc:ZDB-GENE-110624-1]	-
ENSDARG00000036865	0.416441	1.07283	0.709417	slc2a12	23	31608259	31633310	-	2494	protein_coding	solute carrier family 2 (facilitated glucose transporter), member 12 [Source:ZFIN;Acc:ZDB-GENE-040426-1513]	Sugar_tr
novel.2835	0.695184	1.79093	0.740163	-	CHR_ALT_CTG1_2_5	22481370	22509425	-	1494	-	PF02932:Neurotransmitter-gated ion-channel transmembrane region|PF02931:Neurotransmitter-gated ion-channel ligand binding domain	Neur_chan_LBD
novel.2796	0.606872	1.40294	0.510528	-	CHR_ALT_CTG1_1_6	13930744	13953738	+	2888	-	PF03372:Endonuclease/Exonuclease/phosphatase family	Exo_endo_phos
ENSDARG00000043542	4.91666	2.42209	4.34292	zpr1	10	29820172	29831944	-	2020	protein_coding	ZPR1 zinc finger [Source:ZFIN;Acc:ZDB-GENE-040426-2110]	-
novel.4403	1.4143	0.555203	1.23553	-	CHR_ALT_CTG7_1_12	18192923	18198608	+	1790	-	PF02517:CPBP intramembrane metalloprotease	-
novel.825	1.47015	0.577127	0.770595	-	23	11004096	11005817	-	1722	-	-	-
ENSDARG00000074765	0.701507	1.81755	0.902913	mhc1zja	3	383848	402740	-	1388	protein_coding	major histocompatibility complex class I ZJA [Source:ZFIN;Acc:ZDB-GENE-130206-11]	MHC_I
novel.4409	2.37143	1.04139	3.24095	-	CHR_ALT_CTG7_1_13	19512286	19522392	+	1615	-	PF16669:Tetratricopeptide repeat protein 5 OB fold domain	-
novel.4547	1.86822	0.820408	1.04287	-	CHR_ALT_CTG7_1_6	13896622	13906969	-	2050	-	PF02535:ZIP Zinc transporter	-
ENSDARG00000035954	0.977263	2.25756	1.02448	tdp2b	19	31568992	31576321	-	1727	protein_coding	tyrosyl-DNA phosphodiesterase 2b [Source:ZFIN;Acc:ZDB-GENE-050816-1]	Exo_endo_phos
ENSDARG00000099801	0.0449472	0.158802	0.214392	topaz1	19	48389299	48408106	+	7221	protein_coding	testis and ovary specific PAZ domain containing 1 [Source:ZFIN;Acc:ZDB-GENE-130117-1]	-
novel.1560	0.225235	0.795772	1.07434	-	CHR_ALT_CTG11_1_25	36052851	36147774	+	1441	-	-	-
novel.2258	0.314348	1.38827	1.51724	-	CHR_ALT_CTG16_2_1	12052436	12059328	-	826	-	-	-
novel.1482	1.42389	0.394566	1.33172	-	CHR_ALT_CTG10_2_4	26991489	26997289	-	775	-	PF15055:Domain of unknown function (DUF4536)	-
ENSDARG00000097761	1.27427	0.353105	1.10665	BX005234.1	16	42975366	42993864	-	866	processed_transcript	-	-
novel.3170	2.74507	0.760668	2.2006	-	CHR_ALT_CTG23_1_17	20479027	20481739	+	402	-	PF00092:von Willebrand factor type A domain	VWA
ENSDARG00000094839	0.170464	0.602262	0.425905	CR749748.1	22	27065286	27086340	-	1904	unprocessed_pseudogene	-	Pkinase
novel.1137	0.276814	1.2225	0.864523	-	5	34544175	34545449	-	938	-	-	-
ENSDARG00000073781	0.549014	0.152134	0.11003	si:dkey-17e16.9	21	25544882	25555355	-	2010	protein_coding	si:dkey-17e16.9 [Source:ZFIN;Acc:ZDB-GENE-091118-123]	Lipoxygenase
novel.344	0.395328	1.39672	0.179586	-	16	17601941	17602877	+	821	-	-	-
novel.4835	0.801392	3.53922	0.682595	-	KN147652.2	171152	173221	+	324	-	-	-
ENSDARG00000013393	0.199425	0.880727	0.113242	guca1b	23	19227296	19230627	-	1302	protein_coding	guanylate cyclase activator 1B [Source:ZFIN;Acc:ZDB-GENE-011128-6]	efhand
novel.4869	0.952599	2.56426	2.31825	-	KN149816.1	5192	6145	+	954	-	-	-
novel.671	1.70823	4.59832	3.04858	-	20	323624	324155	-	532	-	-	-
ENSDARG00000045753	0.719011	0.311968	0.530052	tmtc2a	4	10972585	11024844	-	5146	protein_coding	transmembrane and tetratricopeptide repeat containing 2a [Source:ZFIN;Acc:ZDB-GENE-041210-299]	-
ENSDARG00000058699	0.671024	0.291148	0.401089	tmeff2b	6	8756177	8865543	-	5514	protein_coding	transmembrane protein with EGF-like and two follistatin-like domains 2b [Source:ZFIN;Acc:ZDB-GENE-101001-4]	-
ENSDARG00000071876	1.06312	2.31993	1.95309	rell2	14	9456675	9475845	+	2076	protein_coding	RELT-like 2 [Source:ZFIN;Acc:ZDB-GENE-060421-6581]	-
novel.1074	2.69088	1.21551	2.05127	-	4	72982642	72992278	-	1761	-	PF00096:Zinc finger, C2H2 type	zf-C2H2
novel.1184	1.25328	2.73491	1.42333	-	6	174403	176262	-	1761	-	PF04548:AIG1 family	-
ENSDARG00000062893	1.75305	0.648857	1.9909	si:dkey-103i16.6	18	15271993	15289997	+	1296	protein_coding	si:dkey-103i16.6 [Source:ZFIN;Acc:ZDB-GENE-061207-46]	SIR2
ENSDARG00000086628	0.715747	1.94522	2.00089	stk19	3	56601829	56617097	-	1179	protein_coding	serine/threonine kinase 19 [Source:ZFIN;Acc:ZDB-GENE-000616-11]	-
novel.2631	2.05497	0.782978	1.23553	-	CHR_ALT_CTG18_2_9	21954338	21957059	-	1074	-	-	-
ENSDARG00000097292	0.864423	0.318132	0.644247	slc26a6	8	26253252	26267110	+	2403	protein_coding	solute carrier family 26, member 6 [Source:ZFIN;Acc:ZDB-GENE-081105-83]	Sulfate_transp
ENSDARG00000088160	0.530261	1.45713	0.752759	CABZ01056629.1	15	433035	434503	-	1469	protein_coding	-	-
novel.2113	3.91874	1.84602	3.40328	-	CHR_ALT_CTG15_1_6	14276364	14351897	-	1408	-	PF14051:N-terminal domain of DPF2/REQ.	-
ENSDARG00000042920	0.365706	1.22028	0.899871	sult3st3	22	15315655	15318280	+	1065	protein_coding	sulfotransferase family 3, cytosolic sulfotransferase 3 [Source:ZFIN;Acc:ZDB-GENE-060503-628]	Sulfotransfer_1
ENSDARG00000090957	0.236764	0.790031	0.492962	CU469420.2	4	14116366	14119559	+	1645	unprocessed_pseudogene	-	-
ENSDARG00000111386	0.70176	2.34162	1.46112	CABZ01079178.1	22	278790	282498	-	555	protein_coding	-	Myosin_head
novel.3245	0.867431	2.89444	1.80606	-	CHR_ALT_CTG23_1_30	29278604	29280052	+	449	-	-	-
ENSDARG00000098673	0.786822	2.62546	1.19144	BX001023.1	5	65174672	65177371	+	495	processed_transcript	-	-
ENSDARG00000060264	0.161814	0.0401192	0.0677042	si:dkey-37g12.1	1	41886830	41924484	+	7622	protein_coding	si:dkey-37g12.1 [Source:ZFIN;Acc:ZDB-GENE-090312-145]	Guanylate_cyc
ENSDARG00000070932	0.80637	2.69069	0.45789	hcrt	3	17537352	17541448	+	483	protein_coding	hypocretin (orexin) neuropeptide precursor [Source:ZFIN;Acc:ZDB-GENE-040324-1]	-
novel.3281	0.799091	0.282324	0.75626	-	CHR_ALT_CTG23_1_4	12362862	12419761	+	2437	-	PF04113:Gpi16 subunit, GPI transamidase component	-
novel.2536	3.33456	1.17812	2.90337	-	CHR_ALT_CTG18_1_34	33255533	33264208	-	584	-	-	-
ENSDARG00000087714	0.497162	0.175651	0.376412	si:ch211-226o13.1	4	43695179	43725172	+	3917	protein_coding	si:ch211-226o13.1 [Source:ZFIN;Acc:ZDB-GENE-081104-491]	NACHT
ENSDARG00000067859	0.253044	0.514741	0.287378	scospondin	24	40016889	40171461	+	14109	protein_coding	subcommissural organ spondin [Source:ZFIN;Acc:ZDB-GENE-051114-1]	VWD
ENSDARG00000040633	3.21745	1.52347	3.72933	PRMT8	18	11506561	11549906	+	1957	protein_coding	protein arginine methyltransferase 8 [Source:HGNC Symbol;Acc:HGNC:5188]	-
ENSDARG00000071437	1.46909	0.695623	1.13522	ptprc	22	22977268	23067859	-	4286	protein_coding	protein tyrosine phosphatase, receptor type, C [Source:ZFIN;Acc:ZDB-GENE-050208-585]	-
novel.2323	0.94213	2.66289	1.49794	-	CHR_ALT_CTG17_1_18	24577239	24579590	-	689	-	-	-
ENSDARG00000062780	0.484588	0.129703	0.600368	aifm3	5	12637823	12701603	-	2947	protein_coding	apoptosis-inducing factor, mitochondrion-associated, 3 [Source:ZFIN;Acc:ZDB-GENE-140619-2]	Pyr_redox_2
ENSDARG00000102791	1.43382	0.383771	1.62836	zgc:174704	4	50539777	50544015	-	996	protein_coding	zgc:174704 [Source:ZFIN;Acc:ZDB-GENE-080218-5]	zf-C2H2
ENSDARG00000094725	0.575906	0.161485	0.68519	si:ch211-284e13.5	5	38096729	38102231	+	2367	protein_coding	si:ch211-284e13.5 [Source:ZFIN;Acc:ZDB-GENE-060526-162]	-
novel.988	1.30322	0.365426	1.48004	-	4	3259230	3262574	+	1046	-	PF00046:Homeodomain	Homeobox
ENSDARG00000088615	0.113996	0.364399	0.258927	ltb4r2a	7	5049909	5125799	-	3986	protein_coding	leukotriene B4 receptor 2a [Source:ZFIN;Acc:ZDB-GENE-140106-272]	7tm_1
novel.797	5.45267	1.52894	3.53857	-	22	39124658	39124984	-	250	-	PF01633:Choline/ethanolamine kinase	Choline_kinase
ENSDARG00000069332	1.57451	0.421429	0.812792	tmem72	13	30704361	30713236	-	907	protein_coding	transmembrane protein 72 [Source:ZFIN;Acc:ZDB-GENE-090313-175]	-
novel.3795	0.993102	0.265811	0.461392	-	CHR_ALT_CTG4_1_3	8223987	8273964	+	1438	-	PF10174:RIM-binding protein of the cytomatrix active zone	-
ENSDARG00000078585	0.124726	0.35906	0.346252	mon1a	11	35171406	35185057	+	4684	protein_coding	MON1 secretory trafficking family member A [Source:ZFIN;Acc:ZDB-GENE-070615-6]	-
ENSDARG00000091135	1.44621	0.458552	1.0739	si:ch211-253p18.5	20	20713385	20722619	+	1167	protein_coding	si:ch211-253p18.5 [Source:ZFIN;Acc:ZDB-GENE-121214-249]	-
ENSDARG00000095556	1.04138	2.99793	2.10254	CR318588.4	18	7566007	7567957	+	561	processed_transcript	-	-
ENSDARG00000061784	0.324024	0.932799	0.572426	arhgap25	5	21181047	21204069	+	1803	protein_coding	Rho GTPase activating protein 25 [Source:ZFIN;Acc:ZDB-GENE-060526-210]	RhoGAP
novel.5052	1.09021	0.320982	1.44448	-	KN150557.1	260	19197	+	1429	-	PF00629:MAM domain, meprin/A5/mu	-
novel.3198	0.181829	0.535344	0.335561	-	CHR_ALT_CTG23_1_2	10162188	10165113	-	2856	-	-	-
ENSDARG00000042936	0.245765	0.723589	0.383778	fam228a	20	25350435	25355985	+	2113	protein_coding	family with sequence similarity 228, member A [Source:ZFIN;Acc:ZDB-GENE-041014-83]	-
ENSDARG00000070894	0.981668	0.289025	0.371621	abhd6b	23	19655301	19667758	+	1587	protein_coding	abhydrolase domain containing 6b [Source:ZFIN;Acc:ZDB-GENE-070410-104]	-
ENSDARG00000022841	0.152154	0.447976	0.194398	ptk2ba	17	6113680	6202816	-	3413	protein_coding	protein tyrosine kinase 2 beta, a [Source:ZFIN;Acc:ZDB-GENE-080207-1]	Pkinase_Tyr
novel.251	0.550692	1.62136	0.312705	-	13	30935648	30938192	-	943	-	-	-
ENSDARG00000102380	0.927928	2.18562	1.72445	cnnm4a	10	44940693	44942231	+	1539	protein_coding	cyclin and CBS domain divalent metal cation transport mediator 4a [Source:ZFIN;Acc:ZDB-GENE-140106-138]	-
ENSDARG00000075540	1.10022	0.129571	1.62434	BX649498.1	6	46341306	46346978	+	590	protein_coding	-	-
ENSDARG00000068124	0.535584	0.0630752	0.669078	opn7d	8	49478026	49499457	-	1212	protein_coding	opsin 7, group member d [Source:ZFIN;Acc:ZDB-GENE-081105-91]	7tm_1
novel.3917	0.329172	0.0387663	0.373835	-	CHR_ALT_CTG5_1_24	31718975	31720972	-	1972	-	-	-
ENSDARG00000089983	0.249281	0.0293576	0.254793	si:ch73-109i22.2	19	11214007	11230837	+	2604	protein_coding	si:ch73-109i22.2 [Source:ZFIN;Acc:ZDB-GENE-141211-57]	SH2
ENSDARG00000100335	0.399463	0.0470444	0.272198	znf1104	4	61693986	61706634	+	1625	protein_coding	zinc finger protein 1104 [Source:ZFIN;Acc:ZDB-GENE-110913-152]	zf-C2H2
ENSDARG00000079155	0.0731824	0.689489	0.664895	si:ch211-67f13.8	13	35983997	35985772	-	887	protein_coding	si:ch211-67f13.8 [Source:ZFIN;Acc:ZDB-GENE-090312-114]	-
ENSDARG00000026799	0.44583	0.0525049	0.25316	suv39h1a	8	23395469	23405105	+	1456	protein_coding	suppressor of variegation 3-9 homolog 1a [Source:ZFIN;Acc:ZDB-GENE-040801-111]	SET
ENSDARG00000069381	0.0935343	0.881235	0.531126	si:ch211-125e6.5	9	33061564	33063083	-	694	protein_coding	si:ch211-125e6.5 [Source:ZFIN;Acc:ZDB-GENE-070912-39]	Lectin_C
ENSDARG00000038191	0.924684	0.108899	0.315044	smtla	18	48168755	48178125	+	702	protein_coding	somatolactin alpha [Source:ZFIN;Acc:ZDB-GENE-060123-2]	-
novel.794	2.23068	0.262705	0.760002	-	22	36283036	36283326	-	291	-	-	-
ENSDARG00000112940	0.0601044	0.566275	0.273038	CT573263.1	4	67136110	67143082	-	1080	protein_coding	-	zf-C2H2
ENSDARG00000057787	0.0211442	0.199211	0.0960524	itgae.2	15	17177635	17190540	-	3070	protein_coding	integrin, alpha E, tandem duplicate 2 [Source:ZFIN;Acc:ZDB-GENE-130530-671]	VWA
novel.458	0.122017	1.14958	0.554287	-	17	42931520	42939097	-	532	-	-	-
ENSDARG00000105443	0.00919835	0.0866625	0.0313392	si:ch211-63p21.8	7	4299907	4315859	-	7057	protein_coding	si:ch211-63p21.8 [Source:ZFIN;Acc:ZDB-GENE-130530-652]	BACK
ENSDARG00000102693	0.033968	0.32003	0.11573	BX005336.1	7	21785595	21838440	-	1911	antisense	-	-
ENSDARG00000115515	0.0235191	0.221586	0.0801307	CU550713.1	KN149680.1	2792	22345	-	2760	protein_coding	-	NACHT
novel.1751	0.201593	1.89931	0.45789	-	CHR_ALT_CTG13_1_1	676111	676911	+	322	-	PF03932:CutC family	-
ENSDARG00000039657	0.0495139	0.466497	0.0562321	fank1	12	45132906	45149516	-	1311	protein_coding	fibronectin type III and ankyrin repeat domains 1 [Source:ZFIN;Acc:ZDB-GENE-130613-3]	-
ENSDARG00000105029	4.848	2.22446	5.57728	TPPP	16	52875093	52879741	-	1031	protein_coding	tubulin polymerization promoting protein [Source:HGNC Symbol;Acc:HGNC:24164]	p25-alpha
novel.158	4.5439	2.03859	3.35837	-	11	43722936	43737851	-	900	-	PF14703:Cytosolic domain of 10TM putative phosphate transporter|PF13967:Late exocytosis, associated with Golgi transport	-
ENSDARG00000002295	0.538057	1.22207	0.523767	si:dkey-21p1.3	8	14855471	14883692	+	3378	protein_coding	si:dkey-21p1.3 [Source:ZFIN;Acc:ZDB-GENE-081105-162]	Collagen
ENSDARG00000076554	3.30155	6.64758	3.44713	cdkn1a	22	603382	607812	-	1219	protein_coding	cyclin-dependent kinase inhibitor 1A [Source:ZFIN;Acc:ZDB-GENE-070705-7]	-
ENSDARG00000098194	2.59404	5.38258	3.78772	SLC39A11	12	1592146	1741781	+	1051	protein_coding	solute carrier family 39 member 11 [Source:HGNC Symbol;Acc:HGNC:14463]	-
ENSDARG00000111043	2.10214	0.939049	1.31717	FO681288.3	18	48979123	48983690	-	1791	protein_coding	-	Hormone_recep
novel.3473	0.867431	0.425652	0.779891	-	CHR_ALT_CTG25_1_21	24488839	24606091	+	8980	-	PF07691:PA14 domain|PF05679:Chondroitin N-acetylgalactosaminyltransferase	-
novel.1360	3.93752	1.78862	3.64129	-	CHR_ALT_CTG10_1_10	10386593	10399315	+	1154	-	PF01266:FAD dependent oxidoreductase	DAO
ENSDARG00000089511	1.76743	3.78451	2.06806	si:ch73-78o10.1	24	31896724	31905000	-	1212	protein_coding	si:ch73-78o10.1 [Source:ZFIN;Acc:ZDB-GENE-131127-427]	-
novel.264	3.5088	8.78109	3.23771	-	13	52156990	52159548	-	296	-	PF13424:Tetratricopeptide repeat	-
ENSDARG00000104531	0.8256	1.86358	1.60176	zcchc4	12	22645324	22670279	-	1887	protein_coding	zinc finger, CCHC domain containing 4 [Source:ZFIN;Acc:ZDB-GENE-080204-65]	zf-GRF
ENSDARG00000036051	1.94929	0.97052	1.96179	irx4b	19	28114503	28262897	+	4096	protein_coding	iroquois homeobox 4b [Source:ZFIN;Acc:ZDB-GENE-040712-4]	Coprinus_mating
ENSDARG00000095826	3.76835	8.01693	6.35043	smdt1a	3	1186540	1190132	-	534	protein_coding	single-pass membrane protein with aspartate-rich tail 1a [Source:ZFIN;Acc:ZDB-GENE-110411-114]	-
ENSDARG00000101523	1.41764	0.571157	1.31341	arxb	21	40670996	40676224	-	1740	protein_coding	aristaless related homeobox b [Source:ZFIN;Acc:ZDB-GENE-121109-2]	Homeobox
novel.3047	0.641531	0.258469	0.268422	-	CHR_ALT_CTG22_1_24	31040570	31050956	-	3845	-	PF08623:TATA-binding protein interacting (TIP20)	-
novel.926	0.273242	0.615607	0.647615	-	3	2094871	2100334	+	5464	-	-	-
novel.396	1.12187	2.38553	1.2387	-	16	46819329	46831175	-	2083	-	PF00069:Protein kinase domain	Pkinase
ENSDARG00000009430	0.906484	0.417015	0.772108	tmem30c	9	29994439	30007477	+	4583	protein_coding	transmembrane protein 30C [Source:ZFIN;Acc:ZDB-GENE-040426-1127]	-
novel.717	1.75598	3.79134	1.26302	-	21	45554345	45574955	+	1109	-	-	-
novel.2643	0.47623	0.18695	0.360564	-	CHR_ALT_CTG19_1_2	30890890	30899199	-	4907	-	-	-
ENSDARG00000028815	2.16176	0.848627	1.22753	zgc:162945	7	30270410	30272871	-	1081	protein_coding	zgc:162945 [Source:ZFIN;Acc:ZDB-GENE-030131-3975]	-
ENSDARG00000088207	0	0.499654	1.04397	rce1b	21	26514603	26520629	-	918	protein_coding	Ras converting CAAX endopeptidase 1b [Source:ZFIN;Acc:ZDB-GENE-091204-277]	-
ENSDARG00000031885	0	0.52541	0.675558	psmb12	19	7115223	7119456	+	873	protein_coding	proteasome subunit beta 12 [Source:ZFIN;Acc:ZDB-GENE-001208-1]	Proteasome
ENSDARG00000115938	1.0386	0	1.17952	zgc:171759	25	35124202	35124576	-	375	protein_coding	zgc:171759 [Source:ZFIN;Acc:ZDB-GENE-071004-32]	Histone
ENSDARG00000113391	0.0726094	0	0.0549741	si:dkey-265e15.2	4	70409414	70418539	+	5364	protein_coding	si:dkey-265e15.2 [Source:ZFIN;Acc:ZDB-GENE-081103-3]	NACHT
ENSDARG00000097524	0	0.562111	0.361374	BX005129.2	6	42604241	42610834	+	816	processed_transcript	-	-
ENSDARG00000103398	0	0.820542	0.527515	fabp1b.2	8	1009831	1013283	+	559	protein_coding	fatty acid binding protein 1b, liver, tandem duplicate 2 [Source:ZFIN;Acc:ZDB-GENE-100318-6]	-
ENSDARG00000088612	0	0.240022	0.154307	si:ch211-153b23.7	14	11509638	11529311	-	1911	protein_coding	si:ch211-153b23.7 [Source:ZFIN;Acc:ZDB-GENE-141216-14]	-
ENSDARG00000093642	0	0.287395	0.184762	BX511034.3	22	7614672	7617991	-	1596	processed_transcript	-	-
ENSDARG00000020812	0.225392	0	0.127987	si:ch73-177h5.2	4	1921011	1930024	-	1728	protein_coding	si:ch73-177h5.2 [Source:ZFIN;Acc:ZDB-GENE-081104-247]	-
ENSDARG00000098218	0	0.133106	0.064179	si:dkey-261j11.1	4	75781680	75795899	-	3446	protein_coding	si:dkey-261j11.1 [Source:ZFIN;Acc:ZDB-GENE-131121-651]	NACHT
ENSDARG00000098445	0.403185	0	0.228945	si:ch211-1o7.2	7	8670398	8681182	+	966	protein_coding	si:ch211-1o7.2 [Source:ZFIN;Acc:ZDB-GENE-141222-28]	-
ENSDARG00000033355	0	0.224405	0.1082	zgc:101699	5	1877464	1901838	+	2044	protein_coding	zgc:101699 [Source:ZFIN;Acc:ZDB-GENE-041114-140]	-
ENSDARG00000052396	0	0.248339	0.11974	pkz	13	50190664	50200348	-	1847	protein_coding	protein kinase containing Z-DNA binding domains [Source:ZFIN;Acc:ZDB-GENE-050301-2]	Pkinase
novel.3306	0	1.20074	0.578955	-	CHR_ALT_CTG23_2_4	19653841	19656600	+	382	-	PF00630:Filamin/ABP280 repeat	-
ENSDARG00000088847	0.248391	0	0.0940309	znf1089	4	64147241	64159906	+	1568	protein_coding	zinc finger protein 1089 [Source:ZFIN;Acc:ZDB-GENE-110913-116]	zf-C2H2
ENSDARG00000103956	0.204772	0	0.0775186	si:dkey-17o15.2	5	37277242	37287074	+	1902	protein_coding	si:dkey-17o15.2 [Source:ZFIN;Acc:ZDB-GENE-030131-4187]	-
ENSDARG00000037859	0	0.694974	0.223395	il11a	16	12611362	12617155	+	660	protein_coding	interleukin 11a [Source:ZFIN;Acc:ZDB-GENE-051019-1]	-
ENSDARG00000089362	0.240715	0	0.0911251	grn1	19	40186677	40192249	-	1618	protein_coding	granulin 1 [Source:ZFIN;Acc:ZDB-GENE-060103-1]	-
ENSDARG00000060838	0.0713327	0	0.0270037	trim35-33	22	36692681	36716767	+	5460	protein_coding	tripartite motif containing 35-33 [Source:ZFIN;Acc:ZDB-GENE-081031-1]	zf-B_box
ENSDARG00000094457	0.163029	0	0.0308582	BX005210.1	4	11946875	11950926	+	2389	antisense	-	-
ENSDARG00000104074	0.241311	0	0.0456755	znf1052	4	30521650	30528239	-	1614	protein_coding	zinc finger protein 1052 [Source:ZFIN;Acc:ZDB-GENE-110913-94]	zf-C2H2
ENSDARG00000103281	0	0.147676	0.0237348	si:dkey-56m15.9	4	54862025	54887842	+	3106	protein_coding	si:dkey-56m15.9 [Source:ZFIN;Acc:ZDB-GENE-110913-4]	NACHT
ENSDARG00000098721	0.138456	0	0.026207	BX649331.1	4	66972965	66979852	-	2813	unprocessed_pseudogene	-	SPRY
ENSDARG00000074983	0	0.351751	0.0565339	jac9	7	8513993	8515550	-	1304	protein_coding	jacalin 9 [Source:ZFIN;Acc:ZDB-GENE-080218-23]	-
ENSDARG00000112540	0.231143	0	0.0437509	cst14b.2	5	4575800	4579408	+	1685	protein_coding	cystatin 14b, tandem duplicate 2 [Source:ZFIN;Acc:ZDB-GENE-140912-1]	-
ENSDARG00000076534	0.0882167	0	0.0166977	si:ch211-14a17.10	2	38231695	38261272	-	4415	protein_coding	si:ch211-14a17.10 [Source:ZFIN;Acc:ZDB-GENE-030616-581]	SPRY
ENSDARG00000101802	0.614317	0	0.116278	LO018493.1	2	51520262	51521079	-	634	protein_coding	-	V-set
ENSDARG00000103534	0.211442	0	0.0400218	si:ch211-117l17.4	22	24280772	24285435	-	1842	protein_coding	si:ch211-117l17.4 [Source:ZFIN;Acc:ZDB-GENE-110913-102]	-
novel.284	0	2.22662	0.357865	-	14	52583789	52583994	+	206	-	-	-
novel.663	0.966443	0	0.182929	-	20	52752130	52754271	+	403	-	-	-
novel.4902	1.81152	0	0.342885	-	KN149941.1	11901	12648	+	215	-	-	-
ENSDARG00000110433	0.29573	0	0	znf997	4	38937575	38943762	+	1317	protein_coding	zinc finger protein 997 [Source:ZFIN;Acc:ZDB-GENE-110914-80]	zf-C2H2
ENSDARG00000115048	3.24564	0	0	BX324157.1	3	31851004	31870003	+	120	protein_coding	-	-
ENSDARG00000116912	3.5088	0	0	AL928657.2	3	40293506	40306031	+	111	protein_coding	-	-
ENSDARG00000037056	0.276029	0	0	zte38	2	6092058	6104035	-	1411	protein_coding	zebrafish testis-expressed 38 [Source:ZFIN;Acc:ZDB-GENE-060312-39]	HORMA
ENSDARG00000097748	0.413019	0	0	CR381621.1	9	28399361	28403134	+	943	lincRNA	-	-
ENSDARG00000103709	0	1.31428	0	CU694378.1	14	16218769	16219897	+	349	lincRNA	-	-
ENSDARG00000101339	0.522788	0	0	CR589882.1	13	11445400	11446882	+	745	processed_transcript	-	-
ENSDARG00000108141	0	3.95416	0	RF00001	18	29175093	29175208	+	116	rRNA	-	-
ENSDARG00000110990	0.50912	0	0	BX908796.4	15	25028482	25054730	+	765	lincRNA	-	-
ENSDARG00000101096	0	0.386748	0	cebp1	24	40820699	40830494	-	1186	protein_coding	CCAAT/enhancer binding protein (C/EBP) 1 [Source:ZFIN;Acc:ZDB-GENE-010611-1]	bZIP_2
ENSDARG00000115281	1.24832	0	0	zgc:165555	25	35107480	35107791	-	312	protein_coding	zgc:165555 [Source:ZFIN;Acc:ZDB-GENE-070620-17]	-
novel.2043	0	2.06614	0	-	CHR_ALT_CTG14_2_9	40247299	40255267	-	222	-	-	-
ENSDARG00000016479	0.397425	1.0531	0.752247	ugt5a1	25	29407671	29415382	-	1960	protein_coding	UDP glucuronosyltransferase 5 family, polypeptide A1 [Source:ZFIN;Acc:ZDB-GENE-051120-60]	UDPGT
ENSDARG00000045391	0.309354	0.819727	0.556269	cd226	24	15114092	15133886	-	2518	protein_coding	CD226 molecule [Source:ZFIN;Acc:ZDB-GENE-070112-1322]	V-set
ENSDARG00000101621	0.216076	0.0424117	0.306742	CABZ01040054.1	KN150636.1	2551	13087	+	3605	protein_coding	-	-
ENSDARG00000069598	0.513145	0.100721	0.534205	chrm5b	20	29228337	29229854	-	1518	protein_coding	cholinergic receptor, muscarinic 5b [Source:ZFIN;Acc:ZDB-GENE-041001-169]	7tm_1
ENSDARG00000079892	0.344061	0.0675328	0.325619	si:dkey-183c2.4	4	14644076	14649158	-	2264	protein_coding	si:dkey-183c2.4 [Source:ZFIN;Acc:ZDB-GENE-041210-121]	Sema
ENSDARG00000112487	0.231006	0.0453423	0.1749	CR450780.1	4	63159757	63166758	-	3372	protein_coding	-	SPRY
ENSDARG00000109327	0.0849644	0.500308	0.241231	znf1140	4	29532731	29553524	+	1528	protein_coding	zinc finger protein 1140 [Source:ZFIN;Acc:ZDB-GENE-080218-12]	zf-C2H2
novel.3818	0.55481	3.26697	1.26017	-	CHR_ALT_CTG4_1_5	10822801	10823480	+	234	-	-	-
ENSDARG00000003835	0.0274357	0.161554	0.0467373	stom	21	17541634	17570251	+	4732	protein_coding	stomatin [Source:ZFIN;Acc:ZDB-GENE-980526-486]	-
novel.93	0.479061	2.82093	0.816091	-	10	30306	30836	-	271	-	PF00030:Beta/Gamma crystallin	Crystall
ENSDARG00000109368	1.61475	3.70826	2.93414	si:dkey-182g1.2	22	8628064	8634560	+	804	protein_coding	si:dkey-182g1.2 [Source:ZFIN;Acc:ZDB-GENE-060503-619]	V-set
novel.2414	0.363861	0.835605	0.268599	-	CHR_ALT_CTG17_2_2	22594897	22628973	+	3568	-	PF00653:Inhibitor of Apoptosis domain	BIR
ENSDARG00000053119	1.02973	2.28548	0.719661	smpdl3a	20	40337423	40367493	-	1639	protein_coding	sphingomyelin phosphodiesterase, acid-like 3A [Source:ZFIN;Acc:ZDB-GENE-050327-61]	Metallophos
ENSDARG00000102890	0.501433	1.34212	1.13894	clrn1	15	3947696	3956906	-	1424	protein_coding	clarin 1 [Source:ZFIN;Acc:ZDB-GENE-040718-420]	-
novel.398	2.97389	1.08693	1.97985	-	16	52032248	52039488	-	633	-	-	-
novel.3912	0.940487	1.89875	1.63484	-	CHR_ALT_CTG5_1_23	31487258	31596834	+	3382	-	PF00053:Laminin EGF domain	Laminin_EGF
novel.1128	1.62557	0.811196	1.61146	-	5	6042556	6304892	-	4712	-	PF15265:FAM196 family	-
ENSDARG00000021389	0.352787	0.741115	0.660537	jag2b	20	21391181	21475620	+	6808	protein_coding	jagged 2b [Source:ZFIN;Acc:ZDB-GENE-011128-3]	EGF
ENSDARG00000060340	2.44769	5.41933	3.55814	si:dkey-157l19.2	13	35995238	36034582	-	663	protein_coding	si:dkey-157l19.2 [Source:ZFIN;Acc:ZDB-GENE-090313-190]	-
ENSDARG00000069961	0.270696	0.733229	0.491878	il21r.1	3	45343782	45361573	-	2398	protein_coding	interleukin 21 receptor, tandem duplicate 1 [Source:ZFIN;Acc:ZDB-GENE-080108-6]	-
novel.2680	0.308228	0.834893	0.350049	-	CHR_ALT_CTG1_1_12	17695624	17699971	+	2106	-	PF12796:Ankyrin repeats (3 copies)	-
ENSDARG00000076865	5.24141	2.4691	5.67783	si:ch73-193c12.2	6	16493755	16499599	+	805	protein_coding	si:ch73-193c12.2 [Source:ZFIN;Acc:ZDB-GENE-131127-646]	-
novel.1995	5.86833	2.76443	4.40886	-	CHR_ALT_CTG14_1_35	38820060	38828812	-	719	-	-	-
novel.676	5.82233	11.6713	8.01919	-	20	45174502	45370540	-	524	-	-	-
ENSDARG00000079878	2.60271	1.27716	2.81509	tmem151bb	17	3183276	3190070	-	2095	protein_coding	transmembrane protein 151Bb [Source:ZFIN;Acc:ZDB-GENE-131125-107]	-
ENSDARG00000112301	0.991958	0.427397	1.01664	CU570881.2	22	4782287	4813345	-	2683	protein_coding	-	-
ENSDARG00000055632	0.54119	1.2393	0.648765	smtnl	15	24644016	24671419	+	2159	protein_coding	smoothelin, like [Source:ZFIN;Acc:ZDB-GENE-040212-1]	CH
novel.2310	1.23127	0.406017	0.223734	-	CHR_ALT_CTG17_1_17	23790786	23805031	+	1318	-	PF07690:Major Facilitator Superfamily	MFS_1
ENSDARG00000042231	0.142353	0.670589	0.700558	stx11b.2	20	26535342	26537171	-	1368	protein_coding	syntaxin 11b, tandem duplicate 2 [Source:ZFIN;Acc:ZDB-GENE-050417-148]	-
ENSDARG00000062349	0.115916	0.546051	0.526573	arhgap15	9	25924953	25993849	-	1680	protein_coding	Rho GTPase activating protein 15 [Source:ZFIN;Acc:ZDB-GENE-070912-314]	RhoGAP
ENSDARG00000073935	0.463426	0.116951	0.300745	wnt6b	9	11281969	11341315	+	1961	protein_coding	wingless-type MMTV integration site family, member 6b [Source:ZFIN;Acc:ZDB-GENE-070912-513]	wnt
ENSDARG00000080151	2.66765	12.5667	9.0888	NC_002333.2	MT	8821	8893	+	73	Mt_tRNA	-	-
ENSDARG00000038609	0.0507395	0.239022	0.115248	mpz	2	44259482	44283554	-	3838	protein_coding	myelin protein zero [Source:ZFIN;Acc:ZDB-GENE-010724-4]	V-set
ENSDARG00000090310	0.221545	1.04365	0.50321	CABZ01065328.1	22	6922006	6923347	-	879	protein_coding	-	V-set
novel.4181	2.01951	0.509648	0.327645	-	CHR_ALT_CTG6_1_19	24399039	24470289	+	450	-	-	-
ENSDARG00000028354	0.269188	0.0679329	0.0218366	stxbp6l	20	9828769	9848953	+	3376	protein_coding	syntaxin binding protein 6 (amisyn), like [Source:ZFIN;Acc:ZDB-GENE-040724-16]	-
novel.1427	0.493009	2.32244	0.5599	-	CHR_ALT_CTG10_1_28	29129114	29129592	-	395	-	PF00100:Zona pellucida-like domain	Zona_pellucida
ENSDARG00000058964	0.0726907	0.342428	0.0550356	themis2	16	4725829	4746492	+	2679	protein_coding	thymocyte selection associated family member 2 [Source:ZFIN;Acc:ZDB-GENE-110411-89]	-
ENSDARG00000060049	0.13421	0.63223	0	zgc:195075	7	5155968	5162292	-	1451	protein_coding	zgc:195075 [Source:ZFIN;Acc:ZDB-GENE-080723-70]	-
novel.1802	0.339265	1.5982	0	-	CHR_ALT_CTG13_1_24	22435520	22443722	+	574	-	PF00001:7 transmembrane receptor (rhodopsin family)	7tm_1
ENSDARG00000097150	0.493878	0.151731	0.487729	BX005254.4	23	36092346	36095368	-	3023	antisense	-	-
novel.347	2.87114	0.882082	2.26831	-	16	22158869	22159641	+	520	-	-	-
ENSDARG00000101178	0.224005	0.0688196	0.110608	sh3rf2	14	23874062	23970173	+	6665	protein_coding	SH3 domain containing ring finger 2 [Source:ZFIN;Acc:ZDB-GENE-141212-301]	SH3_1
ENSDARG00000089892	1.11919	0.34384	0.4421	cd44b	25	37408792	37422859	-	1334	protein_coding	CD44 molecule (Indian blood group) b [Source:ZFIN;Acc:ZDB-GENE-110429-2]	Xlink
novel.1408	1.44629	0.634555	1.32046	-	CHR_ALT_CTG10_1_25	26950474	26953964	-	2289	-	PF04438:HIT zinc finger	-
ENSDARG00000103471	1.86615	0.818769	1.16357	si:dkey-199m13.4	4	30454496	30460765	+	1774	protein_coding	si:dkey-199m13.4 [Source:ZFIN;Acc:ZDB-GENE-110913-41]	zf-C2H2
novel.1827	1.80816	0.894368	1.86867	-	CHR_ALT_CTG13_1_31	49820675	49824264	+	3590	-	-	-
novel.438	1.67453	3.82816	2.23734	-	17	159179	164808	-	659	-	PF01365:RIH domain	-
ENSDARG00000061527	1.97165	0.833536	0.63156	nxt2	14	28459439	28473639	-	1284	protein_coding	nuclear transport factor 2-like export factor 2 [Source:ZFIN;Acc:ZDB-GENE-050521-1]	-
ENSDARG00000003328	0.528128	1.06426	0.546471	slf2	13	9612395	9657951	+	5531	protein_coding	SMC5-SMC6 complex localization factor 2 [Source:ZFIN;Acc:ZDB-GENE-081107-61]	-
ENSDARG00000040179	0.337585	1.02232	1.15017	zgc:101562	20	2642855	2647566	+	1346	protein_coding	zgc:101562 [Source:ZFIN;Acc:ZDB-GENE-041010-74]	zf-C2H2
ENSDARG00000096210	0.159996	0.484524	0.493199	znf1050	4	59362813	59371123	+	2840	protein_coding	zinc finger protein 1050 [Source:ZFIN;Acc:ZDB-GENE-110913-27]	zf-C2H2
ENSDARG00000104663	1.10678	0.325862	1.13126	zgc:103755	17	47090497	47237876	+	1173	protein_coding	zgc:103755 [Source:ZFIN;Acc:ZDB-GENE-041010-101]	-
novel.122	0.859203	0.252969	0.780625	-	11	12662351	12663861	+	1511	-	-	-
ENSDARG00000020046	0.455369	0.134071	0.33615	ahr1a	16	20012190	20038263	-	2851	protein_coding	aryl hydrocarbon receptor 1a [Source:ZFIN;Acc:ZDB-GENE-020531-2]	PAS
ENSDARG00000040004	0.0336186	0.101809	0.0599972	si:ch211-244a23.1	19	22930177	22997652	+	13516	protein_coding	si:ch211-244a23.1 [Source:ZFIN;Acc:ZDB-GENE-060503-789]	TIG
ENSDARG00000097580	1.19106	0.350675	0.743966	BX663519.1	15	21521803	21540276	-	1090	processed_transcript	-	-
novel.2842	1.12794	0.33209	0.704537	-	CHR_ALT_CTG1_2_7	23577310	23579162	-	1151	-	PF05225:helix-turn-helix, Psq domain	HTH_psq
ENSDARG00000045016	2.18735	4.54591	3.7262	npffl	11	276057	279328	-	1009	protein_coding	neuropeptide FF-amide peptide precursor like [Source:ZFIN;Acc:ZDB-GENE-030806-1]	-
novel.3932	0.351831	0.103587	0.474487	-	CHR_ALT_CTG5_1_27	33670195	33748559	-	2952	-	PF00168:C2 domain|PF12004:Domain of unknown function (DUF3498)|PF00616:GTPase-activator protein for Ras-like GTPase	C2
ENSDARG00000062235	0.0891904	0.294108	0.344392	lrrc34	24	26345427	26352050	+	3639	protein_coding	leucine rich repeat containing 34 [Source:ZFIN;Acc:ZDB-GENE-091118-73]	-
novel.765	0.949017	3.12941	3.23334	-	22	38327359	38330570	+	342	-	PF02807:ATP:guanido phosphotransferase, N-terminal domain	-
ENSDARG00000022512	0.852014	0.250852	0.725712	zgc:109913	6	55282629	55286872	+	1219	protein_coding	zgc:109913 [Source:ZFIN;Acc:ZDB-GENE-050522-72]	-
ENSDARG00000063257	0.128591	0.424033	0.321285	si:ch211-194e18.2	6	6390471	6448519	-	2524	protein_coding	si:ch211-194e18.2 [Source:ZFIN;Acc:ZDB-GENE-131127-375]	-
ENSDARG00000009727	0.0946941	0.390321	0.322627	twf2b	11	17965098	17981427	-	2742	protein_coding	twinfilin actin-binding protein 2b [Source:ZFIN;Acc:ZDB-GENE-050522-238]	Cofilin_ADF
ENSDARG00000114645	0.848533	0.249827	0.421603	BX942815.1	4	47134868	47215931	-	1224	protein_coding	-	zf-C2H2
ENSDARG00000092120	0.265492	1.09434	0.52765	BX470185.1	3	16874401	16876258	+	978	lincRNA	-	-
ENSDARG00000110323	0.365706	0.107672	0.103831	znf986	4	56059807	56151174	-	2840	protein_coding	zinc finger protein 986 [Source:ZFIN;Acc:ZDB-GENE-110913-135]	zf-C2H2
novel.2289	0.345281	1.13857	0.313703	-	CHR_ALT_CTG17_1_14	21967852	21985768	+	940	-	PF00412:LIM domain	LIM
ENSDARG00000102025	0.0282475	0.0931471	0.0128321	znf644b	6	24660817	24698140	+	11490	protein_coding	zinc finger protein 644b [Source:ZFIN;Acc:ZDB-GENE-120214-23]	-
novel.2578	0.371355	1.22455	0.168696	-	CHR_ALT_CTG18_1_5	8919548	8922696	+	874	-	PF10856:Protein of unknown function (DUF2678)	-
ENSDARG00000095533	0.0935343	0.308432	0.021245	si:ch211-198c19.3	16	37948330	38001141	-	3470	protein_coding	si:ch211-198c19.3 [Source:ZFIN;Acc:ZDB-GENE-100922-226]	-
ENSDARG00000077874	0.135094	0.424264	0.434701	vwa10.1	1	40291054	40307806	+	2883	protein_coding	von Willebrand factor A domain containing 10, tandem duplicate 1 [Source:ZFIN;Acc:ZDB-GENE-090313-291]	-
novel.2729	0.0954834	0.299866	0.307243	-	CHR_ALT_CTG1_1_21	22770083	22804129	-	4079	-	PF05346:Eukaryotic membrane protein family	-
ENSDARG00000104083	0.169264	0.531575	0.38446	adgre5b.2	1	58580412	58592866	-	2301	protein_coding	adhesion G protein-coupled receptor E5b, duplicate 2 [Source:ZFIN;Acc:ZDB-GENE-121214-277]	7tm_2
novel.3095	1.77573	0.464724	1.34444	-	CHR_ALT_CTG22_1_8	21797519	21846346	-	658	-	PF03920:Groucho/TLE N-terminal Q-rich domain	-
novel.4733	0.543962	1.70832	0.720729	-	CHR_ALT_CTG9_1_19	35849442	35853966	+	716	-	PF03281:Mab-21 protein	-
ENSDARG00000105526	0.914981	0.239459	0.288646	CR318601.1	7	38573917	38577255	-	1277	lincRNA	-	-
ENSDARG00000090783	0.338675	1.06361	0.192314	mfap4	1	59090583	59092056	+	1150	protein_coding	microfibril associated protein 4 [Source:ZFIN;Acc:ZDB-GENE-040426-2246]	Fibrinogen_C
ENSDARG00000070991	0.349829	0.0915535	0.0220719	mlpha	6	15604759	15641686	-	3340	protein_coding	melanophilin a [Source:ZFIN;Acc:ZDB-GENE-050208-724]	-
novel.4703	0.234625	0.73684	0	-	CHR_ALT_CTG9_1_11	23886183	23890544	-	1660	-	PF12796:Ankyrin repeats (3 copies)|PF07525:SOCS box	SOCS_box
ENSDARG00000079031	2.01312	0.870917	1.30643	si:ch211-22d5.2	21	20722172	20733615	-	1580	protein_coding	si:ch211-22d5.2 [Source:ZFIN;Acc:ZDB-GENE-091204-283]	Pkinase
novel.1225	5.85769	2.53416	3.25835	-	7	72612573	72629447	+	543	-	-	-
ENSDARG00000093019	1.06651	0.441302	0.916593	si:dkey-83k24.5	8	8936912	8942454	+	2252	protein_coding	si:dkey-83k24.5 [Source:ZFIN;Acc:ZDB-GENE-081104-440]	-
ENSDARG00000018871	1.62172	0.671042	0.547551	henmt1	20	33744065	33749174	+	1481	protein_coding	HEN methyltransferase 1 [Source:ZFIN;Acc:ZDB-GENE-050417-387]	-
ENSDARG00000111188	0.764679	1.66769	1.41522	cdaa	23	37458602	37466323	+	2292	protein_coding	cytidine deaminase a [Source:ZFIN;Acc:ZDB-GENE-170609-2]	-
ENSDARG00000105816	2.02264	0.997137	2.40392	BX855614.4	4	73740012	73756673	-	2760	protein_coding	-	zf-C2H2
ENSDARG00000078868	4.10772	1.97324	4.48091	tmem74b	6	51773873	51780757	+	1201	protein_coding	transmembrane protein 74B [Source:ZFIN;Acc:ZDB-GENE-120120-1]	-
ENSDARG00000077349	0.706743	0.307598	0.802634	sorcs3b	17	20321323	20430177	-	4225	protein_coding	sortilin related VPS10 domain containing receptor 3b [Source:ZFIN;Acc:ZDB-GENE-131121-455]	-
ENSDARG00000097890	1.08792	2.44045	1.41204	si:ch1073-100f3.2	3	50032394	50046004	-	1253	protein_coding	si:ch1073-100f3.2 [Source:ZFIN;Acc:ZDB-GENE-131127-11]	Mito_carr
novel.3182	0.753798	0.304368	2.32363	-	CHR_ALT_CTG23_1_19	21492226	21499853	+	3014	-	PF04140:Isoprenylcysteine carboxyl methyltransferase (ICMT) family	ICMT
ENSDARG00000057678	1.48785	0.600763	1.11039	sfrp1b	10	20351413	20357013	-	1527	protein_coding	secreted frizzled-related protein 1b [Source:ZFIN;Acc:ZDB-GENE-061103-1]	Fz
ENSDARG00000005271	1.18023	2.6409	1.94353	zc3h12a	16	3982590	4001743	+	1100	protein_coding	zinc finger CCCH-type containing 12A [Source:ZFIN;Acc:ZDB-GENE-110411-6]	-
ENSDARG00000112861	1.88481	4.08428	0.941838	LO018020.2	12	1349418	1361517	-	861	protein_coding	-	RA
ENSDARG00000094328	1.17689	0.476441	1.12773	si:dkey-93n13.1	3	15635946	15645405	-	1765	protein_coding	si:dkey-93n13.1 [Source:ZFIN;Acc:ZDB-GENE-091204-23]	-
ENSDARG00000092552	1.56561	3.97128	3.28253	fndc7rs2	2	45593783	45598651	+	539	protein_coding	fibronectin type III domain containing 7, related sequence 2 [Source:ZFIN;Acc:ZDB-GENE-070912-651]	-
ENSDARG00000102983	1.34374	3.40847	2.23039	zgc:195050	17	443264	445920	+	628	protein_coding	zgc:195050 [Source:ZFIN;Acc:ZDB-GENE-080723-71]	-
ENSDARG00000032932	0.319646	0.810803	0.307168	cnksr1	17	26990531	27048640	-	2640	protein_coding	connector enhancer of kinase suppressor of Ras 1 [Source:ZFIN;Acc:ZDB-GENE-040426-1802]	PH
novel.4426	1.26208	2.62586	2.00664	-	CHR_ALT_CTG7_1_15	20590930	20604085	+	1543	-	-	-
novel.1907	0.258056	0.386794	9.67128	-	CHR_ALT_CTG14_1_18	23717209	23727910	+	2767	-	PF10176:Protein of unknown function (DUF2370)	-
ENSDARG00000111237	0	0.0407718	3.42062	CT583728.12	4	55728130	55730004	+	1875	rRNA	-	-
novel.2901	3.80802	2.31658	0.171842	-	CHR_ALT_CTG20_1_2	6620321	6667144	+	2574	-	PF08416:Phosphotyrosine-binding domain|PF00017:SH2 domain	SH2
novel.2923	4.68337	3.27562	0.348394	-	CHR_ALT_CTG21_1_1	6114323	6134570	+	3174	-	-	-
ENSDARG00000077045	0.358854	0.187831	4.84525	scg5	19	47523730	47527192	-	1628	protein_coding	secretogranin V [Source:ZFIN;Acc:ZDB-GENE-040426-1687]	-
ENSDARG00000021945	0.248153	0.462726	2.79475	ddx23	23	14193547	14216506	-	3139	protein_coding	DEAD (Asp-Glu-Ala-Asp) box polypeptide 23 [Source:ZFIN;Acc:ZDB-GENE-030131-6215]	DEAD
novel.3421	0.394847	0.65101	3.3781	-	CHR_ALT_CTG25_1_1	2670536	2703071	+	2466	-	PF13414:TPR repeat	-
novel.2880	1.22397	1.12666	0.111843	-	CHR_ALT_CTG20_1_15	25925818	25934530	-	4614	-	PF06573:Churchill protein	Churchill
novel.2392	0.332318	0.260912	3.83697	-	CHR_ALT_CTG17_1_5	8977181	8986777	-	1172	-	-	-
ENSDARG00000044943	3.57856	2.81538	0.582966	npepps	11	12108355	12158412	-	4426	protein_coding	aminopeptidase puromycin sensitive [Source:ZFIN;Acc:ZDB-GENE-060524-3]	-
novel.2614	0	0	3.38567	-	CHR_ALT_CTG18_2_6	16923223	16927663	-	675	-	-	-
ENSDARG00000079293	1.4075	1.57867	0.038059	gdpd4b	21	22311964	22325124	-	1937	protein_coding	glycerophosphodiester phosphodiesterase domain containing 4b [Source:ZFIN;Acc:ZDB-GENE-050309-133]	-
novel.1920	3.22415	4.47207	18.1453	-	CHR_ALT_CTG14_1_2	8800758	8809018	-	906	-	PF03966:Trm112p-like protein	-
novel.4620	0.785631	0.693923	4.9816	-	CHR_ALT_CTG8_1_18	31630419	31642470	-	1983	-	PF17716:Family of unknown function (DUF5561)	-
novel.3770	3.39915	4.90708	20.298	-	CHR_ALT_CTG4_1_10	25840918	25847859	-	592	-	PF05071:NADH ubiquinone oxidoreductase subunit NDUFA12	Complex1_17_2kD
ENSDARG00000052437	5.48747	4.88631	29.1841	mia	5	57653459	57655092	-	485	protein_coding	melanoma inhibitory activity [Source:ZFIN;Acc:ZDB-GENE-081022-66]	SH3_2
novel.4498	6.56561	4.03633	1.1724	-	CHR_ALT_CTG7_1_29	35064155	35068464	-	1572	-	PF00089:Trypsin	Trypsin
novel.4434	0.302523	0.203588	2.69948	-	CHR_ALT_CTG7_1_17	22604125	22614662	+	1502	-	PF00822:PMP-22/EMP/MP20/Claudin family	-
novel.2998	1.0765	1.20439	6.23504	-	CHR_ALT_CTG22_1_10	23683807	23734489	-	1206	-	PF00084:Sushi repeat (SCR repeat)	Sushi
ENSDARG00000096668	0.174029	0.478222	2.63522	MZT1	1	30718246	30723258	-	1119	protein_coding	si:dkey-15d12.2 [Source:ZFIN;Acc:ZDB-GENE-090313-33]	-
novel.3409	0.914265	1.75466	4.88392	-	CHR_ALT_CTG24_2_5	31346491	31360188	+	1917	-	PF14944:Tongue Cancer Chemotherapy Resistant Protein 1	-
novel.3431	0.22978	0.0902031	2.08765	-	CHR_ALT_CTG25_1_10	17408147	17415047	-	1695	-	PF00067:Cytochrome P450	p450
ENSDARG00000042509	0.26238	0.185401	2.56263	glod4	15	16178775	16183583	-	1237	protein_coding	glyoxalase domain containing 4 [Source:ZFIN;Acc:ZDB-GENE-040912-38]	-
novel.3424	0.219562	0.365048	1.3201	-	CHR_ALT_CTG25_1_1	2705030	2723938	-	5026	-	PF04587:ADP-specific Phosphofructokinase/Glucokinase conserved region	-
ENSDARG00000058504	2.30832	1.48281	10.1683	ap1s2	11	12719944	12728353	+	1856	protein_coding	adaptor-related protein complex 1, sigma 2 subunit [Source:ZFIN;Acc:ZDB-GENE-030131-5448]	-
novel.4284	0.808653	0.634895	3.97961	-	CHR_ALT_CTG6_1_42	44197329	44207808	+	2649	-	PF09184:PPP4R2	-
ENSDARG00000002220	1.29472	1.31686	6.88412	zgc:103692	5	33295678	33298352	-	1103	protein_coding	zgc:103692 [Source:ZFIN;Acc:ZDB-GENE-041010-15]	-
novel.3385	0.199459	0.1305	1.43464	-	CHR_ALT_CTG24_1_8	21798475	21826817	-	2929	-	PF13927:Immunoglobulin domain	-
ENSDARG00000015292	5.34963	5.10352	1.12006	ube2g1a	5	30986512	30995108	+	2172	protein_coding	ubiquitin-conjugating enzyme E2G 1a (UBC7 homolog, yeast) [Source:ZFIN;Acc:ZDB-GENE-030131-6065]	UQ_con
novel.3175	2.74445	1.86667	0.600029	-	CHR_ALT_CTG23_1_17	20277415	20338538	-	4423	-	PF00055:Laminin N-terminal (Domain VI)|PF00053:Laminin EGF domain	Laminin_EGF
novel.4579	0.82307	0.807768	0.0311582	-	CHR_ALT_CTG8_1_11	26401946	26409382	+	2366	-	PF08669:Glycine cleavage T-protein C-terminal barrel domain|PF01571:Aminomethyltransferase folate-binding domain	GCV_T
ENSDARG00000051899	0.529994	0.705582	0	exoc3l1	25	14425834	14433503	-	2817	protein_coding	exocyst complex component 3-like 1 [Source:ZFIN;Acc:ZDB-GENE-061207-36]	-
novel.1363	3.6094	3.25448	0.512391	-	CHR_ALT_CTG10_1_11	10729025	10737242	+	1151	-	PF07061:Swi5	-
novel.1423	0.585327	1.034	3.6561	-	CHR_ALT_CTG10_1_28	29147474	29191177	+	1109	-	PF07651:ANTH domain	-
ENSDARG00000026359	0.551042	0.129791	3.44195	pbld2	13	22849796	22862133	-	1178	protein_coding	phenazine biosynthesis-like protein domain containing 2 [Source:ZFIN;Acc:ZDB-GENE-050417-456]	-
novel.3569	14.8459	8.16209	3.99999	-	CHR_ALT_CTG2_1_4	39030151	39050722	-	1714	-	PF00061:Lipocalin / cytosolic fatty-acid binding protein family	-
novel.2826	0	0.0756902	1.38682	-	CHR_ALT_CTG1_2_3	21182403	21185714	+	1010	-	PF11594:Mediator complex subunit 28	-
novel.2817	0.239236	0.281746	1.81131	-	CHR_ALT_CTG1_2_13	35961691	35975459	+	1628	-	PF03308:Methylmalonyl Co-A mutase-associated GTPase MeaB	-
ENSDARG00000013110	1.43786	1.07759	5.61141	dmtn	10	20108557	20146544	+	2483	protein_coding	dematin actin binding protein [Source:ZFIN;Acc:ZDB-GENE-030131-9438]	-
ENSDARG00000060683	0.179814	0.529412	1.32737	lrsam1	5	32865364	32882162	-	2166	protein_coding	leucine rich repeat and sterile alpha motif containing 1 [Source:ZFIN;Acc:ZDB-GENE-060526-97]	SAM_1
ENSDARG00000062138	0.529797	0.861627	2.43537	ranbp10	18	21951551	22020509	+	2573	protein_coding	RAN binding protein 10 [Source:ZFIN;Acc:ZDB-GENE-070705-86]	SPRY
ENSDARG00000058381	0.988684	1.12619	3.75504	zgc:171775	23	10146542	10165033	+	4005	protein_coding	zgc:171775 [Source:ZFIN;Acc:ZDB-GENE-030131-4309]	Pkinase
ENSDARG00000096711	1.47613	1.34728	5.90935	si:ch211-194k22.8	12	28839839	28848015	-	1759	protein_coding	si:ch211-194k22.8 [Source:ZFIN;Acc:ZDB-GENE-030131-1820]	-
novel.3567	1.42927	1.4027	7.84546	-	CHR_ALT_CTG2_1_4	39035382	39042249	+	545	-	PF00061:Lipocalin / cytosolic fatty-acid binding protein family	-
novel.4008	0.321033	0.604923	1.85941	-	CHR_ALT_CTG5_1_46	45007980	45011116	+	2022	-	PF00751:DM DNA binding domain	DM
novel.1732	3.48919	4.10919	0.980844	-	CHR_ALT_CTG12_2_1	19345685	19367064	+	5637	-	PF03131:bZIP Maf transcription factor|PF03619:Organic solute transporter Ostalpha	bZIP_Maf
novel.3195	1.10647	0.542948	0.0523581	-	CHR_ALT_CTG23_1_19	21774641	21778758	-	1408	-	PF00536:SAM domain (Sterile alpha motif)|PF07714:Protein tyrosine kinase	Pkinase_Tyr
ENSDARG00000027182	1.57191	0.883539	0.202862	rnf25	3	32671146	32680126	+	1817	protein_coding	ring finger protein 25 [Source:ZFIN;Acc:ZDB-GENE-040426-1581]	RWD
ENSDARG00000013856	2.3702	1.48572	0.434159	amy2a	2	15612755	15626972	+	1698	protein_coding	amylase, alpha 2A (pancreatic) [Source:ZFIN;Acc:ZDB-GENE-040426-2393]	-
novel.4545	2.19456	1.80236	0.459112	-	CHR_ALT_CTG7_1_6	13992608	14191582	+	2248	-	PF00082:Subtilase family|PF01483:Proprotein convertase P-domain|PF16470:Peptidase S8 pro-domain	Peptidase_S8
novel.2365	0.330065	0.259143	2.24909	-	CHR_ALT_CTG17_1_25	31423383	31429594	-	1180	-	PF07714:Protein tyrosine kinase	Pkinase_Tyr
novel.2565	0.41775	0.813407	1.4486	-	CHR_ALT_CTG18_1_44	39651915	39702481	-	11654	-	PF02191:Olfactomedin-like domain	-
ENSDARG00000078391	0.737645	0.289572	0	fam98a	17	23212727	23221504	-	1584	protein_coding	family with sequence similarity 98, member A [Source:ZFIN;Acc:ZDB-GENE-091202-6]	-
ENSDARG00000035880	4.20856	7.96985	13.8417	atp6v1c1b	19	32947910	32966762	+	1928	protein_coding	ATPase H+ transporting V1 subunit C1b [Source:ZFIN;Acc:ZDB-GENE-041010-104]	-
novel.4454	0.258	0.303844	1.81664	-	CHR_ALT_CTG7_1_24	29115934	29124578	+	1258	-	PF09034:TRADD, N-terminal domain|PF00531:Death domain	Death
ENSDARG00000098924	1.07201	1.45093	0.218053	suz12b	6	18531932	18544545	+	4057	protein_coding	SUZ12 polycomb repressive complex 2b subunit [Source:ZFIN;Acc:ZDB-GENE-030131-3255]	-
ENSDARG00000089223	0.723445	0.929448	0.0373456	ngfrb	12	9949941	10038870	-	1974	protein_coding	nerve growth factor receptor b [Source:ZFIN;Acc:ZDB-GENE-070606-2]	Death
ENSDARG00000103093	1.74895	1.34674	0.152788	alg14	24	31201195	31223232	-	965	protein_coding	ALG14, UDP-N-acetylglucosaminyltransferase subunit [Source:ZFIN;Acc:ZDB-GENE-041010-195]	-
novel.3640	2.9376	3.12323	0.648701	-	CHR_ALT_CTG3_1_18	30582812	30602266	-	1591	-	PF00018:SH3 domain|PF00611:Fes/CIP4, and EFC/F-BAR homology domain	SH3_1
novel.3347	0.940765	1.47724	4.15492	-	CHR_ALT_CTG24_1_2	11083176	11087488	+	1242	-	PF01428:AN1-like Zinc finger	zf-AN1
novel.3927	0.197303	0.464724	1.23241	-	CHR_ALT_CTG5_1_26	33167809	33183078	-	1974	-	PF00439:Bromodomain	Bromodomain
novel.4080	1.05957	0.459734	3.80001	-	CHR_ALT_CTG5_2_15	69716513	69732751	+	2328	-	PF00763:Tetrahydrofolate dehydrogenase/cyclohydrolase, catalytic domain|PF02882:Tetrahydrofolate dehydrogenase/cyclohydrolase, NAD(P)-binding domain	-
novel.3242	2.61284	1.97128	0.556379	-	CHR_ALT_CTG23_1_29	28496874	28501773	-	1590	-	PF14995:Transmembrane protein	-
novel.2454	1.66817	1.69446	0.402584	-	CHR_ALT_CTG18_1_17	16789715	16823039	-	3113	-	PF00962:Adenosine/AMP deaminase	-
ENSDARG00000095842	1.91979	0.847843	0	BX511173.1	16	7693881	7696216	-	541	processed_transcript	-	-
ENSDARG00000089131	0	0.2345	0.63318	il17rel	25	29472361	29497002	+	1630	protein_coding	interleukin 17 receptor E-like [Source:ZFIN;Acc:ZDB-GENE-120112-1]	-
novel.1066	0	0.344356	1.54967	-	4	69300545	69305452	-	666	-	PF00096:Zinc finger, C2H2 type	zf-C2H2
novel.1062	0	0.114613	1.54735	-	4	66811744	66823888	-	667	-	PF13465:Zinc-finger double domain	-
novel.2424	0.129923	0.34427	0.700868	-	CHR_ALT_CTG17_2_5	23755375	23790635	+	3997	-	PF00536:SAM domain (Sterile alpha motif)|PF14360:PAP2 superfamily C-terminal	SAM_1
novel.1590	0.407075	0.626918	1.51139	-	CHR_ALT_CTG11_1_7	14682928	14756092	+	4146	-	PF00069:Protein kinase domain	Pkinase
novel.4232	0.0436242	0	0.891777	-	CHR_ALT_CTG6_1_33	34045408	34072376	+	1488	-	PF01217:Clathrin adaptor complex small chain|PF00928:Adaptor complexes medium subunit family	Adap_comp_sub
novel.4172	0.92106	1.13638	3.53658	-	CHR_ALT_CTG6_1_16	19325311	19333972	-	1480	-	PF18308:GGA N-GAT domain|PF03127:GAT domain|PF00790:VHS domain	-
ENSDARG00000061864	3.86448	2.56771	1.2603	hdlbpb	12	22404108	22445061	+	4972	protein_coding	high density lipoprotein binding protein b [Source:ZFIN;Acc:ZDB-GENE-030131-6822]	KH_1
novel.4580	2.14225	4.01233	6.65387	-	CHR_ALT_CTG8_1_11	26410195	26427317	+	2515	-	PF05004:Interferon-related developmental regulator (IFRD)|PF04836:Interferon-related protein conserved region	-
novel.4805	0.172564	0.135485	0.78391	-	CHR_ALT_CTG9_2_4	22924529	22936519	+	4514	-	PF00621:RhoGEF domain|PF01997:Translin family	RhoGEF
ENSDARG00000017314	6.0642	4.01154	2.0661	zgc:92041	22	7439186	7447391	+	5031	protein_coding	zgc:92041 [Source:ZFIN;Acc:ZDB-GENE-040808-55]	Trypsin
novel.4637	4.95149	2.52453	1.54298	-	CHR_ALT_CTG8_1_4	20495932	20561418	+	2150	-	PF12605:Casein kinase 1 gamma C terminal|PF00069:Protein kinase domain	Pkinase
novel.2945	0	0	2.32612	-	CHR_ALT_CTG21_1_15	26201377	26208538	-	412	-	PF01094:Receptor family ligand binding region	ANF_receptor
novel.3498	6.68913	8.04415	2.03292	-	CHR_ALT_CTG25_2_1	14688044	14731376	+	1378	-	PF00149:Calcineurin-like phosphoesterase	Metallophos
ENSDARG00000011023	0.820042	0.508292	0.0490161	pdlim3a	1	17721853	17735861	-	1504	protein_coding	PDZ and LIM domain 3a [Source:ZFIN;Acc:ZDB-GENE-050505-1]	PDZ
ENSDARG00000059054	15.9815	11.396	5.72826	pdk2b	19	5674907	5687743	+	2368	protein_coding	pyruvate dehydrogenase kinase, isozyme 2b [Source:ZFIN;Acc:ZDB-GENE-040426-939]	HATPase_c
ENSDARG00000087227	1.16668	0.839659	0.184025	oit3	13	4685309	4707018	-	2003	protein_coding	oncoprotein induced transcript 3 [Source:ZFIN;Acc:ZDB-GENE-130530-907]	Zona_pellucida
ENSDARG00000022845	5.39081	6.83033	1.68889	lias	1	23274710	23283468	+	1746	protein_coding	lipoic acid synthetase [Source:ZFIN;Acc:ZDB-GENE-040426-1528]	Radical_SAM
novel.4456	9.63549	9.75497	2.30376	-	CHR_ALT_CTG7_1_24	29148709	29149250	+	384	-	PF00131:Metallothionein	-
novel.3802	1.51924	0.650614	0.156852	-	CHR_ALT_CTG4_1_4	9609948	9611952	+	940	-	PF15163:Meiosis-expressed	-
novel.1723	1.47576	1.68903	4.31982	-	CHR_ALT_CTG12_2_1	18902804	18908637	+	3123	-	PF02735:Ku70/Ku80 beta-barrel domain|PF03730:Ku70/Ku80 C-terminal arm|PF02037:SAP domain|PF03731:Ku70/Ku80 N-terminal alpha/beta domain	SAP
ENSDARG00000090171	0.365706	0.153817	0	BX323556.1	8	48778961	48790587	-	2485	unprocessed_pseudogene	-	-
ENSDARG00000039832	2.15759	1.23419	0.350049	gsta.2	13	829585	832331	+	1053	protein_coding	glutathione S-transferase, alpha tandem duplicate 2 [Source:ZFIN;Acc:ZDB-GENE-070822-30]	GST_N
ENSDARG00000039392	0.176184	0.265847	0.569003	wnk1b	4	8045564	8155571	-	11790	protein_coding	WNK lysine deficient protein kinase 1b [Source:ZFIN;Acc:ZDB-GENE-030131-2656]	Pkinase
novel.4045	0.36233	0.853424	1.45605	-	CHR_ALT_CTG5_1_59	59378259	59387967	+	2329	-	PF00779:BTK motif|PF00169:PH domain	PH
novel.3648	8.76035	10.4861	25.4433	-	CHR_ALT_CTG3_1_19	31070697	31078926	-	452	-	PF00240:Ubiquitin family	ubiquitin
novel.2756	1.16996	1.14029	3.80285	-	CHR_ALT_CTG1_1_30	29764794	29769164	+	1609	-	PF00246:Zinc carboxypeptidase|PF02244:Carboxypeptidase activation peptide	-
ENSDARG00000097385	0.658423	0.410516	0.0439858	si:ch211-15d5.12	17	24701071	24703778	-	1676	protein_coding	si:ch211-15d5.12 [Source:ZFIN;Acc:ZDB-GENE-131127-246]	-
novel.3676	15.5551	17.7555	40.4952	-	CHR_ALT_CTG3_1_25	50861149	50863425	-	1085	-	PF00822:PMP-22/EMP/MP20/Claudin family	-
novel.1969	1.57732	2.42916	0	-	CHR_ALT_CTG14_1_28	34096307	34101322	-	535	-	PF01094:Receptor family ligand binding region	ANF_receptor
ENSDARG00000042130	0.590529	0.69546	0	zp3a.2	20	33987465	33989427	+	1429	protein_coding	zona pellucida glycoprotein 3a, tandem duplicate 2 [Source:ZFIN;Acc:ZDB-GENE-040727-2]	Zona_pellucida
novel.4037	1.52874	1.80039	0	-	CHR_ALT_CTG5_1_56	57901986	57920411	-	552	-	PF17664:Family of unknown function (DUF5526)	-
ENSDARG00000097001	0	0	0.928892	FP245462.1	16	23017031	23019562	-	873	processed_transcript	-	-
novel.4612	3.60497	3.11523	1.2495	-	CHR_ALT_CTG8_1_17	31043757	31061543	-	2773	-	PF01384:Phosphate transporter family	-
ENSDARG00000052528	1.4898	3.7597	7.00946	CR762407.1	23	37277073	37280713	-	305	processed_transcript	-	-
novel.4209	23.5481	21.3889	8.78369	-	CHR_ALT_CTG6_1_25	29397491	29402549	-	940	-	PF06984:Mitochondrial 39-S ribosomal protein L47 (MRP-L47)	-
ENSDARG00000099525	0.774028	1.45022	2.55723	si:ch1073-13h15.3	12	3220285	3237561	-	1845	protein_coding	si:ch1073-13h15.3 [Source:ZFIN;Acc:ZDB-GENE-121214-245]	Amino_oxidase
novel.1718	3.09109	1.27412	0.351049	-	CHR_ALT_CTG12_1_9	20333106	20334132	-	420	-	PF00042:Globin	-
ENSDARG00000097876	0.200039	0.942338	2.04463	si:dkey-40g16.5	15	21672281	21673630	+	649	protein_coding	si:dkey-40g16.5 [Source:ZFIN;Acc:ZDB-GENE-131127-636]	-
ENSDARG00000057995	2.41585	1.97921	7.09766	arl15b	10	9006574	9089636	-	1236	protein_coding	ADP-ribosylation factor-like 15b [Source:ZFIN;Acc:ZDB-GENE-080813-2]	Arf
ENSDARG00000061936	0.463519	0.166138	0.0686621	fbxo10	1	19602389	19632153	+	3221	protein_coding	F-box protein 10 [Source:ZFIN;Acc:ZDB-GENE-090313-270]	-
ENSDARG00000018814	0.377818	0.508518	1.22595	esrp2	7	34794829	34821836	+	3608	protein_coding	epithelial splicing regulatory protein 2 [Source:ZFIN;Acc:ZDB-GENE-030131-9824]	-
ENSDARG00000057767	1.66245	0.819564	4.78589	nudt4a	18	15795566	15837342	+	1679	protein_coding	nudix (nucleoside diphosphate linked moiety X)-type motif 4a [Source:ZFIN;Acc:ZDB-GENE-031010-33]	NUDIX
novel.4495	4.16422	3.65408	1.11276	-	CHR_ALT_CTG7_1_29	35070223	35071821	+	795	-	PF00089:Trypsin	Trypsin
ENSDARG00000007276	24.5508	16.8137	9.5465	ela3l	5	26111596	26118855	-	973	protein_coding	elastase 3 like [Source:ZFIN;Acc:ZDB-GENE-060710-2]	Trypsin
ENSDARG00000052578	2.8223	2.07056	0.840715	c6ast4	7	38635538	38638809	-	1403	protein_coding	six-cysteine containing astacin protease 4 [Source:ZFIN;Acc:ZDB-GENE-050626-100]	Astacin
ENSDARG00000060435	2.18525	1.1813	0.650951	bnipl	16	38277339	38299644	+	1812	protein_coding	BCL2 interacting protein like [Source:ZFIN;Acc:ZDB-GENE-060503-81]	-
novel.3894	0.348113	0.265274	0.976735	-	CHR_ALT_CTG5_1_19	29162721	29184767	+	9510	-	PF05577:Serine carboxypeptidase S28|PF01532:Glycosyl hydrolase family 47	Peptidase_S28
ENSDARG00000033440	4.07814	7.61822	10.3809	metap1	13	12606821	12633160	+	2308	protein_coding	methionyl aminopeptidase 1 [Source:ZFIN;Acc:ZDB-GENE-050626-124]	Peptidase_M24
novel.1960	0.0514772	0.0606242	0.496925	-	CHR_ALT_CTG14_1_28	33883049	33893478	+	2522	-	PF13410:Glutathione S-transferase, C-terminal domain|PF13409:Glutathione S-transferase, N-terminal domain	-
novel.2785	0.447187	0.554366	1.52359	-	CHR_ALT_CTG1_1_41	40023579	40029877	+	2758	-	PF03736:EPTP domain|PF13855:Leucine rich repeat	-
novel.4095	2.13998	1.47014	0	-	CHR_ALT_CTG5_2_15	69947095	69948178	-	364	-	-	-
ENSDARG00000101916	0.201488	0.0790969	0	si:dkeyp-44d3.5	4	41555642	41582922	-	3866	protein_coding	si:dkeyp-44d3.5 [Source:ZFIN;Acc:ZDB-GENE-120703-2]	NACHT
novel.2851	0.426611	0.216952	0.110112	-	CHR_ALT_CTG1_3_2	23558043	23574701	+	6695	-	PF12719:Nuclear condensing complex subunits, C-term domain	-
novel.1378	0.222215	0.431035	0.757095	-	CHR_ALT_CTG10_1_2	5266460	5391398	+	4966	-	PF01392:Fz domain|PF00051:Kringle domain|PF07714:Protein tyrosine kinase|PF07679:Immunoglobulin I-set domain	Pkinase_Tyr
novel.2019	3.3847	2.31752	1.22172	-	CHR_ALT_CTG14_2_1	9513317	9528641	-	2474	-	PF00010:Helix-loop-helix DNA-binding domain	HLH
ENSDARG00000039208	0.962249	1.01072	2.68772	nasp	6	33911154	33916788	-	2496	protein_coding	nuclear autoantigenic sperm protein (histone-binding) [Source:ZFIN;Acc:ZDB-GENE-030131-5511]	-
novel.3654	0.52918	0.934816	1.95319	-	CHR_ALT_CTG3_1_20	32572109	32583256	+	1472	-	-	-
novel.2208	34.2226	40.8438	14.2752	-	CHR_ALT_CTG16_1_21	38675437	38747332	+	1415	-	PF14559:Tetratricopeptide repeat	-
novel.2690	0.0340571	0.120326	0.502814	-	CHR_ALT_CTG1_1_15	19808481	19818738	+	1906	-	PF00651:BTB/POZ domain	BTB
ENSDARG00000105320	0.0832215	0.196018	1.22867	AL590151.3	14	32887808	32907751	+	780	antisense	-	-
ENSDARG00000008592	1.01853	0.87821	0.309836	mtmr8	5	22027588	22052852	-	3569	protein_coding	myotubularin related protein 8 [Source:ZFIN;Acc:ZDB-GENE-040426-1016]	-
novel.3832	0.635301	1.1883	2.12206	-	CHR_ALT_CTG4_2_1	9995126	10003851	+	1737	-	PF04410:Gar1/Naf1 RNA binding region	-
novel.3275	1.34148	0.614386	0.169277	-	CHR_ALT_CTG23_1_36	41839101	41855216	+	871	-	PF02036:SCP-2 sterol transfer family	-
novel.2287	0.285331	0.840078	2.59236	-	CHR_ALT_CTG17_1_13	21467698	21470448	-	455	-	-	-
novel.3855	0.0837044	0.147867	0.760492	-	CHR_ALT_CTG5_1_13	22836344	22842183	+	1551	-	PF17659:Family of unknown function (DUF5521)	-
novel.1903	0.160248	0.333894	0.573971	-	CHR_ALT_CTG14_1_17	23513627	23585399	+	5266	-	PF00005:ABC transporter|PF00664:ABC transporter transmembrane region	ABC_membrane
novel.4054	0.324564	0.222971	0.967578	-	CHR_ALT_CTG5_1_61	69622026	69641345	+	4800	-	PF00995:Sec1 family	Sec1
ENSDARG00000098315	6.65517	6.72641	15.8496	cyp1a	18	5588068	5598958	-	2614	protein_coding	cytochrome P450, family 1, subfamily A [Source:ZFIN;Acc:ZDB-GENE-011219-1]	p450
novel.1992	4.54532	2.50921	1.61313	-	CHR_ALT_CTG14_1_35	38795336	38802959	-	1371	-	PF08609:Nucleotide exchange factor Fes1	-
novel.4595	0.698166	0.95926	0.188784	-	CHR_ALT_CTG8_1_14	29637200	29653908	+	3905	-	PF00271:Helicase conserved C-terminal domain|PF00176:SNF2 family N-terminal domain	SNF2_N
ENSDARG00000110315	0.415442	0.815436	1.49406	CT583728.10	4	55777234	55779108	-	1875	rRNA	-	-
ENSDARG00000070735	1.9784	2.45588	0.485801	rnd2	3	19850937	19899914	-	1214	protein_coding	Rho family GTPase 2 [Source:ZFIN;Acc:ZDB-GENE-030616-177]	Ras
ENSDARG00000068465	0.635777	1.12312	2.38273	zgc:136254	10	8045364	8046764	-	1021	protein_coding	zgc:136254 [Source:ZFIN;Acc:ZDB-GENE-060421-3062]	-
novel.1816	0.149655	0.286401	0.594861	-	CHR_ALT_CTG13_1_28	40334778	40354381	+	3470	-	PF00153:Mitochondrial carrier protein	Mito_carr
ENSDARG00000023724	3.00801	5.13662	7.44718	cdc42se1	16	38311887	38333976	-	2158	protein_coding	CDC42 small effector 1 [Source:ZFIN;Acc:ZDB-GENE-030131-9260]	-
novel.317	1.42239	1.066	0	-	15	47616796	47617512	+	502	-	-	-
ENSDARG00000094251	0.950407	0.447714	0	si:ch211-119d14.2	8	46010838	46014198	+	683	protein_coding	si:ch211-119d14.2 [Source:ZFIN;Acc:ZDB-GENE-081104-99]	-
novel.757	1.77843	0.628333	0	-	22	11854303	11854874	+	365	-	-	-
novel.1050	0	0.445323	1.43146	-	4	46435627	46442088	-	515	-	-	-
ENSDARG00000113916	5.27746	1.24304	0	FO904860.1	7	6908131	6933098	-	123	protein_coding	-	-
ENSDARG00000103020	0	0.0665336	0.320802	si:dkey-237i9.8	6	18142623	18181589	+	2298	protein_coding	si:dkey-237i9.8 [Source:ZFIN;Acc:ZDB-GENE-120215-145]	-
ENSDARG00000096733	2.77405	0.653394	0	BX855623.1	20	37256654	37280782	+	234	antisense	-	-
novel.86	3.16648	0.745826	0	-	10	42727586	42729202	+	205	-	-	-
ENSDARG00000019392	1.10899	1.33507	2.93873	stat5a	3	17251542	17331919	+	2634	protein_coding	signal transducer and activator of transcription 5a [Source:ZFIN;Acc:ZDB-GENE-030820-2]	STAT_bind
ENSDARG00000014946	0.915947	0.562801	0.180909	angpt2a	13	6295173	6306886	+	1630	protein_coding	angiopoietin 2a [Source:ZFIN;Acc:ZDB-GENE-121101-1]	Fibrinogen_C
novel.1048	0.722256	1.5417	2.35823	-	4	41431060	41432497	-	1438	-	-	-
novel.2543	2.80665	1.94932	0.735568	-	CHR_ALT_CTG18_1_37	36014627	36036726	+	902	-	PF04505:Interferon-induced transmembrane protein	-
ENSDARG00000055653	0.429886	0.795571	1.81336	nubp2	24	39178348	39186185	-	1057	protein_coding	nucleotide binding protein 2 (MinD homolog, E. coli) [Source:ZFIN;Acc:ZDB-GENE-051023-10]	-
ENSDARG00000003632	1.4023	1.86456	3.90435	zgc:172270	11	36243774	36249902	+	1435	protein_coding	zgc:172270 [Source:ZFIN;Acc:ZDB-GENE-080204-67]	-
ENSDARG00000091209	8.98554	6.15773	3.69481	ucp3	10	36650222	36656693	+	1676	protein_coding	uncoupling protein 3 [Source:ZFIN;Acc:ZDB-GENE-040426-1317]	Mito_carr
novel.27	2.46817	2.32539	8.96976	-	1	59577024	59577927	+	263	-	-	-
ENSDARG00000060559	1.25947	1.83643	3.15587	dis3	1	30736449	30762264	-	3247	protein_coding	DIS3 exosome endoribonuclease and 3'-5' exoribonuclease [Source:ZFIN;Acc:ZDB-GENE-080213-3]	RNB
novel.3214	0.0575468	0.474406	0.784258	-	CHR_ALT_CTG23_1_25	24538300	24543620	-	1128	-	PF00690:Cation transporter/ATPase, N-terminus|PF00122:E1-E2 ATPase	E1-E2_ATPase
ENSDARG00000110769	0.0256066	0.120627	0.348972	znf1098	4	63466876	63769637	-	2535	protein_coding	zinc finger protein 1098 [Source:ZFIN;Acc:ZDB-GENE-110914-13]	zf-C2H2
ENSDARG00000112564	0.0118844	0.0279924	0.161963	v2ra18	18	33074718	33080454	-	5462	protein_coding	vomeronasal 2 receptor, a18 [Source:ZFIN;Acc:ZDB-GENE-050419-40]	7tm_3
novel.5023	0.116331	0.274004	1.58538	-	KN150446.1	1396	7517	-	558	-	-	-
novel.4101	1.18521	2.29055	3.10619	-	CHR_ALT_CTG5_2_3	28039572	28048804	-	2136	-	PF17921:Integrase zinc binding domain|PF00665:Integrase core domain	rve
ENSDARG00000056531	0.782671	1.67066	2.49993	nutf2	18	21913685	21929451	-	1327	protein_coding	nuclear transport factor 2 [Source:ZFIN;Acc:ZDB-GENE-041010-77]	-
ENSDARG00000098012	2.68811	1.34838	1.01761	itgae.1	15	17196527	17213723	-	2608	protein_coding	integrin, alpha E, tandem duplicate 1 [Source:ZFIN;Acc:ZDB-GENE-131121-125]	VWA
novel.4459	1.68441	0.892668	0.597796	-	CHR_ALT_CTG7_1_24	29301522	29310843	+	3083	-	PF00071:Ras family	Ras
ENSDARG00000022165	0.875568	1.03115	2.43448	mgst1.2	4	12718965	12725513	-	2150	protein_coding	microsomal glutathione S-transferase 1.2 [Source:ZFIN;Acc:ZDB-GENE-040704-59]	-
ENSDARG00000077979	0.437614	0.400846	1.60141	tmem26a	17	20942058	20958153	-	1335	protein_coding	transmembrane protein 26a [Source:ZFIN;Acc:ZDB-GENE-101223-2]	-
ENSDARG00000005739	11.4751	5.96208	4.98282	gpm6ba	1	28961653	29045426	-	2308	protein_coding	glycoprotein M6Ba [Source:ZFIN;Acc:ZDB-GENE-030710-9]	-
ENSDARG00000028552	0.700813	0.447059	0.215556	plppr3b	11	14147913	14161975	+	4446	protein_coding	phospholipid phosphatase related 3b [Source:ZFIN;Acc:ZDB-GENE-120514-1]	-
ENSDARG00000115326	0.983527	1.15829	3.35092	znf1002	22	1821718	1825814	+	792	protein_coding	zinc finger protein 1002 [Source:ZFIN;Acc:ZDB-GENE-050208-383]	zf-C2H2
novel.2197	0.532072	0.716132	2.15809	-	CHR_ALT_CTG16_1_18	37191639	37231681	-	854	-	-	-
novel.3834	1.03676	1.08532	2.78004	-	CHR_ALT_CTG4_2_1	9724400	9737538	-	2254	-	PF12130:Bivalent Mical/EHBP Rab binding domain	-
novel.4192	1.5897	0.936087	0.361079	-	CHR_ALT_CTG6_1_23	28211447	28246314	-	1225	-	PF00651:BTB/POZ domain	BTB
novel.1768	0.630834	0.247642	0.143285	-	CHR_ALT_CTG13_1_12	13000550	13018724	-	3087	-	PF00856:SET domain|PF17982:NSD Cys-His rich domain|PF17907:AWS domain|PF00628:PHD-finger|PF00855:PWWP domain	SET
ENSDARG00000099262	0.0486846	0.21023	0.313311	si:dkey-16p6.1	4	68519945	68552746	+	4000	protein_coding	si:dkey-16p6.1 [Source:ZFIN;Acc:ZDB-GENE-081103-43]	NACHT
ENSDARG00000096888	0.137236	0.430992	0.883188	serpinb1l4	16	51292624	51299061	-	1419	protein_coding	serpin peptidase inhibitor, clade B (ovalbumin), member 1, like 4 [Source:ZFIN;Acc:ZDB-GENE-030131-7169]	Serpin
ENSDARG00000045003	6.46037	4.40481	2.73818	plvapb	11	6043742	6048490	-	2100	protein_coding	plasmalemma vesicle associated protein b [Source:ZFIN;Acc:ZDB-GENE-060616-96]	-
ENSDARG00000094551	1.13799	0.725941	0.269248	BX855614.1	4	73796172	73807336	-	1369	protein_coding	-	-
ENSDARG00000075527	1.20956	0.415474	0.286181	zgc:174154	12	16758972	16764751	-	1288	protein_coding	zgc:174154 [Source:ZFIN;Acc:ZDB-GENE-071004-116]	Peptidase_C1
novel.2472	0.170003	0.266948	0.70792	-	CHR_ALT_CTG18_1_20	18793904	18799219	-	2291	-	PF11527:The ARF-like 2 binding protein BART	-
ENSDARG00000035459	0.0636026	0.0449425	0.317822	spns3	5	30956981	30984271	-	5103	protein_coding	spinster homolog 3 (Drosophila) [Source:ZFIN;Acc:ZDB-GENE-060531-7]	MFS_1
novel.2038	0.818228	2.14138	0	-	CHR_ALT_CTG14_2_7	34648249	34680340	-	714	-	PF16182:Putative adherens-junction anchoring region of AbLIM	-
novel.3397	0.44427	0.697616	0	-	CHR_ALT_CTG24_2_1	13312481	13333101	+	1315	-	-	-
ENSDARG00000093477	0.302545	0.118768	0	cyp46a1.1	20	5132138	5145333	+	1931	protein_coding	cytochrome P450, family 46, subfamily A, polypeptide 1, tandem duplicate 1 [Source:ZFIN;Acc:ZDB-GENE-050522-464]	p450
ENSDARG00000096681	0.557457	0.145891	0	BX927300.1	12	38545890	38547275	+	1048	antisense	-	-
ENSDARG00000021055	0.292986	0.0766772	0	isl1l	10	8680730	8687894	+	1994	protein_coding	islet1, like [Source:ZFIN;Acc:ZDB-GENE-040624-1]	Homeobox
novel.4832	0	0.49641	2.15416	-	KN147651.2	237786	239093	+	308	-	-	-
ENSDARG00000087961	0	0	0.681893	avd	10	21359062	21362320	-	973	protein_coding	avidin [Source:ZFIN;Acc:ZDB-GENE-140205-1]	-
ENSDARG00000114910	6.03356	11.026	16.3035	FO704772.1	7	7653	7987	+	312	pseudogene	-	-
novel.1942	1.75346	3.16911	4.10105	-	CHR_ALT_CTG14_1_25	31529251	31546707	+	3739	-	-	-
ENSDARG00000000830	3.65829	3.79543	1.53326	telo2	24	37799818	37823488	+	2981	protein_coding	TEL2, telomere maintenance 2, homolog (S. cerevisiae) [Source:ZFIN;Acc:ZDB-GENE-061103-523]	-
ENSDARG00000008026	0.187406	0.427618	0.57199	fam129bb	5	28915389	28970059	-	5542	protein_coding	family with sequence similarity 129, member Bb [Source:ZFIN;Acc:ZDB-GENE-030131-6218]	PH
ENSDARG00000013858	0.557409	1.0742	1.55382	cdc14aa	2	7075220	7105532	+	2562	protein_coding	cell division cycle 14Aa [Source:ZFIN;Acc:ZDB-GENE-040426-1214]	DSPc
ENSDARG00000068702	0.629839	0.880834	0.089412	lysmd4	18	24562188	24572673	+	1649	protein_coding	LysM, putative peptidoglycan-binding, domain containing 4 [Source:ZFIN;Acc:ZDB-GENE-040426-1895]	-
ENSDARG00000041554	0.681947	0.752926	0.0968092	unc93a	20	43379029	43389475	+	1523	protein_coding	unc-93 homolog A [Source:ZFIN;Acc:ZDB-GENE-041014-304]	-
novel.296	0.257144	0.170345	0.0365042	-	14	3117172	3121245	-	4039	-	-	-
novel.1505	0.214234	0.12615	1.70311	-	CHR_ALT_CTG11_1_14	18246654	18247259	+	606	-	PF05485:THAP domain	THAP
novel.3750	1.02797	0.88583	0.313218	-	CHR_ALT_CTG3_2_3	32852197	32857642	-	2589	-	PF04505:Interferon-induced transmembrane protein	-
ENSDARG00000032553	4.93505	4.25991	2.0699	egln3	17	9912036	9936915	-	2315	protein_coding	egl-9 family hypoxia-inducible factor 3 [Source:ZFIN;Acc:ZDB-GENE-040426-2541]	-
ENSDARG00000005786	0.607292	0.675468	1.80086	ppm1f	5	13181029	13206878	-	1924	protein_coding	protein phosphatase, Mg2+/Mn2+ dependent, 1F [Source:ZFIN;Acc:ZDB-GENE-051128-2]	PP2C
ENSDARG00000103285	0.305472	0.565323	0.966416	si:dkey-167k11.5	KN149948.1	69090	81179	-	2975	protein_coding	si:dkey-167k11.5 [Source:ZFIN;Acc:ZDB-GENE-091204-218]	-
novel.3827	0.399558	0.325769	0.0349054	-	CHR_ALT_CTG4_1_7	12725531	12732042	-	2112	-	PF01124:MAPEG family	-
ENSDARG00000098099	0.280634	0.177961	0.0245162	zgc:64065	6	9155252	9161393	+	3007	protein_coding	zgc:64065 [Source:ZFIN;Acc:ZDB-GENE-040426-1355]	PI-PLC-X
ENSDARG00000114601	1.96705	0.712794	0.171842	CU914776.2	8	44358443	44382240	+	429	protein_coding	-	C1-set
ENSDARG00000063186	0.0186638	0.0439604	0.233158	BEND7	18	8382131	8398972	-	3478	protein_coding	si:ch211-220f12.4 [Source:ZFIN;Acc:ZDB-GENE-050419-200]	-
ENSDARG00000114646	0.597095	0.334854	0.129164	znf1021	4	61330443	61419027	-	2283	protein_coding	zinc finger protein 1021 [Source:ZFIN;Acc:ZDB-GENE-110913-143]	zf-C2H2
ENSDARG00000099438	0.0805619	0.237192	0.43459	CABZ01073736.1	19	1465004	1479740	+	3223	protein_coding	-	Ion_trans
ENSDARG00000088051	0.245882	0.361966	1.32641	AL935044.1	3	11371786	11373435	-	1056	protein_coding	-	zf-C2H2
ENSDARG00000063731	0.719654	0.813628	1.92882	rbm45	9	1463052	1484202	-	2255	protein_coding	RNA binding motif protein 45 [Source:ZFIN;Acc:ZDB-GENE-070122-4]	RRM_1
ENSDARG00000025383	4.40794	2.78685	1.73893	arl2bp	18	18870625	18875308	-	1399	protein_coding	ADP-ribosylation factor-like 2 binding protein [Source:ZFIN;Acc:ZDB-GENE-040426-1604]	-
novel.3071	0.771882	1.14363	2.036	-	CHR_ALT_CTG22_1_5	19730343	19746363	+	2607	-	PF06534:Repulsive guidance molecule (RGM) C-terminus|PF06535:Repulsive guidance molecule (RGM) N-terminus	-
novel.4709	0.559866	0.534943	1.36763	-	CHR_ALT_CTG9_1_12	25765137	25827883	+	6145	-	PF05605:Drought induced 19 protein (Di19), zinc-binding	-
novel.2315	5.47295	3.75103	2.41998	-	CHR_ALT_CTG17_1_18	24445685	24470642	+	2894	-	PF01704:UTP--glucose-1-phosphate uridylyltransferase	-
ENSDARG00000039240	0.532618	0.509648	1.58782	cacng5b	3	56366395	56394018	+	1950	protein_coding	calcium channel, voltage-dependent, gamma subunit 5b [Source:ZFIN;Acc:ZDB-GENE-120104-3]	-
novel.3148	2.96725	2.70922	1.17377	-	CHR_ALT_CTG23_1_14	16897677	16937532	+	1947	-	PF04300:F-box associated region|PF00646:F-box domain	F-box
novel.4017	2.01198	1.18474	0.601307	-	CHR_ALT_CTG5_1_5	10031605	10039144	+	1226	-	PF00043:Glutathione S-transferase, C-terminal domain|PF02798:Glutathione S-transferase, N-terminal domain	GST_N
ENSDARG00000053455	1.41669	1.13453	0.482673	ccdc103	3	33420214	33422738	-	2291	protein_coding	coiled-coil domain containing 103 [Source:ZFIN;Acc:ZDB-GENE-040718-253]	V-set
novel.2539	2.59392	1.75653	0.810112	-	CHR_ALT_CTG18_1_35	34021897	34053034	-	1001	-	PF09279:Phosphoinositide-specific phospholipase C, efhand-like|PF00388:Phosphatidylinositol-specific phospholipase C, X domain	PI-PLC-X
ENSDARG00000032584	0.411441	0.820008	1.29397	thnsl2	5	72094502	72105216	-	2051	protein_coding	threonine synthase-like 2 [Source:ZFIN;Acc:ZDB-GENE-051127-19]	-
ENSDARG00000087805	0.93555	1.52555	2.94227	FP236735.1	6	30456788	30464567	+	902	protein_coding	-	-
ENSDARG00000019307	1.32214	0.602737	0.339055	dusp5	22	29911326	29922872	-	1522	protein_coding	dual specificity phosphatase 5 [Source:ZFIN;Acc:ZDB-GENE-010625-1]	DSPc
ENSDARG00000088739	2.34747	2.8848	0.579562	CR382327.1	15	2625028	2625663	-	636	unprocessed_pseudogene	-	-
ENSDARG00000089158	0.217463	0.597577	0.864391	si:dkeyp-104f11.6	20	47143900	47151866	+	1791	protein_coding	si:dkeyp-104f11.6 [Source:ZFIN;Acc:ZDB-GENE-130531-1]	zf-C2H2
novel.3002	0.0870534	0.187957	0.346027	-	CHR_ALT_CTG22_1_14	25813412	25844407	+	4474	-	PF13855:Leucine rich repeat	-
ENSDARG00000093230	0.310587	0.731552	1.48146	si:ch211-139n6.3	10	40792078	40799857	+	1045	protein_coding	si:ch211-139n6.3 [Source:ZFIN;Acc:ZDB-GENE-041111-114]	-
ENSDARG00000037545	0.0929539	0.0729806	0.563018	mtnr1aa	1	18251335	18336878	-	2095	protein_coding	melatonin receptor 1A a [Source:ZFIN;Acc:ZDB-GENE-990415-155]	7tm_1
ENSDARG00000039687	3.12081	1.94268	1.16454	zgc:194221	22	2680895	2682759	+	1456	protein_coding	zgc:194221 [Source:ZFIN;Acc:ZDB-GENE-081022-77]	-
ENSDARG00000029874	1.54622	2.69774	3.64211	khk	17	12408188	12423175	+	2267	protein_coding	ketohexokinase [Source:ZFIN;Acc:ZDB-GENE-040718-381]	PfkB
ENSDARG00000098654	0.626571	0.737907	1.89756	FQ976914.1	16	48791226	48914757	-	1554	protein_coding	-	-
ENSDARG00000020133	4.44458	3.39262	1.93181	jdp2b	20	46586678	46595151	+	2366	protein_coding	Jun dimerization protein 2b [Source:ZFIN;Acc:ZDB-GENE-040718-197]	bZIP_1
ENSDARG00000092455	0.331671	0.502207	1.23764	si:ch211-246e12.3	3	18634685	18650640	+	1370	protein_coding	si:ch211-246e12.3 [Source:ZFIN;Acc:ZDB-GENE-091204-288]	-
novel.1468	0.633737	0.639725	2.36481	-	CHR_ALT_CTG10_2_1	5080028	5092372	+	717	-	-	-
novel.3930	1.15737	0.689926	0.454362	-	CHR_ALT_CTG5_1_27	33533345	33570367	-	4543	-	PF00640:Phosphotyrosine interaction domain (PTB/PID)	PID
novel.1714	0.620186	1.12601	1.64344	-	CHR_ALT_CTG12_1_8	19807612	19880986	-	2512	-	PF13908:Wnt and FGF inhibitory regulator	-
ENSDARG00000013685	0.53128	0.511923	1.70039	vsig8b	8	6576940	6609288	+	1344	protein_coding	V-set and immunoglobulin domain containing 8b [Source:ZFIN;Acc:ZDB-GENE-081104-51]	V-set
ENSDARG00000041429	0.750568	1.23215	1.88563	ints14	18	18995247	19006634	-	2854	protein_coding	integrator complex subunit 14 [Source:ZFIN;Acc:ZDB-GENE-030131-5804]	-
ENSDARG00000093978	3.51163	4.04303	1.4881	zgc:77486	8	19253205	19266413	-	2477	protein_coding	zgc:77486 [Source:ZFIN;Acc:ZDB-GENE-040426-2056]	zf-A20
ENSDARG00000008748	9.33008	8.77332	4.23019	ube2na	18	15778110	15793163	+	1795	protein_coding	ubiquitin-conjugating enzyme E2Na [Source:ZFIN;Acc:ZDB-GENE-040426-2873]	UQ_con
novel.2773	0.904028	0.417516	0.322098	-	CHR_ALT_CTG1_1_35	32310883	32357329	+	3662	-	PF13419:Haloacid dehalogenase-like hydrolase	-
ENSDARG00000040942	1.66863	1.38715	3.93868	pnp6	18	21257261	21271373	-	1984	protein_coding	purine nucleoside phosphorylase 6 [Source:ZFIN;Acc:ZDB-GENE-040426-1800]	-
novel.4320	0.472895	0.22277	0.0716078	-	CHR_ALT_CTG6_1_8	16031218	16034279	+	2059	-	PF00046:Homeodomain	Homeobox
ENSDARG00000074653	0.0305185	0.0539119	0.225285	si:ch211-233m11.1	13	2830574	2849857	+	4254	protein_coding	si:ch211-233m11.1 [Source:ZFIN;Acc:ZDB-GENE-081028-16]	NACHT
novel.1308	0.339858	0.60037	2.5088	-	9	49698	50079	+	382	-	-	-
ENSDARG00000079456	0.375831	0.204283	0.120386	si:ch211-149a19.3	19	1879611	1929310	-	6736	protein_coding	si:ch211-149a19.3 [Source:ZFIN;Acc:ZDB-GENE-081104-128]	NACHT
ENSDARG00000026403	0.226663	0.369607	0.693045	hephl1b	10	24394023	24416471	-	3723	protein_coding	hephaestin-like 1b [Source:ZFIN;Acc:ZDB-GENE-091204-388]	-
ENSDARG00000069464	0.886414	0.722715	2.7103	cox7a1	15	20403084	20405796	+	952	protein_coding	cytochrome c oxidase subunit VIIa polypeptide 1 (muscle) [Source:ZFIN;Acc:ZDB-GENE-060929-340]	-
novel.1415	0.66509	1.40989	1.85056	-	CHR_ALT_CTG10_1_26	28006412	28031332	-	1952	-	PF14750:Integrator complex subunit 2	-
ENSDARG00000068680	8.76145	5.93196	3.98814	ctrl	15	37820258	37829160	-	1830	protein_coding	chymotrypsin-like [Source:ZFIN;Acc:ZDB-GENE-040912-147]	Trypsin
novel.3521	0.968848	1.77489	3.17865	-	CHR_ALT_CTG2_1_10	45447817	45448659	-	603	-	-	-
ENSDARG00000109267	0.445286	0.524409	1.46092	bcam	KN150244.1	18842	39461	-	1312	protein_coding	basal cell adhesion molecule (Lutheran blood group) [Source:ZFIN;Acc:ZDB-GENE-060929-620]	-
ENSDARG00000086266	5.02928	5.5097	1.72678	CR925773.1	10	42159471	42162806	+	555	protein_coding	-	Peptidase_C14
novel.1661	0.783214	0.701011	2.02802	-	CHR_ALT_CTG12_1_25	32015027	32042345	-	2072	-	PF07525:SOCS box|PF00071:Ras family	Ras
novel.4812	0	0.250441	0.483015	-	CHR_ALT_CTG9_2_7	27765450	27777174	+	1221	-	PF00071:Ras family	Ras
ENSDARG00000037142	0	0.116299	0.299068	zgc:153146	14	29775402	29795189	+	1972	protein_coding	zgc:153146 [Source:ZFIN;Acc:ZDB-GENE-060825-339]	-
ENSDARG00000097003	0	0.616509	1.58538	CR855375.1	11	349113	351701	-	372	processed_transcript	-	-
ENSDARG00000115426	1.57364	0.463316	0	CR925768.1	4	42604252	42607290	+	330	protein_coding	-	-
ENSDARG00000097743	0.66069	0.194522	0	si:dkey-276j7.2	6	12316438	12321901	+	786	protein_coding	si:dkey-276j7.2 [Source:ZFIN;Acc:ZDB-GENE-131127-420]	PDZ
ENSDARG00000068678	0	0.116447	0.449171	iqcg	18	27843776	27897217	-	1313	protein_coding	IQ motif containing G [Source:ZFIN;Acc:ZDB-GENE-050419-109]	IQ
ENSDARG00000116385	0	0.445756	1.71942	BX546453.2	24	8849804	8892229	+	343	protein_coding	-	-
ENSDARG00000089434	0	0.0400037	0.308614	etv7	23	5086317	5101847	-	1911	protein_coding	ets variant 7 [Source:ZFIN;Acc:ZDB-GENE-070209-53]	Ets
ENSDARG00000041792	0	0	0.732623	cx28.1	20	40739964	40774857	+	805	protein_coding	connexin 28.1 [Source:ZFIN;Acc:ZDB-GENE-070320-1]	Connexin
novel.201	0	0	1.54388	-	12	47744871	47745252	-	382	-	-	-
ENSDARG00000074443	0.680988	1.28892	1.7125	gas7a	3	50310684	50420221	+	2669	protein_coding	growth arrest-specific 7a [Source:ZFIN;Acc:ZDB-GENE-130128-1]	-
ENSDARG00000055938	2.92603	3.49897	6.64607	tspan14	13	21638454	21650404	-	1442	protein_coding	tetraspanin 14 [Source:ZFIN;Acc:ZDB-GENE-060825-329]	Tetraspannin
ENSDARG00000073936	2.67431	2.29055	0.690264	BX511021.1	3	32135037	32136228	+	534	protein_coding	-	Ferritin
ENSDARG00000112739	1.40504	3.3094	6.3827	CR847970.1	11	41782683	41786522	-	231	protein_coding	-	-
ENSDARG00000037874	0.229239	0.359963	0.867807	cyp3c2	3	40958870	40965596	-	1699	protein_coding	cytochrome P450, family 3, subfamily c, polypeptide 2 [Source:ZFIN;Acc:ZDB-GENE-081103-62]	p450
ENSDARG00000037805	0.16417	0.0773365	0.745779	lgals3bpa	3	57699246	57711711	-	1977	protein_coding	lectin, galactoside-binding, soluble, 3 binding protein a [Source:ZFIN;Acc:ZDB-GENE-060331-57]	SRCR
ENSDARG00000004328	0.706854	0.624341	0.0668968	LIN28A	16	4654333	4686245	+	1102	protein_coding	si:ch1073-284b18.2 [Source:ZFIN;Acc:ZDB-GENE-110914-157]	CSD
ENSDARG00000112541	0.55481	0.272248	0.0525073	znf1093	4	38254699	38259998	-	1404	protein_coding	zinc finger protein 1093 [Source:ZFIN;Acc:ZDB-GENE-110914-12]	zf-C2H2
ENSDARG00000112101	6.77351	2.65903	0.641045	RF00001	8	51027839	51027953	-	115	rRNA	-	-
novel.350	0.393014	0.115712	0.0371949	-	16	36284545	36334477	+	1982	-	-	-
novel.1215	0.169044	0.796324	1.9198	-	7	20948558	20949505	+	384	-	-	-
novel.4548	0.143612	0.676523	1.63098	-	CHR_ALT_CTG7_1_7	15105390	15108505	-	452	-	-	-
ENSDARG00000114783	0.0269683	0.095281	0.306274	znf985	4	34860183	34882311	+	2407	protein_coding	zinc finger protein 985 [Source:ZFIN;Acc:ZDB-GENE-110914-127]	zf-C2H2
ENSDARG00000097807	0.0432176	0.152691	0.490814	BX530017.2	6	50742315	50747545	-	1502	processed_transcript	-	-
ENSDARG00000101069	0.0957416	0	1.08732	CU651669.1	13	48765887	48767474	+	678	lincRNA	-	-
ENSDARG00000068194	48.7291	32.7257	23.6309	klf9	5	26075230	26078165	+	1460	protein_coding	Kruppel-like factor 9 [Source:ZFIN;Acc:ZDB-GENE-060526-244]	-
ENSDARG00000056036	5.28461	3.90616	10.9351	stxbp1b	5	28972935	29002322	+	5245	protein_coding	syntaxin binding protein 1b [Source:ZFIN;Acc:ZDB-GENE-060531-166]	Sec1
ENSDARG00000070675	3.43763	3.23016	7.47585	fam3a	23	25135858	25150288	+	1775	protein_coding	family with sequence similarity 3, member A [Source:ZFIN;Acc:ZDB-GENE-040426-1772]	-
novel.1865	58.8015	55.4	28.6949	-	CHR_ALT_CTG13_2_2	8842986	8845464	+	1264	-	PF00086:Thyroglobulin type-1 repeat	-
ENSDARG00000058409	0.397309	0.646158	1.07433	si:ch211-167j6.5	9	12894578	12903567	+	3431	protein_coding	si:ch211-167j6.5 [Source:ZFIN;Acc:ZDB-GENE-070912-147]	Astacin
ENSDARG00000074760	0.251356	0.0986733	0.761229	ttc7a	13	8693410	8756048	+	3099	protein_coding	tetratricopeptide repeat domain 7A [Source:ZFIN;Acc:ZDB-GENE-010319-27]	-
novel.1955	2.03369	2.58004	4.2437	-	CHR_ALT_CTG14_1_27	33067699	33177904	-	7852	-	PF00595:PDZ domain|PF10600:PDZ-associated domain of NMDA receptors|PF10608:Polyubiquitination (PEST) N-terminal domain of MAGUK|PF00625:Guanylate kinase|PF00018:SH3 domain	PDZ
novel.389	0.43111	1.08796	1.53875	-	16	36310149	36320216	-	1054	-	-	-
novel.2266	1.30572	1.30513	0.573213	-	CHR_ALT_CTG16_2_2	16546853	16583964	-	5916	-	PF00225:Kinesin motor domain	Kinesin
ENSDARG00000039351	2.27151	3.80692	0.595318	ccl19b	10	17776981	17780102	+	743	protein_coding	chemokine (C-C motif) ligand 19b [Source:ZFIN;Acc:ZDB-GENE-091204-19]	-
novel.4074	2.44163	2.4398	1.03634	-	CHR_ALT_CTG5_2_10	44346735	44371177	+	2632	-	PF02824:TGS domain|PF03129:Anticodon binding domain|PF00587:tRNA synthetase class II core domain (G, H, P, S and T)|PF07973:Threonyl and Alanyl tRNA synthetase second additional domain	tRNA-synt_2b
novel.2846	2.98688	1.98519	1.27625	-	CHR_ALT_CTG1_2_8	24492313	24526876	-	2195	-	PF02934:GatB/GatE catalytic domain|PF02637:GatB domain	-
novel.4773	1.60392	1.53812	3.48694	-	CHR_ALT_CTG9_1_9	22187104	22245450	-	2833	-	PF00030:Beta/Gamma crystallin	Crystall
ENSDARG00000079698	0.665952	1.3209	0.159223	asb13a.1	4	11479705	11483190	+	1852	protein_coding	ankyrin repeat and SOCS box containing 13a, tandem duplicate 1 [Source:ZFIN;Acc:ZDB-GENE-040718-261]	SOCS_box
ENSDARG00000093713	0.689404	0.811904	0.16483	si:dkey-256i11.2	4	45504471	45511056	+	1789	protein_coding	si:dkey-256i11.2 [Source:ZFIN;Acc:ZDB-GENE-110913-47]	zf-C2H2
novel.1534	0.244517	0.242497	0.0584617	-	CHR_ALT_CTG11_1_21	24993966	25045080	+	5044	-	PF00620:RhoGAP domain|PF00784:MyTH4 domain	RhoGAP
novel.2299	0.848241	0.630925	0.202807	-	CHR_ALT_CTG17_1_15	22691980	22694648	-	1454	-	-	-
ENSDARG00000044862	0.725923	0.494949	0.173561	opn1lw1	11	25477643	25480037	+	1699	protein_coding	opsin 1 (cone pigments), long-wave-sensitive, 1 [Source:ZFIN;Acc:ZDB-GENE-990604-41]	7tm_1
novel.1846	0.272261	0.101254	0.0650951	-	CHR_ALT_CTG13_1_7	9587551	9597071	+	4530	-	PF07714:Protein tyrosine kinase	Pkinase_Tyr
ENSDARG00000058498	1.12271	1.12187	0.444331	slc9a3.1	19	10692166	10730488	-	3816	protein_coding	solute carrier family 9, subfamily A (NHE3, cation proton antiporter 3), member 3, tandem duplicate 1 [Source:ZFIN;Acc:ZDB-GENE-060503-545]	Na_H_Exchanger
ENSDARG00000020872	0.590993	0.923275	1.34236	nfat5a	25	37094476	37121335	-	5382	protein_coding	nuclear factor of activated T cells 5a [Source:ZFIN;Acc:ZDB-GENE-030131-6322]	RHD
novel.829	1.67092	1.07336	0.517537	-	23	28449884	28451564	-	1282	-	-	-
ENSDARG00000109697	0.435431	1.06505	1.2553	znf1025	4	69510337	69514024	+	1938	protein_coding	zinc finger protein 1025 [Source:ZFIN;Acc:ZDB-GENE-110913-117]	zf-C2H2
ENSDARG00000096577	0.285959	0.457047	0.0463941	adgre9	1	55478653	55515184	+	3178	protein_coding	adhesion G protein-coupled receptor E9 [Source:ZFIN;Acc:ZDB-GENE-121214-61]	7tm_2
ENSDARG00000039393	0.835275	0.35132	0.135515	si:ch211-240l19.5	4	8042805	8043964	-	1088	protein_coding	si:ch211-240l19.5 [Source:ZFIN;Acc:ZDB-GENE-041210-327]	C2
novel.4708	0.804704	0.270769	0.217592	-	CHR_ALT_CTG9_1_11	24242800	24360368	-	1694	-	PF07648:Kazal-type serine protease inhibitor domain|PF00050:Kazal-type serine protease inhibitor domain	-
novel.2947	0.137469	0.161896	0.593259	-	CHR_ALT_CTG21_1_16	27416312	27431630	+	2361	-	PF00092:von Willebrand factor type A domain|PF00089:Trypsin|PF00084:Sushi repeat (SCR repeat)	VWA
ENSDARG00000103261	1.06909	0.871652	0.373582	CABZ01038699.1	KN150708.1	33580	42527	+	2368	protein_coding	-	Sulfatase
ENSDARG00000061466	1.57295	1.31026	0.566408	cpne5a	8	23916647	24076844	+	1692	protein_coding	copine Va [Source:ZFIN;Acc:ZDB-GENE-081105-9]	C2
ENSDARG00000103703	0.309502	0.291597	0.867021	CLDN23	10	15050469	15053614	-	3146	protein_coding	si:ch211-95j8.5 [Source:ZFIN;Acc:ZDB-GENE-141216-471]	-
ENSDARG00000056233	2.2259	1.50732	0.947967	zgc:110591	7	19909774	19923249	-	2333	protein_coding	zgc:110591 [Source:ZFIN;Acc:ZDB-GENE-050522-510]	-
ENSDARG00000063553	0.767654	0.47011	0.325476	rlf	17	24590177	24602512	+	6342	protein_coding	rearranged L-myc fusion [Source:ZFIN;Acc:ZDB-GENE-050208-257]	-
ENSDARG00000079071	1.13023	1.99659	2.69552	jam2b	9	34996245	35010396	+	1723	protein_coding	junctional adhesion molecule 2b [Source:ZFIN;Acc:ZDB-GENE-080229-3]	V-set
ENSDARG00000069672	2.01819	2.72747	0.789054	tyw5	9	24116275	24120855	-	1962	protein_coding	tRNA-yW synthesizing protein 5 [Source:ZFIN;Acc:ZDB-GENE-060929-894]	-
ENSDARG00000099846	0.23865	0.460931	0.585425	si:ch211-154o6.3	16	21698980	21741877	+	6800	protein_coding	si:ch211-154o6.3 [Source:ZFIN;Acc:ZDB-GENE-030131-1030]	-
ENSDARG00000095301	3.90344	8.17252	9.35869	BX247868.1	9	41990086	42038319	+	449	processed_transcript	-	-
ENSDARG00000099198	0.460374	0.697086	1.56852	BX927287.1	4	47047575	47048563	-	987	pseudogene	-	zf-C2H2
novel.5039	16.6095	27.7445	34.8391	-	KN150504.1	11712	12094	+	383	-	-	-
novel.2899	1.51568	2.31845	3.18544	-	CHR_ALT_CTG20_1_19	46508296	46521876	-	3726	-	PF01008:Initiation factor 2 subunit family|PF00078:Reverse transcriptase (RNA-dependent DNA polymerase)	RVT_1
ENSDARG00000045704	0.559015	0.68468	0.152367	dclre1c	4	9603306	9637398	-	2903	protein_coding	DNA cross-link repair 1C, PSO2 homolog (S. cerevisiae) [Source:ZFIN;Acc:ZDB-GENE-041210-72]	-
novel.2544	7.38807	8.91974	3.64116	-	CHR_ALT_CTG18_1_37	36056849	36072787	+	2794	-	PF00676:Dehydrogenase E1 component	-
ENSDARG00000040557	5.43528	9.23584	11.5519	exosc5	18	36060295	36066087	-	836	protein_coding	exosome component 5 [Source:ZFIN;Acc:ZDB-GENE-060503-675]	RNase_PH
ENSDARG00000100224	1.35235	2.65441	4.26622	CABZ01074304.1	KN150487.1	15455	17143	+	432	protein_coding	-	-
ENSDARG00000077456	0.22358	0.789924	1.18494	zgc:110216	25	36327034	36327904	+	871	protein_coding	zgc:110216 [Source:ZFIN;Acc:ZDB-GENE-050320-42]	-
ENSDARG00000116218	9.03134	3.32379	1.92314	RF00001	16	1212674	1212788	+	115	rRNA	-	-
ENSDARG00000077900	0.0477183	0.0936623	0.2529	si:ch211-141o9.10	12	19272963	19282187	-	4081	protein_coding	si:ch211-141o9.10 [Source:ZFIN;Acc:ZDB-GENE-130603-5]	-
ENSDARG00000007080	0.982039	0.92523	0.297409	rhcgl1	6	36381709	36391687	+	1983	protein_coding	Rh family, C glycoprotein, like 1 [Source:ZFIN;Acc:ZDB-GENE-060209-2]	Ammonium_transp
novel.4143	2.06751	2.77074	4.45317	-	CHR_ALT_CTG6_1_11	20801792	20874602	-	1821	-	PF10409:C2 domain of PTEN tumour-suppressor protein	-
ENSDARG00000079274	17.4119	11.8718	8.41278	prss59.1	16	26012569	26013851	+	850	protein_coding	protease, serine, 59, tandem duplicate 1 [Source:ZFIN;Acc:ZDB-GENE-030131-1173]	Trypsin
novel.2845	0.518858	0.98205	1.2206	-	CHR_ALT_CTG1_2_8	24395601	24434834	-	3503	-	PF00018:SH3 domain	SH3_1
novel.2957	0.428853	0.275485	0.0442764	-	CHR_ALT_CTG21_1_19	35309109	35341320	+	1665	-	PF00750:tRNA synthetases class I (R)|PF03485:Arginyl tRNA synthetase N terminal domain	-
ENSDARG00000083557	6.20905	2.65903	0.641045	dre-mir-125b-3	10	38051652	38051766	-	115	miRNA	dre-mir-125b-3 [Source:miRBase;Acc:MI0001977]	-
ENSDARG00000080708	8.6029	2.76315	0.888196	dre-mir-375-2	9	11571973	11572055	-	83	miRNA	dre-mir-375-2 [Source:miRBase;Acc:MI0002073]	-
ENSDARG00000071491	0.303718	0.0975506	0.031357	nrros	24	28410963	28419444	-	2351	protein_coding	negative regulator of reactive oxygen species [Source:ZFIN;Acc:ZDB-GENE-040808-36]	-
ENSDARG00000071656	0.601044	0.128699	0.0620541	si:dkey-19a16.5	22	6149121	6160080	+	1188	protein_coding	si:dkey-19a16.5 [Source:ZFIN;Acc:ZDB-GENE-050208-733]	-
novel.617	2.60599	0.558008	0.269052	-	2	7615642	7616727	-	274	-	PF13520:Amino acid permease	-
ENSDARG00000027552	8.13279	5.95097	4.0069	mapk1	5	13104851	13167120	-	2171	protein_coding	mitogen-activated protein kinase 1 [Source:ZFIN;Acc:ZDB-GENE-030722-2]	Pkinase
ENSDARG00000077792	3.22302	2.59707	1.28432	cdc42ep1b	3	3519607	3528258	+	1148	protein_coding	CDC42 effector protein (Rho GTPase binding) 1b [Source:ZFIN;Acc:ZDB-GENE-120215-219]	PBD
novel.4760	3.1104	5.57427	7.52561	-	CHR_ALT_CTG9_1_7	21234308	21236843	-	480	-	PF05051:Cytochrome C oxidase copper chaperone (COX17)	-
ENSDARG00000052748	1.69767	0.836084	0.701096	capn1b	22	26299016	26323893	-	2103	protein_coding	calpain 1, (mu/I) large subunit b [Source:ZFIN;Acc:ZDB-GENE-060503-491]	Peptidase_C2
ENSDARG00000006468	0.780799	0.961336	1.8944	grap2a	3	29445473	29468859	+	1829	protein_coding	GRB2-related adaptor protein 2a [Source:ZFIN;Acc:ZDB-GENE-050417-275]	SH2
ENSDARG00000011259	0.398109	0.296115	0.142776	trpm1a	7	29312376	29341364	-	6196	protein_coding	transient receptor potential cation channel, subfamily M, member 1a [Source:ZFIN;Acc:ZDB-GENE-070112-1372]	Ion_trans
novel.3501	1.09624	1.38324	3.02351	-	CHR_ALT_CTG25_2_1	14424647	14427931	-	829	-	PF06046:Exocyst complex component Sec6	-
novel.2592	1.18023	1.38995	3.25518	-	CHR_ALT_CTG18_2_10	26489425	26674452	-	770	-	PF09379:FERM N-terminal domain|PF00373:FERM central domain	Band_41
novel.2302	0.676917	1.21678	1.73983	-	CHR_ALT_CTG17_1_16	23296380	23298833	+	1822	-	PF03370:Carbohydrate/starch-binding module (family 21)	-
novel.4744	1.19801	0.691048	0.472032	-	CHR_ALT_CTG9_1_4	17671919	17777132	-	2655	-	PF07728:AAA domain (dynein-related subfamily)	AAA_5
ENSDARG00000045355	3.67289	1.76552	1.44716	eloca	24	12983434	12988849	+	866	protein_coding	elongin C paralog a [Source:ZFIN;Acc:ZDB-GENE-040912-120]	Skp1_POZ
ENSDARG00000100808	1.37496	1.70451	3.53397	znf1183	22	1610183	1613586	+	897	protein_coding	zinc finger protein 1183 [Source:ZFIN;Acc:ZDB-GENE-050208-464]	-
ENSDARG00000069037	0.506002	0.936435	0	akip1	18	16950724	16953978	-	898	protein_coding	A kinase (PRKA) interacting protein 1 [Source:ZFIN;Acc:ZDB-GENE-030829-24]	-
ENSDARG00000070178	0.288318	0.388057	0	zp3d.2	16	42048362	42056137	-	1576	protein_coding	zona pellucida glycoprotein 3d tandem duplicate 2 [Source:ZFIN;Acc:ZDB-GENE-030131-5363]	Zona_pellucida
ENSDARG00000042908	0.179956	0.211933	0	hsh2d	22	15570965	15578402	-	2525	protein_coding	hematopoietic SH2 domain containing [Source:ZFIN;Acc:ZDB-GENE-050410-3]	SH2
ENSDARG00000094782	0.14307	0.144422	0	si:ch211-196h16.4	1	54834119	54861588	+	3176	protein_coding	si:ch211-196h16.4 [Source:ZFIN;Acc:ZDB-GENE-081029-1]	NACHT
novel.4923	1.60562	1.62079	0	-	KN150041.2	694	5061	+	283	-	-	-
ENSDARG00000093269	0.289974	0.243928	0	si:ch73-62b13.1	18	15175478	15188054	+	1567	protein_coding	si:ch73-62b13.1 [Source:ZFIN;Acc:ZDB-GENE-050420-366]	Sulfotransfer_1
ENSDARG00000114221	0	1.99862	3.37282	BX005022.1	7	25896619	25930594	-	153	protein_coding	-	-
ENSDARG00000094193	0	0.140787	0.237588	BX649484.1	16	27595562	27598677	-	2172	processed_transcript	-	-
ENSDARG00000096898	0	0.400771	0.676332	CR925728.1	15	42080394	42086212	-	763	lincRNA	-	-
novel.3000	0	0.881235	1.48715	-	CHR_ALT_CTG22_1_11	24854842	24855384	-	347	-	PF01347:Lipoprotein amino terminal region	Vitellogenin_N
novel.4856	1.67671	1.12837	0	-	KN149757.1	14773	15175	+	271	-	PF00930:Dipeptidyl peptidase IV (DPP IV) N-terminal region	-
novel.126	1.45172	0.73272	0	-	11	36768700	36769120	+	313	-	-	-
novel.3003	0	0.158604	0.356875	-	CHR_ALT_CTG22_1_15	26085339	26100253	-	1446	-	PF04692:Platelet-derived growth factor, N terminal region|PF00341:PDGF/VEGF domain	-
novel.4535	0	0.163465	0.367813	-	CHR_ALT_CTG7_1_45	40638237	40640967	+	1403	-	PF00046:Homeodomain	Homeobox
ENSDARG00000074966	0	0.0658459	0.22224	or102-3	15	31471808	31474129	+	2322	protein_coding	odorant receptor, family C, subfamily 102, member 3 [Source:ZFIN;Acc:ZDB-GENE-010308-3]	-
ENSDARG00000024208	0.332156	0.0558824	0	opn7a	20	6241855	6278817	-	1368	protein_coding	opsin 7, group member a [Source:ZFIN;Acc:ZDB-GENE-140106-15]	7tm_1
ENSDARG00000039699	0	0.0586251	0.395737	fam204a	13	19766896	19799824	-	1304	protein_coding	family with sequence similarity 204, member A [Source:ZFIN;Acc:ZDB-GENE-040718-271]	-
ENSDARG00000104892	0	0	0.400343	znf1108	4	65332578	65338961	+	1289	protein_coding	zinc finger protein 1108 [Source:ZFIN;Acc:ZDB-GENE-110914-14]	zf-C2H2
ENSDARG00000083797	0	0	4.19546	RF00001	17	33298348	33298470	+	123	rRNA	-	-
ENSDARG00000062662	0	0	0.228337	lmod3	23	13814978	13822642	+	2260	protein_coding	leiomodin 3 (fetal) [Source:ZFIN;Acc:ZDB-GENE-090313-353]	-
ENSDARG00000116658	0	0	0.502965	taar18h	10	40561692	40562717	+	1026	protein_coding	trace amine associated receptor 18h [Source:ZFIN;Acc:ZDB-GENE-060413-2]	7tm_1
ENSDARG00000098754	0	0	0.0929805	si:ch211-156p11.1	22	9553680	9597261	-	5550	protein_coding	si:ch211-156p11.1 [Source:ZFIN;Acc:ZDB-GENE-070912-120]	NACHT
novel.191	0	0	1.60761	-	12	30820853	30821307	-	321	-	-	-
novel.2723	0	0	1.65398	-	CHR_ALT_CTG1_1_21	22696628	22698951	+	312	-	-	-
ENSDARG00000092999	1.00381	0.591086	0.253334	tnni4b.1	25	20077225	20087924	+	1164	protein_coding	troponin I4b, tandem duplicate 1 [Source:ZFIN;Acc:ZDB-GENE-090312-198]	-
ENSDARG00000061060	0.693019	0.362738	0.1749	stpg2	5	6954162	7005117	+	1686	protein_coding	sperm-tail PG-rich repeat containing 2 [Source:ZFIN;Acc:ZDB-GENE-061013-667]	-
ENSDARG00000104203	0.641995	0.252024	0.162022	ugt5b5	1	9626277	9629724	-	1820	protein_coding	UDP glucuronosyltransferase 5 family, polypeptide B5 [Source:ZFIN;Acc:ZDB-GENE-160628-4]	UDPGT
novel.4108	1.34923	0.441381	0.340509	-	CHR_ALT_CTG5_2_6	29800918	29810160	+	866	-	PF00010:Helix-loop-helix DNA-binding domain	HLH
ENSDARG00000092998	3.44561	2.00477	1.65376	si:ch211-202f5.3	5	57480014	57485614	+	3165	protein_coding	si:ch211-202f5.3 [Source:ZFIN;Acc:ZDB-GENE-030131-1042]	-
novel.3495	1.24433	1.77629	2.63363	-	CHR_ALT_CTG25_1_9	15462398	15482409	+	3443	-	PF12877:Domain of unknown function (DUF3827)	-
novel.3561	1.60309	2.70121	3.38911	-	CHR_ALT_CTG2_1_3	38342247	38364059	-	2632	-	PF17285:PRMT5 TIM barrel domain|PF17286:PRMT5 oligomerisation domain|PF05185:PRMT5 arginine-N-methyltransferase	-
ENSDARG00000104097	2.06291	3.23929	4.7637	tmem222b	19	13994563	14035892	+	944	protein_coding	transmembrane protein 222b [Source:ZFIN;Acc:ZDB-GENE-090303-4]	-
novel.3586	1.00883	1.59777	2.33092	-	CHR_ALT_CTG2_2_1	44472496	44520980	+	1866	-	PF00248:Aldo/keto reductase family	Aldo_ket_red
ENSDARG00000017388	1.41221	1.49109	3.26294	gstt1b	21	15713097	15720534	+	1333	protein_coding	glutathione S-transferase theta 1b [Source:ZFIN;Acc:ZDB-GENE-040426-1491]	GST_C
ENSDARG00000010553	1.36967	1.09457	3.16658	mmgt1	14	31615577	31619408	-	1327	protein_coding	membrane magnesium transporter 1 [Source:ZFIN;Acc:ZDB-GENE-040801-65]	-
ENSDARG00000074666	1.1163	1.11746	0.31694	zgc:153760	12	4308522	4317165	-	1163	protein_coding	zgc:153760 [Source:ZFIN;Acc:ZDB-GENE-060929-528]	-
novel.3896	1.36658	0.563295	0.388001	-	CHR_ALT_CTG5_1_19	29172420	29173526	-	950	-	PF13472:GDSL-like Lipase/Acylhydrolase family	-
novel.37	1.30741	0.461916	0.3712	-	1	25596564	25605845	-	993	-	PF00028:Cadherin domain	Cadherin
ENSDARG00000038095	5.28752	3.57725	2.36365	socs1a	3	26813058	26814953	+	1154	protein_coding	suppressor of cytokine signaling 1a [Source:ZFIN;Acc:ZDB-GENE-040801-205]	SH2
novel.3632	1.77419	1.19397	0.735603	-	CHR_ALT_CTG3_1_16	24199068	24207346	+	2305	-	PF15321:ATPase family AAA domain containing 4	-
novel.2883	1.75618	1.39606	3.63989	-	CHR_ALT_CTG20_1_15	26026712	26042014	-	2957	-	PF09726:Macoilin family	-
novel.59	2.03648	3.39765	4.81832	-	1	59042495	59046832	-	765	-	-	-
novel.4472	0.598045	0.498887	1.41498	-	CHR_ALT_CTG7_1_26	30288041	30292344	+	2605	-	PF15328:Putative GRINL1B complex locus protein 2	-
novel.2573	1.13185	1.17016	2.26665	-	CHR_ALT_CTG18_1_47	41560730	41593717	+	7513	-	PF00439:Bromodomain|PF15613:Williams-Beuren syndrome DDT (WSD), D-TOX E motif|PF10537:ATP-utilising chromatin assembly and remodelling N-terminal|PF00628:PHD-finger|PF15612:WSTF, HB1, Itc1p, MBD9 motif 1	Bromodomain
novel.3428	2.89789	3.41282	1.31643	-	CHR_ALT_CTG25_1_10	17435197	17468380	+	1904	-	PF11841:Domain of unknown function (DUF3361)|PF04727:ELMO/CED-12 family	-
ENSDARG00000025797	0.276225	0.371779	0.896295	abhd2a	7	13824150	13858955	+	1645	protein_coding	abhydrolase domain containing 2a [Source:ZFIN;Acc:ZDB-GENE-040426-784]	Abhydrolase_1
ENSDARG00000078800	0.193852	0.260912	0.629012	slc26a10	23	28077953	28091109	+	2344	protein_coding	solute carrier family 26, member 10 [Source:ZFIN;Acc:ZDB-GENE-030131-9845]	Sulfate_transp
ENSDARG00000024325	0.194294	0.326883	0.483342	col4a3bpa	5	50912729	50970974	+	7016	protein_coding	collagen, type IV, alpha 3 (Goodpasture antigen) binding protein a [Source:ZFIN;Acc:ZDB-GENE-080724-10]	START
ENSDARG00000034667	1.71867	0.973105	0.713179	CABZ01090041.1	22	15633013	15643059	+	1964	protein_coding	-	Lipase
ENSDARG00000100265	2.80061	3.88561	5.79479	rhcgb	25	8581541	8602437	-	1692	protein_coding	Rh family, C glycoprotein b [Source:ZFIN;Acc:ZDB-GENE-040426-2595]	Ammonium_transp
ENSDARG00000061446	5.42231	2.85841	2.52185	smap2	19	38387255	38419575	-	1257	protein_coding	small ArfGAP2 [Source:ZFIN;Acc:ZDB-GENE-060503-374]	-
novel.4440	6.21883	3.20855	2.89231	-	CHR_ALT_CTG7_1_19	24481934	24487679	-	1096	-	PF15161:Neuropeptide-like	-
ENSDARG00000041952	1.28117	0.97445	0.515314	prox2	17	52493499	52521002	-	2432	protein_coding	prospero homeobox 2 [Source:ZFIN;Acc:ZDB-GENE-081003-3]	Prox1
ENSDARG00000095142	0.373967	0.602676	0.938826	si:ch211-208h16.4	5	32831561	32859700	+	3298	protein_coding	si:ch211-208h16.4 [Source:ZFIN;Acc:ZDB-GENE-060526-98]	FKBP_C
ENSDARG00000086324	1.29073	0.696701	0.519157	si:dkey-274m17.3	11	19991633	20071907	-	2414	protein_coding	si:dkey-274m17.3 [Source:ZFIN;Acc:ZDB-GENE-110621-3]	-
novel.2570	0.777644	1.06043	1.95224	-	CHR_ALT_CTG18_1_47	41527942	41539620	+	1586	-	PF10262:Rdx family	-
ENSDARG00000099304	5.05099	4.35831	2.32861	si:ch211-51f19.1	14	7305686	7306983	-	1298	protein_coding	si:ch211-51f19.1 [Source:ZFIN;Acc:ZDB-GENE-141216-485]	-
ENSDARG00000055463	0.615044	0.362166	0.174624	lrit3a	14	36328425	36345175	-	2533	protein_coding	info leucine-rich repeat, immunoglobulin-like and transmembrane domains 3a [Source:ZFIN;Acc:ZDB-GENE-080723-63]	-
ENSDARG00000109371	1.05908	0.571665	0.300694	pdgfaa	22	26085343	26100282	-	1471	protein_coding	platelet-derived growth factor alpha polypeptide a [Source:ZFIN;Acc:ZDB-GENE-030918-2]	-
novel.4587	0.416108	0.490046	1.29956	-	CHR_ALT_CTG8_1_11	26738589	26755557	-	1248	-	PF00536:SAM domain (Sterile alpha motif)	SAM_1
ENSDARG00000044276	1.42523	2.3397	3.23722	spp1	10	15120711	15128771	-	1503	protein_coding	secreted phosphoprotein 1 [Source:ZFIN;Acc:ZDB-GENE-050706-97]	-
ENSDARG00000040005	0.409286	0.514146	1.08458	scfd2	20	22799641	23021279	+	2379	protein_coding	sec1 family domain containing 2 [Source:ZFIN;Acc:ZDB-GENE-050320-143]	-
ENSDARG00000070472	3.1262	3.16069	6.26337	arf5	18	7543347	7553756	+	2201	protein_coding	ADP-ribosylation factor 5 [Source:ZFIN;Acc:ZDB-GENE-030910-5]	Arf
ENSDARG00000094012	1.28712	1.31099	0.474085	si:dkey-192g7.3	9	35077546	35081981	+	1866	protein_coding	si:dkey-192g7.3 [Source:ZFIN;Acc:ZDB-GENE-070912-411]	V-set
ENSDARG00000026635	0.54341	1.04722	1.5148	asb1	9	45680802	45697644	+	1314	protein_coding	ankyrin repeat and SOCS box containing 1 [Source:ZFIN;Acc:ZDB-GENE-040718-234]	SOCS_box
ENSDARG00000005332	0.442085	0.737572	1.21333	lipib	24	24086249	24101132	+	1762	protein_coding	lipase, member Ib [Source:ZFIN;Acc:ZDB-GENE-091118-47]	Lipase
ENSDARG00000098241	0.501316	0.268361	0.172526	fanca	KN150550.1	918	14914	+	4273	protein_coding	Fanconi anemia, complementation group A [Source:ZFIN;Acc:ZDB-GENE-060508-1]	-
novel.4228	1.81934	1.12855	0.867482	-	CHR_ALT_CTG6_1_32	33536022	33553964	+	4674	-	PF16454:Phosphatidylinositol 3-kinase regulatory subunit P85 inter-SH2 domain|PF00017:SH2 domain	SH2
novel.2271	0.373062	0.27037	0.0651815	-	CHR_ALT_CTG17_1_10	20634106	20638445	-	2262	-	PF07690:Major Facilitator Superfamily	MFS_1
ENSDARG00000093873	0.0870728	0.461452	0.543878	BX324213.1	22	10076578	10079669	-	1491	processed_transcript	-	-
ENSDARG00000103674	1.09736	0.397644	0.19173	CABZ01063651.1	2	4631335	4642407	-	769	protein_coding	-	7tm_1
ENSDARG00000102856	0.921251	0.250373	0.160961	si:ch73-59f11.3	3	6600294	6608342	-	916	protein_coding	si:ch73-59f11.3 [Source:ZFIN;Acc:ZDB-GENE-131121-446]	-
ENSDARG00000101689	0.0237211	0.0558722	0.148168	si:dkey-16p6.1	4	46770787	46948863	-	5473	protein_coding	si:dkey-16p6.1 [Source:ZFIN;Acc:ZDB-GENE-081103-43]	NACHT
ENSDARG00000063264	0.658679	0.523611	1.42129	pcdh9	6	4872883	4984243	+	3942	protein_coding	protocadherin 9 [Source:ZFIN;Acc:ZDB-GENE-091015-1]	Cadherin
novel.2084	2.71814	2.116	1.15106	-	CHR_ALT_CTG15_1_15	20205061	20243735	-	1409	-	PF05361:PKC-activated protein phosphatase-1 inhibitor	-
novel.4043	2.76937	1.48737	1.38247	-	CHR_ALT_CTG5_1_58	59112149	59192090	+	4266	-	PF07200:Modifier of rudimentary (Mod(r)) protein	-
ENSDARG00000003963	2.40887	1.26914	1.15188	traf4a	15	15516612	15593263	+	3072	protein_coding	tnf receptor-associated factor 4a [Source:ZFIN;Acc:ZDB-GENE-040308-1]	-
novel.3344	0.902992	1.06344	1.93449	-	CHR_ALT_CTG24_1_19	31376646	31408062	+	3163	-	PF00168:C2 domain|PF07002:Copine	C2
ENSDARG00000103824	6.09996	11.1147	2.61419	hint1	10	7636811	7640797	+	564	protein_coding	histidine triad nucleotide binding protein 1 [Source:ZFIN;Acc:ZDB-GENE-040927-8]	HIT
ENSDARG00000105670	5.58022	2.54824	2.32801	CT030129.1	7	32538063	32595400	-	570	lincRNA	-	-
ENSDARG00000011498	1.30304	1.34667	2.74828	si:ch211-212o1.2	18	18000695	18060544	+	2441	protein_coding	si:ch211-212o1.2 [Source:ZFIN;Acc:ZDB-GENE-041111-310]	-
ENSDARG00000102520	0.938951	1.03207	0.21327	BX323588.1	2	19152372	19181569	-	1037	antisense	-	-
novel.2777	2.10301	1.65113	0.477669	-	CHR_ALT_CTG1_1_37	34607389	34609129	-	463	-	-	-
novel.4448	0.151665	0.35723	0.746389	-	CHR_ALT_CTG7_1_20	25125927	25130270	-	1284	-	PF10514:Pro-apoptotic Bcl-2 protein, BAD	-
ENSDARG00000103276	0.396616	0.622787	1.95186	fcer1g	7	19033883	19043401	-	491	protein_coding	Fc fragment of IgE, high affinity I, receptor for; gamma polypeptide [Source:ZFIN;Acc:ZDB-GENE-061130-3]	-
novel.1462	3.62913	2.29121	1.6996	-	CHR_ALT_CTG10_1_7	9176082	9182224	-	1735	-	-	-
ENSDARG00000069404	0.800093	0.967058	1.72165	CR926459.1	20	41911214	41926484	-	3083	antisense	-	-
ENSDARG00000030803	2.87791	4.59436	6.10098	zgc:110006	10	35059856	35108683	-	1015	protein_coding	zgc:110006 [Source:ZFIN;Acc:ZDB-GENE-050522-119]	-
ENSDARG00000071091	0.316938	0.746509	0.809865	chrm3a	17	19831676	19963718	-	3277	protein_coding	cholinergic receptor, muscarinic 3a [Source:ZFIN;Acc:ZDB-GENE-090410-4]	7tm_1
ENSDARG00000103900	0.578803	0.460114	0.230068	sept9b	6	18935815	19035749	-	4486	protein_coding	septin 9b [Source:ZFIN;Acc:ZDB-GENE-050327-17]	GTP_CDC
ENSDARG00000068515	0.809555	0.746833	0.352435	chs1	13	285874	303137	-	4811	protein_coding	chitin synthase 1 [Source:ZFIN;Acc:ZDB-GENE-030131-1188]	-
ENSDARG00000014927	2.58427	2.04233	1.19713	uts1	20	38724575	38727396	+	1909	protein_coding	urotensin 1 [Source:ZFIN;Acc:ZDB-GENE-041014-348]	-
ENSDARG00000079983	0.280522	0.154172	0.722123	agbl2	25	28596989	28638098	-	3471	protein_coding	ATP/GTP binding protein-like 2 [Source:ZFIN;Acc:ZDB-GENE-070719-6]	-
ENSDARG00000024017	0.770204	1.03405	1.60946	mdga2a	17	28340138	28564070	+	4214	protein_coding	MAM domain containing glycosylphosphatidylinositol anchor 2a [Source:ZFIN;Acc:ZDB-GENE-030616-360]	I-set
ENSDARG00000079765	0.382104	0.344118	0.102106	si:ch211-112f3.4	11	37905630	37923887	+	2888	protein_coding	si:ch211-112f3.4 [Source:ZFIN;Acc:ZDB-GENE-141219-9]	-
ENSDARG00000074071	0.179521	0.0870555	0.0479715	mrnip	14	16765791	16775249	-	6147	protein_coding	MRN complex interacting protein [Source:ZFIN;Acc:ZDB-GENE-051113-228]	-
novel.3193	1.1226	0.466615	0.299981	-	CHR_ALT_CTG23_1_19	21716826	21719385	-	983	-	PF00627:UBA/TS-N domain	UBA
ENSDARG00000100405	0.0880472	0.155538	0.374976	BX957252.3	4	76255295	76270790	-	2949	unprocessed_pseudogene	-	SPRY
ENSDARG00000059361	0.157747	0.278665	0.671813	slc39a4	19	1119416	1127722	-	1646	protein_coding	solute carrier family 39 (zinc transporter), member 4 [Source:ZFIN;Acc:ZDB-GENE-060315-8]	-
ENSDARG00000077021	0.0784682	0.0924112	0.334181	calhm1	13	25412307	25417915	+	3309	protein_coding	calcium homeostasis modulator 1 [Source:ZFIN;Acc:ZDB-GENE-081107-71]	-
novel.4285	2.09021	1.43595	0.791273	-	CHR_ALT_CTG6_1_42	44129548	44161268	-	1118	-	PF04925:SHQ1 protein	-
novel.2325	1.18502	0.581494	0.448602	-	CHR_ALT_CTG17_1_19	25104027	25157381	+	1972	-	-	-
ENSDARG00000075664	1.48818	2.21163	3.13874	si:ch1073-429i10.1	15	47867133	47874950	-	1832	protein_coding	si:ch1073-429i10.1 [Source:ZFIN;Acc:ZDB-GENE-120215-259]	-
novel.3162	3.11166	2.54484	1.42336	-	CHR_ALT_CTG23_1_16	19835803	19842212	-	1502	-	-	-
ENSDARG00000059058	2.60993	2.01986	1.18562	vipr1b	24	20708174	20808283	-	1741	protein_coding	vasoactive intestinal peptide receptor 1b [Source:ZFIN;Acc:ZDB-GENE-050311-6]	7tm_2
novel.2666	0.24713	0.630592	0.654875	-	CHR_ALT_CTG19_1_6	32571803	32600836	-	3152	-	PF04814:Hepatocyte nuclear factor 1 (HNF-1), N terminus|PF00046:Homeodomain	HNF-1_N
novel.3270	0.964559	0.459215	2.02771	-	CHR_ALT_CTG23_1_35	32086028	32099930	-	3163	-	PF07766:LETM1-like protein	-
ENSDARG00000090886	0.16878	0.516803	0.651713	zmp:0000001301	10	2529037	2550378	+	1923	protein_coding	zmp:0000001301 [Source:ZFIN;Acc:ZDB-GENE-140106-261]	Kelch_1
novel.3197	0.181017	0.554274	0.698965	-	CHR_ALT_CTG23_1_2	10146478	10162762	+	1793	-	PF00069:Protein kinase domain	Pkinase
ENSDARG00000070039	2.15619	0.801893	0.644408	AL935184.1	1	25709813	25711803	-	572	processed_transcript	-	-
ENSDARG00000003977	0.102096	0.168333	0.394226	zgc:153896	20	25879826	25887231	+	3179	protein_coding	zgc:153896 [Source:ZFIN;Acc:ZDB-GENE-060825-119]	-
novel.4711	0.129051	0.212775	0.498308	-	CHR_ALT_CTG9_1_13	27394689	27407654	-	2515	-	PF05686:Glycosyl transferase family 90|PF00630:Filamin/ABP280 repeat	-
ENSDARG00000098604	0.231501	0.218109	0.893897	si:dkey-14o6.4	4	65139267	65148439	+	1402	protein_coding	si:dkey-14o6.4 [Source:ZFIN;Acc:ZDB-GENE-110913-123]	zf-C2H2
novel.3239	0.944498	2.02241	2.53535	-	CHR_ALT_CTG23_1_29	28139380	28141341	-	756	-	-	-
ENSDARG00000061818	0.820736	1.23018	2.20313	meox2b	19	31183495	31197780	+	870	protein_coding	mesenchyme homeobox 2b [Source:ZFIN;Acc:ZDB-GENE-060503-853]	Homeobox
ENSDARG00000076766	1.86531	3.07546	5.29599	zgc:163061	7	73822054	73822466	+	348	protein_coding	zgc:163061 [Source:ZFIN;Acc:ZDB-GENE-070410-132]	-
novel.222	0.602639	1.11528	1.85767	-	13	39232292	39234517	+	754	-	-	-
ENSDARG00000101049	0.14298	0.240551	0.440744	CABZ01075274.1	4	78058635	78068331	+	3178	protein_coding	-	NACHT
novel.2062	0.627177	0.861723	2.25553	-	CHR_ALT_CTG15_1_11	16093606	16101509	-	621	-	PF00069:Protein kinase domain	Pkinase
novel.4292	1.72274	1.9477	0.547815	-	CHR_ALT_CTG6_1_44	45932218	45933556	+	942	-	PF00061:Lipocalin / cytosolic fatty-acid binding protein family	-
ENSDARG00000075421	1.49293	1.19559	0.474739	pttg1	14	34558480	34561282	+	1087	protein_coding	pituitary tumor-transforming 1 [Source:ZFIN;Acc:ZDB-GENE-081104-345]	-
ENSDARG00000112111	0.490525	0.641874	1.42365	CABZ01072406.1	KN149778.1	21	8477	-	1191	protein_coding	-	-
ENSDARG00000008912	0.55605	0.427079	0.164738	slc8a2a	5	36870737	36892723	+	2685	protein_coding	solute carrier family 8 (sodium/calcium exchanger), member 2a [Source:ZFIN;Acc:ZDB-GENE-060531-155]	Na_Ca_ex
ENSDARG00000067673	0.150095	0.0999108	0.0444678	snapc4	5	51164440	51198521	-	9947	protein_coding	small nuclear RNA activating complex, polypeptide 4 [Source:ZFIN;Acc:ZDB-GENE-030131-5794]	Myb_DNA-binding
ENSDARG00000079295	0.073901	0.0543953	0.220311	cacna1bb	21	14381227	14630840	-	7027	protein_coding	calcium channel, voltage-dependent, N type, alpha 1B subunit, b [Source:ZFIN;Acc:ZDB-GENE-090514-4]	Ion_trans
ENSDARG00000014910	0.67594	0.451094	1.48413	panx1b	5	37840914	37852508	+	2881	protein_coding	pannexin 1b [Source:ZFIN;Acc:ZDB-GENE-070705-192]	-
ENSDARG00000101785	1.63209	2.27157	3.70707	laptm5	19	43297546	43309596	+	875	protein_coding	lysosomal protein transmembrane 5 [Source:ZFIN;Acc:ZDB-GENE-170303-1]	-
novel.4640	2.06166	1.90771	4.1476	-	CHR_ALT_CTG8_1_4	20864038	20873603	-	2204	-	PF13646:HEAT repeats	-
ENSDARG00000070495	0.535486	0.770778	0.0675712	si:ch211-243g6.3	1	10336681	10347307	-	1091	protein_coding	si:ch211-243g6.3 [Source:ZFIN;Acc:ZDB-GENE-121214-124]	Band_41
ENSDARG00000104120	0.179814	0.235294	0.0226901	LO018260.1	4	73185344	73190246	-	3249	protein_coding	-	-
novel.2039	0.572928	0.472312	0.0650664	-	CHR_ALT_CTG14_2_7	34693883	34766316	-	1133	-	PF00412:LIM domain	LIM
ENSDARG00000095293	0.00947355	0.0669415	0.0968304	si:dkey-265e7.1	4	32429579	32646394	-	6852	protein_coding	si:dkey-265e7.1 [Source:ZFIN;Acc:ZDB-GENE-081103-25]	NACHT
ENSDARG00000076797	0.408	0.240249	0.0463358	si:dkey-178o16.4	6	43218851	43221581	-	1591	protein_coding	si:dkey-178o16.4 [Source:ZFIN;Acc:ZDB-GENE-131127-163]	7tm_1
ENSDARG00000083389	0.488066	2.29916	4.98859	RF00191	5	69183390	69183522	+	133	snoRNA	-	-
novel.1183	0.245882	1.15829	2.51319	-	6	161869	166552	-	264	-	-	-
ENSDARG00000102882	0.564459	1.99427	5.76941	RF00001	KN150212.1	4956	5070	-	115	rRNA	-	-
ENSDARG00000095132	0.0127106	0.0299382	0.129916	si:ch211-227e10.6	4	45033922	45098326	-	5107	protein_coding	si:ch211-227e10.6 [Source:ZFIN;Acc:ZDB-GENE-050420-355]	NACHT
ENSDARG00000103003	0.0119259	0.0280901	0.121896	si:dkey-211i20.2	4	60482963	60707915	+	5443	protein_coding	si:dkey-211i20.2 [Source:ZFIN;Acc:ZDB-GENE-081027-6]	NACHT
novel.2010	0.64129	0.167831	0.0809223	-	CHR_ALT_CTG14_1_6	11990236	12006820	-	911	-	PF04704:Zfx / Zfy transcription activation region	Zfx_Zfy_act
ENSDARG00000089994	0.0320874	0.037789	0.327969	or116-2	15	31303355	31305451	+	2023	protein_coding	odorant receptor, family F, subfamily 116, member 2 [Source:ZFIN;Acc:ZDB-GENE-070806-78]	-
novel.4562	0.173101	0.203859	1.76929	-	CHR_ALT_CTG7_2_6	52133995	52134726	+	375	-	PF00067:Cytochrome P450	p450
ENSDARG00000091943	0.0864351	0	0.883465	BX005313.1	21	33756110	33765245	+	751	processed_transcript	-	-
ENSDARG00000091835	0.705978	0.743905	1.73013	si:ch73-264p11.1	24	25191415	25205140	+	1747	protein_coding	si:ch73-264p11.1 [Source:ZFIN;Acc:ZDB-GENE-120703-35]	SH2
ENSDARG00000007181	1.31974	2.60246	0.557694	nadk2	21	22330005	22346723	+	2115	protein_coding	NAD kinase 2, mitochondrial [Source:ZFIN;Acc:ZDB-GENE-040801-202]	NAD_kinase
ENSDARG00000068976	2.85696	2.11266	1.20729	bsx	10	29890535	29892486	-	977	protein_coding	brain-specific homeobox [Source:ZFIN;Acc:ZDB-GENE-040628-4]	Homeobox
ENSDARG00000095157	11.4739	6.50614	5.67079	TMEM14A	13	852289	856701	-	611	protein_coding	zgc:163080 [Source:ZFIN;Acc:ZDB-GENE-070410-137]	-
ENSDARG00000017720	1.74009	1.63349	0.801929	si:ch211-106h11.1	3	5647772	5664123	-	2574	protein_coding	si:ch211-106h11.1 [Source:ZFIN;Acc:ZDB-GENE-061009-2]	-
ENSDARG00000087916	1.95226	2.9458	4.22644	tmem240a	23	24571812	24582606	-	1064	protein_coding	transmembrane protein 240a [Source:ZFIN;Acc:ZDB-GENE-090313-306]	-
ENSDARG00000043171	3.82952	1.94876	1.82556	CELA1 (1 of many)	22	7486867	7492548	+	1373	protein_coding	zgc:112302 [Source:ZFIN;Acc:ZDB-GENE-050626-127]	Trypsin
novel.3641	1.97348	1.72437	0.939879	-	CHR_ALT_CTG3_1_18	30626190	30772357	-	3059	-	PF07653:Variant SH3 domain|PF12796:Ankyrin repeats (3 copies)|PF16511:N-terminal or F0 domain of Talin-head FERM|PF17820:PDZ domain	SH3_2
novel.618	3.69504	2.94027	1.4744	-	2	7622523	7630893	-	650	-	PF13520:Amino acid permease	-
novel.102	1.13158	0.558271	0.538357	-	10	11513470	11517714	-	4245	-	-	-
ENSDARG00000036304	0.644524	0.596396	1.6208	dnaaf3l	24	36903172	36910224	-	1410	protein_coding	dynein, axonemal, assembly factor 3 like [Source:ZFIN;Acc:ZDB-GENE-150903-1]	-
ENSDARG00000071294	0.209304	0.425765	0.464601	tonsl	17	8799451	8855305	+	6823	protein_coding	tonsoku-like, DNA repair protein [Source:ZFIN;Acc:ZDB-GENE-041111-230]	-
ENSDARG00000054288	0.872707	0.978837	2.02943	zgc:63972	5	33940215	33959868	-	1562	protein_coding	zgc:63972 [Source:ZFIN;Acc:ZDB-GENE-040426-1320]	-
novel.4589	1.95659	2.77866	4.18271	-	CHR_ALT_CTG8_1_12	27493202	27534514	+	1128	-	PF00071:Ras family	Ras
ENSDARG00000087375	0	0.223138	0.258214	zgc:66473	7	2427600	2430286	-	1713	protein_coding	zgc:66473 [Source:ZFIN;Acc:ZDB-GENE-030131-5708]	-
ENSDARG00000098787	0	0.311775	0.360784	cd7al	6	18594977	18601304	-	1226	protein_coding	cd7 antigen-like [Source:ZFIN;Acc:ZDB-GENE-061207-47]	V-set
ENSDARG00000102409	0	0.364729	0.422062	CR381540.2	14	11378295	11385626	-	1048	unprocessed_pseudogene	-	-
ENSDARG00000097085	0	0.225774	0.261265	si:ch211-261a10.5	15	9278992	9294929	-	1693	protein_coding	si:ch211-261a10.5 [Source:ZFIN;Acc:ZDB-GENE-131127-398]	Ion_trans_2
ENSDARG00000110426	0.314348	0.185102	0	BX901962.4	4	9630958	9634704	+	1239	antisense	-	-
ENSDARG00000105161	0.0747413	0.044011	0	si:dkey-238g7.1	4	40035564	40059426	+	5211	protein_coding	si:dkey-238g7.1 [Source:ZFIN;Acc:ZDB-GENE-120703-11]	NACHT
ENSDARG00000115178	0	0.3606	0.695474	si:dkey-15b23.3	7	11666686	11677237	-	636	protein_coding	si:dkey-15b23.3 [Source:ZFIN;Acc:ZDB-GENE-141216-304]	-
ENSDARG00000104193	0.211557	0.124574	0	CABZ01019904.1	3	8158039	8199772	-	1841	protein_coding	-	-
ENSDARG00000094871	0.403185	0.237413	0	BX649434.2	3	18189685	18194111	+	966	processed_transcript	-	-
ENSDARG00000094206	0.601973	0.354469	0	si:ch73-191k20.3	1	8978908	8980665	-	647	protein_coding	si:ch73-191k20.3 [Source:ZFIN;Acc:ZDB-GENE-090312-62]	-
ENSDARG00000091144	0.34075	0.200649	0	CR749162.1	16	18145893	18150006	-	1143	antisense	-	-
ENSDARG00000102715	0.339858	0.200123	0	UST (1 of many)	17	6969846	6984338	-	1146	protein_coding	uronyl 2-sulfotransferase [Source:HGNC Symbol;Acc:HGNC:17223]	-
ENSDARG00000074949	0.237341	0.139757	0	c1qtnf7	23	2185397	2189062	+	1641	protein_coding	C1q and TNF related 7 [Source:ZFIN;Acc:ZDB-GENE-080414-4]	Collagen
ENSDARG00000052056	0.334028	0.196691	0	parietopsin	25	18909607	18920440	-	1166	protein_coding	parietopsin [Source:ZFIN;Acc:ZDB-GENE-101129-2]	7tm_1
ENSDARG00000059503	0.166657	0.0654233	0	ACSF3	7	55950229	56038023	+	2337	protein_coding	acyl-CoA synthetase family member 3 [Source:HGNC Symbol;Acc:HGNC:27288]	AMP-binding
ENSDARG00000114919	0	0.415474	1.20196	BX649508.2	2	33664387	33698458	+	368	protein_coding	-	-
ENSDARG00000092288	0	0.0800913	0.231703	AL954142.1	9	9371502	9392231	+	1909	processed_transcript	-	-
ENSDARG00000106670	0	1.31805	3.81312	RF00001	16	41882445	41882560	-	116	rRNA	-	-
ENSDARG00000081534	0	1.77784	5.14327	dre-mir-181b-2	8	53023679	53023764	+	86	miRNA	dre-mir-181b-2 [Source:miRBase;Acc:MI0001367]	-
ENSDARG00000025600	0	0.160267	0.463649	or102-5	15	31481939	31482892	+	954	protein_coding	odorant receptor, family C, subfamily 102, member 5 [Source:ZFIN;Acc:ZDB-GENE-010308-1]	-
ENSDARG00000105340	0	0.168757	0.976427	zgc:112234	7	6428579	6429031	-	453	protein_coding	zgc:112234 [Source:NCBI gene;Acc:554097]	Histone
ENSDARG00000103642	0.241761	0.0474532	0	pglyrp6	3	13624815	13633331	+	1611	protein_coding	peptidoglycan recognition protein 6 [Source:ZFIN;Acc:ZDB-GENE-071227-2]	-
ENSDARG00000113270	0.861674	0.169131	0	ctxn1	2	56430847	56431298	-	452	protein_coding	cortexin 1 [Source:NCBI gene;Acc:101885932]	-
ENSDARG00000105033	0.109342	0.0214619	0	BX897691.1	1	34954697	35113974	-	3562	protein_coding	-	-
ENSDARG00000079980	0.565278	0.110954	0	si:ch211-202h22.9	1	54626491	54637378	+	689	protein_coding	si:ch211-202h22.9 [Source:ZFIN;Acc:ZDB-GENE-030131-1143]	-
ENSDARG00000100902	0	0.195018	1.12837	FP085399.1	16	45203090	45206236	+	392	antisense	-	-
ENSDARG00000074360	0.232523	0.0456401	0	ftr57	23	5736226	5743144	+	1675	protein_coding	finTRIM family, member 57 [Source:ZFIN;Acc:ZDB-GENE-090312-35]	SPRY
ENSDARG00000081095	0	0	6.50473	dre-mir-182	4	15075665	15075732	+	68	miRNA	dre-mir-182 [Source:miRBase;Acc:MI0001368]	-
ENSDARG00000087168	0	0	0.308884	si:ch211-162i8.4	4	45423547	45433060	-	1432	protein_coding	si:ch211-162i8.4 [Source:ZFIN;Acc:ZDB-GENE-110914-48]	zf-C2H2
ENSDARG00000100617	0	0	0.569268	si:ch1073-209h18.1	3	6553362	6555154	-	777	protein_coding	si:ch1073-209h18.1 [Source:ZFIN;Acc:ZDB-GENE-131121-450]	AAA_4
ENSDARG00000087061	0	0	0.348011	si:ch211-71k14.1	1	42281308	42289744	-	1271	protein_coding	si:ch211-71k14.1 [Source:ZFIN;Acc:ZDB-GENE-110411-283]	-
ENSDARG00000095047	0	0	0.36435	si:dkey-85k15.4	16	13955586	13965518	-	1214	protein_coding	si:dkey-85k15.4 [Source:ZFIN;Acc:ZDB-GENE-100922-242]	-
novel.165	0	0	0.169667	-	12	2769778	2772384	+	2607	-	-	-
novel.293	0	0	1.07621	-	14	644331	644825	-	411	-	-	-
ENSDARG00000013598	0.441584	0.650061	0.083583	tnfb	15	34699585	34702661	+	1764	protein_coding	tumor necrosis factor b (TNF superfamily, member 2) [Source:ZFIN;Acc:ZDB-GENE-050601-2]	-
ENSDARG00000098342	0.211672	0.290831	0.0400653	CABZ01065679.1	13	8131622	8155605	+	3680	lincRNA	-	Pkinase
ENSDARG00000105431	0.18415	0.75905	1.04568	si:dkey-23a13.9	7	5911670	5912374	+	705	protein_coding	si:dkey-23a13.9 [Source:ZFIN;Acc:ZDB-GENE-160113-29]	-
ENSDARG00000058068	0.689339	0.270609	0.130478	tnfsf10l4	5	22579975	22583542	+	1130	protein_coding	tumor necrosis factor (ligand) superfamily, member 10 like 4 [Source:ZFIN;Acc:ZDB-GENE-050227-6]	-
ENSDARG00000076015	0.0756559	0.222748	0.429605	si:ch73-139e5.2	12	19029285	19035647	+	1716	protein_coding	si:ch73-139e5.2 [Source:ZFIN;Acc:ZDB-GENE-130531-47]	-
ENSDARG00000054846	0.152021	0.358066	0.863235	CU657980.1	23	39951553	39952406	-	854	unprocessed_pseudogene	-	7tm_1
ENSDARG00000031814	0.0825862	0.097261	0.468958	dhrs13b	15	24563504	24569062	+	1572	protein_coding	dehydrogenase/reductase (SDR family) member 13b [Source:ZFIN;Acc:ZDB-GENE-040801-253]	adh_short
ENSDARG00000097820	0.128286	0.0755406	0.728461	BX005129.4	6	42618902	42622652	+	1012	processed_transcript	-	-
ENSDARG00000113961	3.22834	3.05517	1.44036	nudt15	6	10028886	10037207	-	1126	protein_coding	nudix (nucleoside diphosphate linked moiety X)-type motif 15 [Source:ZFIN;Acc:ZDB-GENE-040625-95]	NUDIX
novel.777	1.33353	1.06388	2.83351	-	22	623390	632410	-	1509	-	-	-
ENSDARG00000039964	1.8212	2.24694	3.6934	fgfbp2a	14	46449070	46451249	-	1497	protein_coding	fibroblast growth factor binding protein 2a [Source:ZFIN;Acc:ZDB-GENE-030131-8319]	-
novel.140	3.35264	5.20849	6.80494	-	11	78205	79357	-	910	-	-	-
novel.1355	2.19186	1.98564	0.765924	-	CHR_ALT_CTG10_1_1	5102891	5104507	-	770	-	-	-
novel.528	2.01685	0.967685	0.678667	-	19	18975270	18978259	+	869	-	-	-
ENSDARG00000070478	0.845134	0.38281	0.295324	amn1	25	28893615	28903894	+	1997	protein_coding	antagonist of mitotic exit network 1 homolog (S. cerevisiae) [Source:ZFIN;Acc:ZDB-GENE-060825-13]	-
ENSDARG00000115167	0.746124	0.702962	2.03366	CABZ01078734.1	KZ116008.1	16081	16987	+	870	protein_coding	-	-
novel.2672	0.648048	0.667799	1.41062	-	CHR_ALT_CTG1_1_1	8619522	8623952	+	2404	-	PF06268:Fascin domain	-
ENSDARG00000058782	0.413194	0.352796	0.175971	si:ch73-242m19.1	17	6828550	6932061	+	6284	protein_coding	si:ch73-242m19.1 [Source:ZFIN;Acc:ZDB-GENE-131121-474]	-
ENSDARG00000097766	1.02367	1.98564	2.4619	mhc1lia	25	11008419	11014088	+	1078	protein_coding	major histocompatibility complex class I LIA [Source:ZFIN;Acc:ZDB-GENE-140820-10]	C1-set
ENSDARG00000060946	0.520773	0.541155	1.25244	pip5kl1	5	31693316	31712399	-	2119	protein_coding	phosphatidylinositol-4-phosphate 5-kinase-like 1 [Source:ZFIN;Acc:ZDB-GENE-060526-248]	PIP5K
ENSDARG00000070362	0.144787	0.56838	0.657727	cx30.9	19	37118547	37119891	+	1345	protein_coding	connexin 30.9 [Source:ZFIN;Acc:ZDB-GENE-050616-2]	Connexin
ENSDARG00000035797	0.472338	0.278134	0.114948	si:dkey-17m8.2	16	18142127	18153001	+	1924	protein_coding	si:dkey-17m8.2 [Source:ZFIN;Acc:ZDB-GENE-110411-234]	-
ENSDARG00000098452	0.246415	0.124372	0.0599676	si:dkey-151g22.1	4	36616118	36660662	+	3688	protein_coding	si:dkey-151g22.1 [Source:ZFIN;Acc:ZDB-GENE-041001-115]	NACHT
ENSDARG00000055431	0.168605	0.529504	0.765924	BX248515.1	20	26899745	26902268	+	1155	unprocessed_pseudogene	-	Serpin
ENSDARG00000059369	0.212133	0.499654	0.963663	si:ch1073-15f12.3	22	1073413	1079773	-	918	protein_coding	si:ch1073-15f12.3 [Source:ZFIN;Acc:ZDB-GENE-081104-69]	-
ENSDARG00000099293	0.507131	0.796324	2.30376	BX914214.2	4	64712035	64712765	-	384	lincRNA	-	-
novel.2663	0.264815	0.701708	0.751864	-	CHR_ALT_CTG19_1_6	32553531	32560590	+	1961	-	PF00010:Helix-loop-helix DNA-binding domain|PF07527:Hairy Orange	HLH
ENSDARG00000088168	0.114132	0.268825	0.324045	ablim3	14	34634145	34771864	-	4550	protein_coding	actin binding LIM protein family, member 3 [Source:ZFIN;Acc:ZDB-GENE-070112-1122]	LIM
ENSDARG00000091243	1.37052	0.586926	0.424493	znf975	20	47196506	47202102	+	1042	protein_coding	zinc finger protein 975 [Source:ZFIN;Acc:ZDB-GENE-130531-22]	zf-C2H2
ENSDARG00000040582	0.854605	1.35653	1.85672	c18h3orf33	18	34146007	34156765	-	1747	protein_coding	c18h3orf33 homolog (H. sapiens) [Source:ZFIN;Acc:ZDB-GENE-061121-2]	-
novel.1604	0.720557	0.627221	1.56549	-	CHR_ALT_CTG11_2_4	15486650	15594354	+	2072	-	PF01938:TRAM domain|PF00919:Uncharacterized protein family UPF0004|PF04055:Radical SAM superfamily	Radical_SAM
ENSDARG00000092784	0.384478	1.05653	1.30993	znf1109	4	60001731	60008646	+	1013	protein_coding	zinc finger protein 1109 [Source:ZFIN;Acc:ZDB-GENE-110914-77]	zf-C2H2
ENSDARG00000027687	0.234201	0.597602	0.797934	tmem230a	10	19017146	19021576	+	1663	protein_coding	transmembrane protein 230a [Source:ZFIN;Acc:ZDB-GENE-040822-20]	-
ENSDARG00000056462	0.516352	0.608102	1.50791	crp2	24	38082471	38085789	-	880	protein_coding	C-reactive protein 2 [Source:ZFIN;Acc:ZDB-GENE-030131-5826]	-
novel.5091	0.670191	0.789277	1.95717	-	KZ115978.1	1581	4479	+	678	-	-	-
ENSDARG00000111998	0.248844	0.0418659	0.726705	znf1099	4	64586627	64605318	-	1826	protein_coding	zinc finger protein 1099 [Source:ZFIN;Acc:ZDB-GENE-060503-829]	-
novel.2746	0.944186	1.04246	0.268074	-	CHR_ALT_CTG1_1_25	25684079	25685178	-	1100	-	-	-
ENSDARG00000071662	0.209904	0.679805	0.834344	si:rp71-36a1.3	22	5940398	5958066	-	1237	protein_coding	si:rp71-36a1.3 [Source:ZFIN;Acc:ZDB-GENE-050208-566]	-
ENSDARG00000004498	0.743986	0.383331	0.211233	xkr8.1	19	24982672	24988640	-	1396	protein_coding	XK, Kell blood group complex subunit-related family, member 8, tandem duplicate 1 [Source:ZFIN;Acc:ZDB-GENE-110106-1]	-
novel.1502	1.52065	0.671571	0.431744	-	CHR_ALT_CTG11_1_13	17990550	17993142	-	683	-	PF00017:SH2 domain|PF07525:SOCS box	SH2
ENSDARG00000084681	8.80173	3.23929	2.49899	RF00001	9	6957256	6957373	+	118	rRNA	-	-
ENSDARG00000043514	0.308191	0.113423	0.0875018	si:dkey-239i20.4	20	15114957	15134513	-	3370	protein_coding	si:dkey-239i20.4 [Source:ZFIN;Acc:ZDB-GENE-030131-2644]	FMO-like
novel.1402	0.384668	0.67953	1.52901	-	CHR_ALT_CTG10_1_25	26841962	26857472	+	675	-	PF10358:N-terminal C2 in EEIG1 and EHBP1 proteins	-
ENSDARG00000078911	0.0781846	0.0920772	0.310775	zgc:163098	5	37290260	37312953	+	3321	protein_coding	zgc:163098 [Source:ZFIN;Acc:ZDB-GENE-070410-141]	RRM_1
ENSDARG00000013933	0.15842	0.18657	0.629703	XRCC2	24	7322116	7330156	+	1639	protein_coding	X-ray repair cross complementing 2 [Source:HGNC Symbol;Acc:HGNC:12829]	-
ENSDARG00000113057	1.00988	1.05718	0.318584	FO834800.2	2	27830436	27842166	+	1157	protein_coding	-	IBR
ENSDARG00000041041	0.617237	0.444225	0.194718	cxcr3.2	16	11818126	11825303	+	1893	protein_coding	chemokine (C-X-C motif) receptor 3, tandem duplicate 2 [Source:ZFIN;Acc:ZDB-GENE-041114-186]	7tm_1
ENSDARG00000094433	0.162852	0.383578	0.591833	caspbl	1	58105762	58115298	-	1993	protein_coding	caspase b, like [Source:ZFIN;Acc:ZDB-GENE-090311-53]	Peptidase_C14
novel.3608	3.21882	2.88256	1.5993	-	CHR_ALT_CTG3_1_10	16480419	16482354	+	1936	-	-	-
ENSDARG00000092920	3.87539	6.9411	7.79381	si:ch211-106h4.12	2	31665836	31669111	+	804	protein_coding	si:ch211-106h4.12 [Source:ZFIN;Acc:ZDB-GENE-070705-12]	-
ENSDARG00000023526	0.444202	0.627759	1.07621	ggt1a	8	40042632	40075983	-	2192	protein_coding	gamma-glutamyltransferase 1a [Source:ZFIN;Acc:ZDB-GENE-040426-1388]	-
ENSDARG00000094908	1.35727	0.694974	0.603166	lingo4a	19	295147	307246	-	2200	protein_coding	leucine rich repeat and Ig domain containing 4a [Source:ZFIN;Acc:ZDB-GENE-060503-275]	I-set
ENSDARG00000016730	2.45243	1.62461	0.957406	rfxank	22	18160330	18164835	-	847	protein_coding	regulatory factor X-associated ankyrin-containing protein [Source:ZFIN;Acc:ZDB-GENE-050208-596]	-
ENSDARG00000105086	1.53413	0.959824	0.598909	CABZ01079005.1	KN149725.1	34665	46124	+	1354	protein_coding	-	-
ENSDARG00000077858	1.15916	1.47014	2.83539	asip1	6	49975910	49983329	-	728	protein_coding	agouti signaling protein 1 [Source:ZFIN;Acc:ZDB-GENE-060215-1]	-
novel.1194	4.59443	3.0146	2.23621	-	6	3558191	3560455	-	989	-	-	-
novel.3850	0.72913	1.29996	0.368026	-	CHR_ALT_CTG5_1_11	22445667	22467744	-	6410	-	PF00169:PH domain|PF00435:Spectrin repeat	PH
ENSDARG00000015355	1.00489	1.737	0.478583	fosl1a	14	30739476	30747686	-	4005	protein_coding	FOS-like antigen 1a [Source:ZFIN;Acc:ZDB-GENE-061207-7]	bZIP_1
ENSDARG00000057159	1.87926	3.68864	0.93373	ankrd29	22	16418688	16431139	+	1658	protein_coding	ankyrin repeat domain 29 [Source:ZFIN;Acc:ZDB-GENE-050208-655]	-
ENSDARG00000062266	0.500368	0.935362	0.279619	edc4	18	21858744	21910991	-	8173	protein_coding	enhancer of mRNA decapping 4 [Source:ZFIN;Acc:ZDB-GENE-030131-5032]	-
novel.1527	3.61254	6.11577	1.85903	-	CHR_ALT_CTG11_1_21	24816149	24817636	+	1150	-	PF04421:Mss4 protein	Mss4
ENSDARG00000075139	1.38851	0.838057	2.58218	hdac5	3	22905341	22976456	+	3740	protein_coding	histone deacetylase 5 [Source:ZFIN;Acc:ZDB-GENE-121219-3]	Hist_deacetyl
novel.4616	1.9092	2.99793	0.942714	-	CHR_ALT_CTG8_1_18	31406466	31417129	-	2346	-	PF00651:BTB/POZ domain	BTB
ENSDARG00000080147	4.82822	0.631795	9.74813	RF00001	23	36491114	36491234	+	121	rRNA	-	-
ENSDARG00000077047	0.749697	0.452222	1.49517	ptprnb	6	13920479	13987739	+	3550	protein_coding	protein tyrosine phosphatase, receptor type, Nb [Source:ZFIN;Acc:ZDB-GENE-100505-1]	Y_phosphatase
ENSDARG00000054903	3.844	2.36317	6.36987	mta3	12	25223799	25284510	+	2685	protein_coding	metastasis associated 1 family, member 3 [Source:ZFIN;Acc:ZDB-GENE-030131-6485]	BAH
novel.2067	4.00353	2.61637	6.93837	-	CHR_ALT_CTG15_1_13	17406990	17425160	+	2805	-	PF00433:Protein kinase C terminal domain|PF00069:Protein kinase domain	Pkinase
ENSDARG00000103259	1.46134	0.688403	2.22389	opn4xb	5	7853463	7897420	-	2221	protein_coding	opsin 4xb [Source:ZFIN;Acc:ZDB-GENE-070705-526]	7tm_1
ENSDARG00000026820	1.76565	1.28483	3.42354	gucy2d	5	38123633	38161033	-	4522	protein_coding	guanylate cyclase 2D, retinal [Source:ZFIN;Acc:ZDB-GENE-011128-9]	Guanylate_cyc
ENSDARG00000103235	3.77374	1.89343	5.04655	mfsd8	12	22628704	22645215	+	2907	protein_coding	major facilitator superfamily domain containing 8 [Source:ZFIN;Acc:ZDB-GENE-060818-29]	MFS_1
ENSDARG00000093781	0.241311	0.09473	0.493295	lrriq1	18	16192083	16218370	+	4035	protein_coding	leucine-rich repeats and IQ motif containing 1 [Source:ZFIN;Acc:ZDB-GENE-050419-235]	-
ENSDARG00000108038	0.527232	0.844445	0.191606	CABZ01109481.1	14	1524220	1535430	-	3078	protein_coding	-	Ded_cyto
novel.123	0.79836	0.216974	1.46464	-	11	18331149	18332442	+	1057	-	-	-
ENSDARG00000114258	0.165594	0.372307	0.0512896	si:dkey-30c15.13	18	7392147	7400075	-	4312	protein_coding	si:dkey-30c15.13 [Source:ZFIN;Acc:ZDB-GENE-060503-73]	-
novel.2096	0.369663	0.130604	0.88162	-	CHR_ALT_CTG15_1_16	24855156	24859534	-	1756	-	-	-
novel.3642	0.416946	0.211818	0.659211	-	CHR_ALT_CTG3_1_18	30778213	30796482	-	7940	-	PF00856:SET domain	SET
ENSDARG00000088841	0.09133	0.295786	0	dnal4b	22	24973865	24984776	-	2843	protein_coding	dynein, axonemal, light chain 4b [Source:ZFIN;Acc:ZDB-GENE-050208-510]	-
ENSDARG00000002663	1.21629	0.747345	2.34223	optn	4	8016457	8027318	+	2455	protein_coding	optineurin [Source:ZFIN;Acc:ZDB-GENE-030131-8103]	-
novel.1063	0.997044	0.370803	1.72828	-	4	66964681	66965917	-	1237	-	-	-
novel.2990	1.52433	2.4713	0.876819	-	CHR_ALT_CTG22_1_10	23547012	23559462	+	3279	-	PF15780:Abnormal spindle-like microcephaly-assoc'd, ASPM-SPD-2-Hydin	-
ENSDARG00000097179	1.28682	0.673543	2.84164	CR538726.1	15	11303325	11305074	+	908	antisense	-	-
novel.2445	2.71134	1.64352	4.7094	-	CHR_ALT_CTG18_1_15	15452962	15461164	-	1628	-	PF09412:Endoribonuclease XendoU	-
ENSDARG00000078728	0.216996	0.511108	0.0352055	znf1068	4	59748607	59757037	+	2094	protein_coding	zinc finger protein 1068 [Source:ZFIN;Acc:ZDB-GENE-080215-12]	zf-C2H2
ENSDARG00000089802	0.231556	0.0909003	0.584385	akap1a	10	37400838	37415223	+	2523	protein_coding	A kinase (PRKA) anchor protein 1a [Source:ZFIN;Acc:ZDB-GENE-030131-5980]	KH_1
novel.2897	0.749955	0.294405	1.89269	-	CHR_ALT_CTG20_1_19	46363710	46369228	-	779	-	PF15185:Bcl-2-modifying factor, apoptosis	-
ENSDARG00000116584	0.433836	1.08572	0.123175	opn7b	23	3777655	3802071	-	1197	protein_coding	opsin 7, group member b [Source:ZFIN;Acc:ZDB-GENE-130530-850]	7tm_1
novel.5014	2.14154	1.15793	2.81451	-	KN150408.1	13767	34290	-	9639	-	PF03607:Doublecortin	-
ENSDARG00000069171	1.86168	0.951452	2.53314	gramd4a	4	28062473	28161198	-	3696	protein_coding	GRAM domain containing 4a [Source:ZFIN;Acc:ZDB-GENE-041210-211]	GRAM
ENSDARG00000037968	6.59935	4.60362	10.9941	fus	3	32698424	32711280	+	2823	protein_coding	FUS RNA binding protein [Source:ZFIN;Acc:ZDB-GENE-040426-1010]	RRM_1
novel.3943	0.476133	1.86912	0	-	CHR_ALT_CTG5_1_3	9053522	9056321	+	409	-	PF01229:Glycosyl hydrolases family 39	Glyco_hydro_39
ENSDARG00000031150	0.755972	1.60254	0.343417	gba3	7	70338270	70344448	+	1288	protein_coding	glucosidase, beta, acid 3 (gene/pseudogene) [Source:ZFIN;Acc:ZDB-GENE-050522-351]	Glyco_hydro_1
ENSDARG00000089193	1.47015	0.799099	3.46768	CR384099.1	24	32870701	33020894	-	574	lincRNA	-	-
novel.4391	0.253955	0.117496	0.412017	-	CHR_ALT_CTG6_3_6	39668848	39700932	-	7157	-	PF03568:Peptidase family C50	-
novel.357	1.21518	2.23773	0.828035	-	16	45002097	45005034	+	2938	-	-	-
ENSDARG00000043648	0.410407	0.0805555	1.00987	pnck	8	9149436	9167115	+	949	protein_coding	pregnancy up-regulated nonubiquitous CaM kinase [Source:ZFIN;Acc:ZDB-GENE-081105-127]	Pkinase
ENSDARG00000044512	0.268314	0.112854	0.522375	ca4c	21	31275327	31290582	-	3387	protein_coding	carbonic anhydrase IV c [Source:ZFIN;Acc:ZDB-GENE-080815-6]	-
ENSDARG00000097714	2.42307	1.50191	5.35884	FP017215.1	3	62432901	62445887	+	509	lincRNA	-	-
ENSDARG00000006174	0.753877	1.63548	0.450613	lrrc23	23	20127883	20133994	-	1636	protein_coding	leucine rich repeat containing 23 [Source:ZFIN;Acc:ZDB-GENE-041010-153]	-
ENSDARG00000006434	2.68769	1.40233	3.74783	polr1e	1	19637312	19648227	-	1908	protein_coding	polymerase (RNA) I polypeptide E [Source:ZFIN;Acc:ZDB-GENE-050522-251]	-
novel.481	1.04985	0.670589	1.79855	-	18	35034546	35038193	+	3648	-	-	-
ENSDARG00000053535	0.2078	0.43118	0.123616	lmo7b	1	34365845	34450784	-	6560	protein_coding	LIM domain 7b [Source:ZFIN;Acc:ZDB-GENE-060825-242]	CH
ENSDARG00000090844	0.57032	0.33583	0.942112	CABZ01054965.1	9	52971097	52999318	-	5008	protein_coding	-	TIR
novel.2134	3.72153	6.86512	2.84259	-	CHR_ALT_CTG15_2_4	24746504	24755108	+	1971	-	PF00244:14-3-3 protein	-
ENSDARG00000068387	0.422099	0.994203	0.239685	slc6a18	19	645872	657439	-	2153	protein_coding	solute carrier family 6 (neutral amino acid transporter), member 18 [Source:ZFIN;Acc:ZDB-GENE-080219-9]	SNF
ENSDARG00000042189	0.804704	0.315897	1.82777	tspan33b	18	10967461	10995410	-	726	protein_coding	tetraspanin 33b [Source:ZFIN;Acc:ZDB-GENE-060503-607]	Tetraspannin
ENSDARG00000097897	0.259427	0.140376	0.414069	sgip1a	6	30709926	30839763	-	9258	protein_coding	SH3-domain GRB2-like (endophilin) interacting protein 1a [Source:ZFIN;Acc:ZDB-GENE-131121-25]	-
ENSDARG00000070502	0.33897	0	0.866165	si:dkey-31e10.5	1	10667447	10669436	-	766	protein_coding	si:dkey-31e10.5 [Source:ZFIN;Acc:ZDB-GENE-121214-76]	V-set
ENSDARG00000097314	0.285959	0	0.730707	si:zfos-1714f5.3	17	53439606	53447683	+	908	protein_coding	si:zfos-1714f5.3 [Source:ZFIN;Acc:ZDB-GENE-131127-148]	-
ENSDARG00000033567	0.533165	0	1.36239	fkbp1ab	23	16688420	16692312	-	487	protein_coding	FK506 binding protein 1Ab [Source:ZFIN;Acc:ZDB-GENE-040927-9]	FKBP_C
novel.2906	0.0755679	0	0.193097	-	CHR_ALT_CTG20_1_4	9952423	9957807	-	3436	-	PF00029:Connexin	Connexin
ENSDARG00000076814	0.25759	0.910085	0	gzm3.4	9	32670526	32672129	-	756	protein_coding	granzyme 3, tandem duplicate 4 [Source:ZFIN;Acc:ZDB-GENE-070912-136]	Trypsin
novel.386	0.10996	0	0.374637	-	16	36276604	36278374	-	1771	-	-	-
novel.858	0.41084	2.17729	0	-	24	42035704	42036233	+	316	-	-	-
ENSDARG00000063634	0.763961	0.379565	1.03029	hpse	21	19345558	19364352	+	5438	protein_coding	heparanase [Source:ZFIN;Acc:ZDB-GENE-041111-200]	-
ENSDARG00000101206	0.817754	0.365299	1.21693	zgc:113363	8	7839208	7851590	-	2302	protein_coding	zgc:113363 [Source:ZFIN;Acc:ZDB-GENE-050327-7]	-
ENSDARG00000044914	6.16536	4.31814	9.8088	suclg2	11	16738179	16975190	-	2390	protein_coding	succinate-CoA ligase, GDP-forming, beta subunit [Source:ZFIN;Acc:ZDB-GENE-030114-3]	-
ENSDARG00000112217	0.361775	0.912983	0.117389	SHISAL2A	23	42131509	42148683	+	1256	protein_coding	shisa like 2A [Source:HGNC Symbol;Acc:HGNC:28757]	-
ENSDARG00000092858	0.206729	0.608656	0.0782593	si:ch1073-126c3.2	13	20535159	20540790	-	1884	protein_coding	si:ch1073-126c3.2 [Source:ZFIN;Acc:ZDB-GENE-030131-4602]	-
novel.3719	27.7056	38.2759	17.1442	-	CHR_ALT_CTG3_1_9	15513609	15514509	+	731	-	PF10195:DNA-binding nuclear phosphoprotein p8	-
ENSDARG00000054154	1.36453	0.819896	1.99244	bms1	12	29240124	29270362	+	4662	protein_coding	BMS1 ribosome biogenesis factor [Source:ZFIN;Acc:ZDB-GENE-060720-2]	-
ENSDARG00000043740	1.28828	1.95767	0.613549	efcab11	17	16423721	16533069	+	1562	protein_coding	EF-hand calcium binding domain 11 [Source:ZFIN;Acc:ZDB-GENE-050417-348]	-
novel.3839	2.83177	1.69312	4.40342	-	CHR_ALT_CTG4_2_2	23092299	23097274	+	1490	-	PF03151:Triose-phosphate Transporter family	-
ENSDARG00000086114	0.364679	0.0858957	0.993981	CR792417.1	13	42552495	42560662	-	890	protein_coding	-	-
novel.939	1.62282	0.382236	4.42321	-	3	42470175	42476527	+	200	-	-	-
novel.4109	0.158478	0.447932	0.0359962	-	CHR_ALT_CTG5_2_6	29745219	29749310	-	2048	-	PF00046:Homeodomain	Homeobox
ENSDARG00000041926	3.63683	2.01556	4.78973	dlg4a	5	68529728	68641353	-	2124	protein_coding	discs, large homolog 4a (Drosophila) [Source:ZFIN;Acc:ZDB-GENE-130530-613]	PDZ
ENSDARG00000003203	22.6585	26.4046	12.2248	rhcga	7	14291323	14302716	+	2183	protein_coding	Rh family, C glycoprotein a [Source:ZFIN;Acc:ZDB-GENE-070424-81]	Ammonium_transp
novel.1387	1.50551	2.76315	1.15465	-	CHR_ALT_CTG10_1_21	22499794	22520007	+	3320	-	PF02213:GYF domain	-
ENSDARG00000097576	13.2887	8.87075	19.6819	zgc:92912	16	9779680	9786259	+	1060	protein_coding	zgc:92912 [Source:ZFIN;Acc:ZDB-GENE-040718-265]	-
ENSDARG00000009837	0.654363	0.246604	0.862051	agk	18	20532618	20540709	+	2480	protein_coding	acylglycerol kinase [Source:ZFIN;Acc:ZDB-GENE-030131-6202]	-
ENSDARG00000113820	0.669204	0.207399	0.880003	cyp46a1.4	20	5256275	5267600	-	1843	protein_coding	cytochrome P450, family 46, subfamily A, polypeptide 1, tandem duplicate 4 [Source:ZFIN;Acc:ZDB-GENE-040426-1224]	p450
novel.3403	0.60553	1.56888	0.343844	-	CHR_ALT_CTG24_2_4	27345796	27351939	+	1072	-	PF00002:7 transmembrane receptor (Secretin family)	7tm_2
ENSDARG00000078653	7.26866	3.96613	8.79671	ralbp1	2	52810862	52841762	-	2313	protein_coding	ralA binding protein 1 [Source:ZFIN;Acc:ZDB-GENE-040426-2098]	RhoGAP
novel.71	1.04839	0.445856	1.356	-	10	5591406	5599892	+	2229	-	PF00071:Ras family	Ras
novel.1940	2.86056	4.57819	1.91589	-	CHR_ALT_CTG14_1_25	31493272	31507747	+	1770	-	PF13771:PHD-like zinc-binding domain	-
ENSDARG00000096083	0.462502	0.206097	0.610431	si:dkey-21h14.8	4	11054309	11064073	-	5193	protein_coding	si:dkey-21h14.8 [Source:ZFIN;Acc:ZDB-GENE-110913-34]	SRCR
ENSDARG00000068280	0.767291	0.506033	1.4988	GRB14	9	50316921	50340720	+	2115	protein_coding	growth factor receptor bound protein 14 [Source:HGNC Symbol;Acc:HGNC:4565]	SH2
novel.3061	1.26828	0.407356	1.5713	-	CHR_ALT_CTG22_1_3	16448790	16449915	+	1126	-	-	-
novel.2255	0.627177	0.276982	1.06841	-	CHR_ALT_CTG16_2_1	12039524	12049720	+	1656	-	PF00400:WD domain, G-beta repeat	WD40
ENSDARG00000096645	1.68918	0.85257	3.28863	si:ch211-131k2.2	12	5977777	5981577	+	538	protein_coding	si:ch211-131k2.2 [Source:ZFIN;Acc:ZDB-GENE-121214-81]	-
ENSDARG00000098284	1.47787	0.669415	2.19482	ctxn1	22	4488454	4514657	+	1142	protein_coding	cortexin 1 [Source:ZFIN;Acc:ZDB-GENE-131127-209]	-
ENSDARG00000068104	1.55613	0.719964	2.2722	CABZ01040999.1	18	35375229	35390735	-	1168	protein_coding	-	-
novel.2849	1.56416	2.02631	0.799376	-	CHR_ALT_CTG1_3_1	21309214	21321035	-	2490	-	PF07857:Transmembrane family, TMEM144 of transporters	-
ENSDARG00000097731	0.70243	0.34063	1.22007	CR936482.1	17	44249608	44252967	+	1571	antisense	-	-
novel.171	1.84063	0.57805	2.6478	-	12	44910717	45052641	+	529	-	PF01562:Reprolysin family propeptide	-
ENSDARG00000062101	0.213669	0.100655	0.679449	iffo2a	23	21380079	21417936	+	1519	protein_coding	intermediate filament family orphan 2a [Source:ZFIN;Acc:ZDB-GENE-090313-342]	-
ENSDARG00000076025	2.02025	1.12032	2.46142	dgkzb	25	7784582	7866470	+	6619	protein_coding	diacylglycerol kinase, zeta b [Source:ZFIN;Acc:ZDB-GENE-111104-4]	C1_1
ENSDARG00000086661	1.09698	0.449359	1.51665	si:ch211-125m10.6	22	18174125	18179214	-	1361	protein_coding	si:ch211-125m10.6 [Source:ZFIN;Acc:ZDB-GENE-120709-92]	-
ENSDARG00000074117	1.20887	0.603984	1.74732	si:dkey-1h24.2	1	29608128	29653472	-	1772	protein_coding	si:dkey-1h24.2 [Source:ZFIN;Acc:ZDB-GENE-060503-482]	7tm_1
ENSDARG00000116588	0.746124	0	1.69472	BX601646.1	19	19596605	19664743	-	348	protein_coding	-	-
novel.349	0.134814	0	0.306211	-	16	36267299	36269224	+	1926	-	PF00078:Reverse transcriptase (RNA-dependent DNA polymerase)	RVT_1
ENSDARG00000084441	1.5096	0	4.5718	RF00001	23	27580164	27580292	-	129	rRNA	-	-
ENSDARG00000103473	0.0834355	0	0.379024	BX537137.3	4	36764181	37172305	-	1556	sense_overlapping	-	-
ENSDARG00000101046	0.124235	0.585241	0	si:dkeyp-107f9.1	4	52162176	52170336	+	1045	protein_coding	si:dkeyp-107f9.1 [Source:ZFIN;Acc:ZDB-GENE-120709-34]	-
ENSDARG00000092361	0.0237254	0.111765	0	si:dkey-79f11.7	1	7964276	7975769	-	5472	protein_coding	si:dkey-79f11.7 [Source:ZFIN;Acc:ZDB-GENE-090313-338]	-
ENSDARG00000110841	0.211098	0.994434	0	si:dkey-108k21.14	25	35061044	35061658	+	615	protein_coding	si:dkey-108k21.14 [Source:ZFIN;Acc:ZDB-GENE-131121-10]	-
ENSDARG00000099963	0.0277642	0	0.252251	si:dkey-27n6.1	4	62057454	62061713	+	2338	protein_coding	si:dkey-27n6.1 [Source:ZFIN;Acc:ZDB-GENE-041014-40]	NACHT
ENSDARG00000115494	0.76368	0	6.93837	RF00211	3	37787818	37787902	+	85	snoRNA	-	-
ENSDARG00000019856	0.0191032	0	0.173561	atp1a1b	9	35901554	35922201	+	3398	protein_coding	ATPase Na+/K+ transporting subunit alpha 1b [Source:ZFIN;Acc:ZDB-GENE-001212-5]	E1-E2_ATPase
ENSDARG00000037603	0.0499714	0	0.454012	zgc:162144	14	8619126	8625845	-	1299	protein_coding	zgc:162144 [Source:ZFIN;Acc:ZDB-GENE-030131-7630]	-
novel.4538	0.831647	0.679066	1.56155	-	CHR_ALT_CTG7_1_45	40583366	40630684	-	5854	-	PF00632:HECT-domain (ubiquitin-transferase)	HECT
ENSDARG00000057992	1.20493	2.39945	1.02009	fstb	10	8968203	8976823	+	2963	protein_coding	follistatin b [Source:ZFIN;Acc:ZDB-GENE-031118-139]	-
ENSDARG00000085425	5.50108	3.23929	13.1197	RF00001	2	42998802	42998919	+	118	rRNA	-	-
ENSDARG00000029722	0.353267	0.572053	0.0501498	hmgb2a	1	38169512	38171787	-	1470	protein_coding	high mobility group box 2a [Source:ZFIN;Acc:ZDB-GENE-051120-126]	HMG_box
ENSDARG00000098402	0.516352	0.955589	0.083773	LO017877.1	16	47203422	47204301	+	880	protein_coding	Danio rerio neurexophilin 1 (LOC100148066), mRNA. [Source:RefSeq mRNA;Acc:NM_001351634]	-
ENSDARG00000009550	0.174029	0.450895	0.0395283	foxi3b	14	34514336	34516587	+	1865	protein_coding	forkhead box I3b [Source:ZFIN;Acc:ZDB-GENE-031126-4]	Fork_head
ENSDARG00000069723	0.21248	0.688149	0.0603275	zbbx	18	4902498	4958883	-	1222	protein_coding	zinc finger, B-box domain containing [Source:ZFIN;Acc:ZDB-GENE-061207-76]	-
ENSDARG00000103225	0.905943	0.463878	1.47619	UBLCP1	KN150490.1	882	15769	+	1648	protein_coding	ubiquitin like domain containing CTD phosphatase 1 [Source:HGNC Symbol;Acc:HGNC:28110]	NIF
novel.1153	2.00275	4.30102	1.33794	-	5	70649080	70712420	-	551	-	-	-
ENSDARG00000087369	0.421865	0.28848	0.772749	cep162	16	37891735	37944480	+	4770	protein_coding	centrosomal protein 162 [Source:ZFIN;Acc:ZDB-GENE-100922-266]	-
ENSDARG00000096639	2.11162	1.65789	4.44098	BX276101.1	20	19543262	19545552	-	830	processed_transcript	-	-
ENSDARG00000052859	8.12281	4.06459	8.78942	chp1	13	45035756	45063686	-	1862	protein_coding	calcineurin-like EF-hand protein 1 [Source:ZFIN;Acc:ZDB-GENE-030131-4086]	-
ENSDARG00000105437	0.29129	0.15833	0.470771	BX601648.2	11	27738489	27744282	+	5794	antisense	-	-
ENSDARG00000010047	0.776366	1.26989	0.342885	neu3.2	21	21796663	21799292	+	1505	protein_coding	sialidase 3 (membrane sialidase), tandem duplicate 2 [Source:ZFIN;Acc:ZDB-GENE-040801-262]	-
novel.1317	1.09259	1.89226	0.510932	-	9	19795209	19796760	+	1010	-	-	-
novel.1876	1.58131	2.48306	1.04759	-	CHR_ALT_CTG13_2_5	22972247	22977431	-	2463	-	PF03727:Hexokinase	-
ENSDARG00000054420	1.24235	0.731552	1.9841	rpe65c	8	16702106	16712255	-	1672	protein_coding	retinal pigment epithelium-specific protein 65c [Source:ZFIN;Acc:ZDB-GENE-081104-505]	RPE65
ENSDARG00000116618	0.285456	0.215155	0.583537	si:ch73-27e22.8	22	8589423	8725768	-	5685	protein_coding	si:ch73-27e22.8 [Source:ZFIN;Acc:ZDB-GENE-100917-4]	V-set
novel.4470	1.03924	1.69464	0.363154	-	CHR_ALT_CTG7_1_26	30238772	30250152	+	812	-	PF01403:Sema domain	Sema
ENSDARG00000111716	0.501433	0.214739	0.931857	si:ch211-162i8.5	4	45357558	45359149	+	1424	protein_coding	si:ch211-162i8.5 [Source:ZFIN;Acc:ZDB-GENE-110914-30]	zf-C2H2
novel.2152	0.544469	1.28243	0.274819	-	CHR_ALT_CTG16_1_1	4622211	4632635	-	1073	-	PF00067:Cytochrome P450	p450
ENSDARG00000098376	2.29006	1.07879	2.69535	si:ch211-207l14.1	6	9175886	9187959	+	1559	protein_coding	si:ch211-207l14.1 [Source:ZFIN;Acc:ZDB-GENE-120215-234]	-
ENSDARG00000101514	0.36126	0.20153	0.626212	ftr64	4	71973211	71983381	-	3414	protein_coding	finTRIM family, member 64 [Source:ZFIN;Acc:ZDB-GENE-090508-8]	zf-B_box
ENSDARG00000018902	7.31735	6.93609	14.1591	pes	5	12836913	12865386	+	2546	protein_coding	pescadillo [Source:ZFIN;Acc:ZDB-GENE-990415-206]	-
ENSDARG00000088232	4.9143	2.85057	6.74728	shisa2b	24	21346796	21361501	+	885	protein_coding	shisa family member 2b [Source:ZFIN;Acc:ZDB-GENE-170119-1]	-
ENSDARG00000015887	12.1412	6.41763	13.0023	b2ml	8	50942240	50950549	+	3657	protein_coding	beta-2-microglobulin, like [Source:ZFIN;Acc:ZDB-GENE-040426-2136]	C1-set
ENSDARG00000061195	1.88955	1.08551	2.5123	cnnm2a	13	28618086	28643260	+	2817	protein_coding	cyclin and CBS domain divalent metal cation transport mediator 2a [Source:ZFIN;Acc:ZDB-GENE-050208-36]	-
ENSDARG00000052787	1.13513	0.495124	1.48013	zdhhc12b	5	31819436	31826573	+	1544	protein_coding	zinc finger, DHHC-type containing 12b [Source:ZFIN;Acc:ZDB-GENE-070705-356]	-
ENSDARG00000063332	0.19193	0.118965	0.36711	shank3a	18	7663802	8030073	-	6426	protein_coding	SH3 and multiple ankyrin repeat domains 3a [Source:ZFIN;Acc:ZDB-GENE-060503-369]	SH3_2
ENSDARG00000035151	1.07151	1.30261	0.431801	si:dkey-261j4.3	5	61630696	61638125	-	1878	protein_coding	si:dkey-261j4.3 [Source:ZFIN;Acc:ZDB-GENE-060531-124]	-
ENSDARG00000074265	0.524396	0.242619	0.723164	dzip1l	6	26309968	26353179	+	3466	protein_coding	DAZ interacting zinc finger protein 1-like [Source:ZFIN;Acc:ZDB-GENE-051113-196]	-
novel.2456	2.49665	4.09082	1.35606	-	CHR_ALT_CTG18_1_18	17402475	17406168	+	598	-	PF00135:Carboxylesterase family	COesterase
ENSDARG00000113932	1.25922	0.889782	2.57413	LO018011.1	21	12745431	12749501	-	1031	protein_coding	-	-
novel.3670	1.6801	0.359751	2.25497	-	CHR_ALT_CTG3_1_22	48701398	48727015	-	425	-	PF00620:RhoGAP domain	RhoGAP
ENSDARG00000078178	0.335178	0.131579	0.824753	art4	3	3681116	3686482	+	1162	protein_coding	ADP-ribosyltransferase 4 (Dombrock blood group) [Source:ZFIN;Acc:ZDB-GENE-070725-5]	-
ENSDARG00000057479	0.193308	0.0910627	0.570794	hrh2b	10	21899753	21909696	+	1679	protein_coding	histamine receptor H2b [Source:ZFIN;Acc:ZDB-GENE-070928-20]	7tm_1
ENSDARG00000100106	0.369347	0.217488	1.36325	CR385054.1	12	43852970	43982343	-	703	protein_coding	-	-
ENSDARG00000090847	0.294507	0.102011	0.393489	si:ch211-209l18.4	22	6632702	6651382	-	3747	protein_coding	si:ch211-209l18.4 [Source:ZFIN;Acc:ZDB-GENE-110411-221]	I-set
ENSDARG00000058371	0.420658	0.619256	0.149292	krt5	23	10173196	10177458	-	2469	protein_coding	keratin 5 [Source:ZFIN;Acc:ZDB-GENE-991110-23]	Filament
ENSDARG00000113458	0.279128	0.730503	0.176111	CABZ01058333.1	3	8758286	8765165	-	2093	protein_coding	-	-
novel.4254	1.17828	2.39686	0.851554	-	CHR_ALT_CTG6_1_39	39147070	39160386	-	1212	-	PF02865:STAT protein, protein interaction domain|PF01017:STAT protein, all-alpha domain	STAT_alpha
ENSDARG00000087474	1.47649	0.931525	2.51523	ccr6a	20	30610547	30614519	+	1231	protein_coding	chemokine (C-C motif) receptor 6a [Source:ZFIN;Acc:ZDB-GENE-040625-126]	7tm_1
ENSDARG00000094281	0.882056	1.61589	0.59362	si:ch73-196i15.3	8	20880848	20892051	+	1987	protein_coding	si:ch73-196i15.3 [Source:ZFIN;Acc:ZDB-GENE-091116-4]	-
ENSDARG00000100804	1.7544	1.1896	3.01885	st6galnac4	21	3840955	3853204	-	1221	protein_coding	ST6 (alpha-N-acetyl-neuraminyl-2,3-beta-galactosyl-1,3)-N-acetylgalactosaminide alpha-2,6-sialyltransferase 4 [Source:ZFIN;Acc:ZDB-GENE-060322-6]	Glyco_transf_29
ENSDARG00000101790	5.38262	2.74377	6.56913	si:ch73-299h12.3	21	2269346	2273244	-	808	protein_coding	si:ch73-299h12.3 [Source:ZFIN;Acc:ZDB-GENE-081031-93]	-
ENSDARG00000032714	0.858678	0.505628	1.23773	gria1b	21	26152332	26250744	-	3931	protein_coding	glutamate receptor, ionotropic, AMPA 1b [Source:ZFIN;Acc:ZDB-GENE-020125-2]	ANF_receptor
ENSDARG00000076824	1.01011	1.37743	0.362262	CCKBR	9	5776359	5805229	-	1221	protein_coding	cholecystokinin B receptor [Source:HGNC Symbol;Acc:HGNC:1571]	7tm_1
novel.3402	2.43233	1.0742	3.79823	-	CHR_ALT_CTG24_2_3	24062529	24063983	-	427	-	-	-
ENSDARG00000038166	0.434407	0.219256	0.775261	hyal6	25	27596076	27633115	-	2092	protein_coding	hyaluronoglucosaminidase 6 [Source:ZFIN;Acc:ZDB-GENE-070112-2372]	-
novel.1818	0.966226	0.62068	2.19465	-	CHR_ALT_CTG13_1_28	40309193	40316317	-	739	-	PF13450:NAD(P)-binding Rossmann-like domain	-
ENSDARG00000056795	5.26124	9.40099	4.53283	serpine1	7	26265584	26270014	-	1789	protein_coding	serpin peptidase inhibitor, clade E (nexin, plasminogen activator inhibitor type 1), member 1 [Source:ZFIN;Acc:ZDB-GENE-070912-60]	Serpin
ENSDARG00000025593	3.06984	1.83856	3.76945	plekhj1	2	57848844	57901998	+	4948	protein_coding	pleckstrin homology domain containing, family J member 1 [Source:ZFIN;Acc:ZDB-GENE-040426-2480]	-
ENSDARG00000101586	1.20506	2.27071	0.638665	si:ch73-389b16.1	6	24140757	24143923	-	808	protein_coding	si:ch73-389b16.1 [Source:ZFIN;Acc:ZDB-GENE-120215-152]	-
ENSDARG00000063412	3.11345	1.60819	3.28776	cers1	22	5176255	5232099	+	5942	protein_coding	ceramide synthase 1 [Source:ZFIN;Acc:ZDB-GENE-050208-406]	LAG1
ENSDARG00000045074	2.31107	4.39296	1.97999	arl4d	12	27243059	27245757	+	1601	protein_coding	ADP-ribosylation factor-like 4D [Source:ZFIN;Acc:ZDB-GENE-030131-2293]	Arf
novel.2104	7.00763	7.7702	3.6767	-	CHR_ALT_CTG15_1_2	6923155	6945603	-	1584	-	PF00378:Enoyl-CoA hydratase/isomerase	ECH
ENSDARG00000097492	6.73049	4.48846	9.34741	AL772314.1	19	5089416	5092618	-	1601	antisense	-	-
ENSDARG00000103313	0.311735	0.0847216	0.408498	rhot1b	6	18569453	18595105	+	2707	protein_coding	ras homolog family member T1 [Source:ZFIN;Acc:ZDB-GENE-061009-52]	Ras
novel.3436	1.49799	2.94027	0.567079	-	CHR_ALT_CTG25_1_12	19147847	19167769	+	390	-	PF00008:EGF-like domain	EGF
ENSDARG00000111840	0.567987	1.43338	0.276451	cxcl18a.1	13	30696286	30699369	+	800	protein_coding	chemokine (C-X-C motif) ligand 18a, duplicate 1 [Source:ZFIN;Acc:ZDB-GENE-090303-1]	-
novel.3982	2.60672	1.91064	3.97481	-	CHR_ALT_CTG5_1_38	39454640	39473903	-	3561	-	PF00092:von Willebrand factor type A domain	VWA
ENSDARG00000079622	0.680272	0.350503	0.832929	frmd5	7	30135768	30174882	-	6107	protein_coding	FERM domain containing 5 [Source:ZFIN;Acc:ZDB-GENE-060810-165]	Band_41
ENSDARG00000078973	0.831467	1.11664	0.480424	uckl1b	23	13528053	13600004	+	4450	protein_coding	uridine-cytidine kinase 1-like 1b [Source:ZFIN;Acc:ZDB-GENE-090311-45]	-
novel.3529	3.22296	2.3055	4.82611	-	CHR_ALT_CTG2_1_11	48156997	48179740	-	2719	-	-	-
ENSDARG00000059348	2.8386	3.84759	1.64228	rxfp3.3b	25	1304173	1305384	+	1212	protein_coding	relaxin/insulin-like family peptide receptor 3.3b [Source:ZFIN;Acc:ZDB-GENE-121030-6]	7tm_1
ENSDARG00000070280	0.9546	0.124914	1.20458	hist1h2a3	25	36348401	36349012	+	612	protein_coding	histone cluster 1 H2A family member 3 [Source:ZFIN;Acc:ZDB-GENE-070822-28]	Histone
ENSDARG00000116148	1.01229	0.14902	1.43704	BX005407.1	5	36641200	36674139	-	513	protein_coding	-	-
novel.4891	1.4642	0.287395	2.77144	-	KN149882.1	1	7201	-	266	-	-	-
novel.3338	0.667484	0.196522	1.89512	-	CHR_ALT_CTG24_1_17	28411969	28414296	-	389	-	-	-
ENSDARG00000099799	0.912706	0.390867	1.09936	si:dkey-11f4.16	9	458751	470097	-	2347	protein_coding	si:dkey-11f4.16 [Source:ZFIN;Acc:ZDB-GENE-070912-357]	I-set
novel.4605	4.62769	5.89188	2.80535	-	CHR_ALT_CTG8_1_17	30995055	31000519	+	2076	-	PF13417:Glutathione S-transferase, N-terminal domain	-
ENSDARG00000090890	1.71678	2.67756	1.0539	cmklr1	5	20570573	20590795	+	1399	protein_coding	chemokine-like receptor 1 [Source:ZFIN;Acc:ZDB-GENE-060526-126]	7tm_1
novel.2671	2.16697	1.07752	2.67974	-	CHR_ALT_CTG1_1_1	8577628	8581351	+	1348	-	PF01733:Nucleoside transporter	-
ENSDARG00000102542	0.535613	0.752873	0.274709	si:ch211-268b14.2	4	41834258	41847025	+	3757	protein_coding	si:ch211-268b14.2 [Source:ZFIN;Acc:ZDB-GENE-131121-648]	NACHT
ENSDARG00000083046	29.5058	16.8779	43.0833	NC_002333.19	MT	3726	3802	+	77	Mt_tRNA	-	-
ENSDARG00000080499	2.49665	0	3.96955	RF00396	2	9747302	9747431	-	130	snoRNA	-	-
ENSDARG00000092319	0.115043	0	0.22864	BX323074.1	24	1431732	1435960	+	2257	processed_transcript	-	-
ENSDARG00000091381	0.0332375	0	0.0880767	si:ch211-214c20.1	4	29702703	29720856	+	5859	protein_coding	si:ch211-214c20.1 [Source:ZFIN;Acc:ZDB-GENE-081103-49]	NACHT
ENSDARG00000068874	0.0645256	0.177313	0	si:ch211-250m6.7	4	77620775	77624155	-	3018	protein_coding	si:ch211-250m6.7 [Source:ZFIN;Acc:ZDB-GENE-041210-239]	-
ENSDARG00000082675	1.58324	0	4.19546	RF00001	7	52940360	52940482	-	123	rRNA	-	-
ENSDARG00000103450	0.147977	0.406634	0	BX005085.3	3	7098948	7160717	-	1316	protein_coding	-	zf-C2H2
ENSDARG00000091072	0.358634	0.985506	0	cib3	2	55249838	55266971	+	543	protein_coding	calcium and integrin binding family member 3 [Source:ZFIN;Acc:ZDB-GENE-121121-1]	-
ENSDARG00000088985	0.126289	0	0.334657	si:ch1073-228j22.2	23	44465523	44470253	-	1542	protein_coding	si:ch1073-228j22.2 [Source:ZFIN;Acc:ZDB-GENE-110411-227]	SPRY
ENSDARG00000005314	0.0642065	0.529308	0	si:dkeyp-80c12.5	1	49501171	49505449	-	1011	protein_coding	si:dkeyp-80c12.5 [Source:ZFIN;Acc:ZDB-GENE-090312-195]	-
ENSDARG00000068994	0.0282721	0	0.224757	pimr129	20	39489931	39495941	+	2296	protein_coding	Pim proto-oncogene, serine/threonine kinase, related 129 [Source:ZFIN;Acc:ZDB-GENE-130531-13]	Pkinase
ENSDARG00000083285	0.550108	4.535	0	RF00001	21	28491642	28491759	+	118	rRNA	-	-
novel.1418	0.0450158	0.371103	0	-	CHR_ALT_CTG10_1_26	28199790	28201231	-	1442	-	-	-
novel.2748	0.214234	0	1.70311	-	CHR_ALT_CTG1_1_26	27001024	27008142	-	303	-	-	-
ENSDARG00000113739	1.88784	0.684091	2.80368	CABZ01055489.1	KN150293.1	37108	39425	-	447	protein_coding	-	CPSase_L_chain
novel.1138	1.60099	0.685625	2.80996	-	5	53146849	53148988	-	446	-	-	-
ENSDARG00000042145	0.706534	0.416039	1.70509	lhx8b	8	17921429	17926814	-	735	protein_coding	LIM homeobox 8b [Source:ZFIN;Acc:ZDB-GENE-081105-153]	Homeobox
ENSDARG00000086603	0.535206	0.360175	1.47614	FUT9 (1 of many)	8	3379815	3380943	+	849	protein_coding	zgc:136963 [Source:ZFIN;Acc:ZDB-GENE-060312-8]	-
novel.4260	0.87316	0.444676	0.964831	-	CHR_ALT_CTG6_1_39	39379006	39419959	-	8252	-	PF06512:Sodium ion transport-associated|PF00520:Ion transport protein	Ion_trans
novel.3947	2.09285	1.63864	3.29097	-	CHR_ALT_CTG5_1_30	35202428	35252443	-	5645	-	PF03810:Importin-beta N-terminal domain|PF13513:HEAT-like repeat	-
novel.882	0.836537	1.35279	0.623907	-	24	40788102	40814345	-	5199	-	PF00083:Sugar (and other) transporter	Sugar_tr
novel.1015	3.77144	2.13974	4.43947	-	4	64409132	64414527	+	2358	-	-	-
ENSDARG00000090815	4.05045	2.15695	4.60001	kcnj10a	7	6564653	6604623	-	1843	protein_coding	potassium inwardly-rectifying channel, subfamily J, member 10a [Source:ZFIN;Acc:ZDB-GENE-130726-1]	-
ENSDARG00000024139	0.64006	0.31408	1.15093	p2rx8	15	16343073	16371103	+	1217	protein_coding	purinergic receptor P2X, ligand-gated ion channel, 8 [Source:ZFIN;Acc:ZDB-GENE-030319-7]	-
ENSDARG00000030915	0.526676	0.98208	0.249223	cpa1	25	18448186	18454016	-	1479	protein_coding	carboxypeptidase A1 (pancreatic) [Source:ZFIN;Acc:ZDB-GENE-050522-438]	-
ENSDARG00000086296	0.236369	0.173981	0.637544	BX649307.1	4	44852270	44872722	-	2197	protein_coding	-	zf-C2H2
ENSDARG00000010717	10.4527	7.49307	15.3978	chchd10	21	15704556	15708626	+	857	protein_coding	coiled-coil-helix-coiled-coil-helix domain containing 10 [Source:ZFIN;Acc:ZDB-GENE-040426-1753]	-
ENSDARG00000019365	1.6451	0.968707	2.25754	zgc:110712	11	11565996	11575070	-	1894	protein_coding	zgc:110712 [Source:ZFIN;Acc:ZDB-GENE-050417-50]	Filament
novel.3451	1.76315	0.932282	2.2067	-	CHR_ALT_CTG25_1_16	21606417	21713451	-	1804	-	PF14429:C2 domain in Dock180 and Zizimin proteins|PF16172:DOCK N-terminus	-
ENSDARG00000074310	1.93193	1.52764	3.29108	rbfox3b	3	8323586	8542577	-	2352	protein_coding	RNA binding fox-1 homolog 3b [Source:ZFIN;Acc:ZDB-GENE-091204-46]	RRM_1
novel.4216	3.32035	1.1731	3.9594	-	CHR_ALT_CTG6_1_27	30759200	30765114	-	391	-	-	-
ENSDARG00000059399	0.595834	0.818659	0.225559	si:ch211-160o17.6	11	2691243	2700397	-	1961	protein_coding	si:ch211-160o17.6 [Source:ZFIN;Acc:ZDB-GENE-141215-39]	-
ENSDARG00000044169	2.24945	1.19843	2.91961	prelid1b	23	45512825	45521759	+	1212	protein_coding	PRELI domain containing 1b [Source:ZFIN;Acc:ZDB-GENE-050522-169]	MSF1
novel.2182	1.80856	2.64802	1.05473	-	CHR_ALT_CTG16_1_16	33166128	33179690	+	1328	-	PF04670:Gtr1/RagA G protein conserved region	-
ENSDARG00000068856	1.1106	2.07467	0.826362	f2rl1.1	21	7934573	7940105	-	1695	protein_coding	coagulation factor II (thrombin) receptor-like 1, tandem duplicate 1 [Source:ZFIN;Acc:ZDB-GENE-061215-140]	7tm_1
ENSDARG00000062471	1.10471	0.936725	2.30846	fam19a4b	11	17596979	17713987	-	1469	protein_coding	family with sequence similarity 19 (chemokine (C-C motif)-like), member A4b [Source:ZFIN;Acc:ZDB-GENE-061013-164]	-
ENSDARG00000100559	1.71207	3.04587	1.36519	tor2a	5	65112481	65121747	-	1782	protein_coding	torsin family 2, member A [Source:ZFIN;Acc:ZDB-GENE-050913-60]	-
ENSDARG00000094415	0.269085	0.130488	0.413452	si:ch211-264e16.2	18	15683157	15693240	+	4101	protein_coding	si:ch211-264e16.2 [Source:ZFIN;Acc:ZDB-GENE-060503-320]	-
ENSDARG00000098622	0.397172	0.672384	0.197339	ccne1	7	46019780	46029879	+	2615	protein_coding	cyclin E1 [Source:ZFIN;Acc:ZDB-GENE-980526-168]	Cyclin_C
novel.2219	1.38944	0.664758	1.7752	-	CHR_ALT_CTG16_1_3	6960251	6992798	+	1495	-	PF14727:PTHB1 N-terminus	-
ENSDARG00000086283	4.24333	2.5879	5.24934	cnsta	17	12075805	12135470	+	2570	protein_coding	consortin, connexin sorting protein a [Source:ZFIN;Acc:ZDB-GENE-120917-3]	-
novel.4893	3.17755	1.60379	4.63973	-	KN149889.1	1668	7465	+	429	-	-	-
ENSDARG00000051965	2.16941	3.43314	1.57834	btr01	1	45056371	45076434	+	1915	protein_coding	bloodthirsty-related gene family, member 1 [Source:ZFIN;Acc:ZDB-GENE-090511-2]	SPRY
ENSDARG00000096809	0.441584	0.211872	0.594368	si:ch211-168b3.2	2	5927255	5933351	+	3969	protein_coding	si:ch211-168b3.2 [Source:ZFIN;Acc:ZDB-GENE-130603-47]	-
ENSDARG00000087017	1.07383	0.695549	1.95124	PTGR1 (1 of many)	7	24366962	24373662	-	1209	protein_coding	si:dkey-11k2.7 [Source:ZFIN;Acc:ZDB-GENE-160728-22]	ADH_zinc_N
ENSDARG00000042677	2.63196	1.54982	3.29408	cadm1b	15	18863872	18988585	+	2417	protein_coding	cell adhesion molecule 1b [Source:ZFIN;Acc:ZDB-GENE-080327-34]	V-set
ENSDARG00000042186	0.328672	0.0774148	0.44792	paplnb	20	33499378	33512443	-	1975	protein_coding	papilin b, proteoglycan-like sulfated glycoprotein [Source:ZFIN;Acc:ZDB-GENE-030131-6023]	Kunitz_BPTI
ENSDARG00000075112	0.463295	0.121248	0.701541	tacr3a	1	43801957	43892349	-	1261	protein_coding	tachykinin receptor 3a [Source:ZFIN;Acc:ZDB-GENE-090312-106]	7tm_1
novel.54	1.40732	0.414348	2.39741	-	1	58947083	58947451	-	369	-	-	-
ENSDARG00000045552	0.625881	0.210598	1.21852	si:dkey-202b22.6	4	18494857	18499761	+	726	protein_coding	si:dkey-202b22.6 [Source:ZFIN;Acc:ZDB-GENE-041210-176]	-
ENSDARG00000109654	0.470383	0.158276	0.915779	CMKLR1 (1 of many)	5	20613466	20614431	+	966	protein_coding	si:ch211-240b21.5 [Source:ZFIN;Acc:ZDB-GENE-060526-128]	7tm_1
ENSDARG00000099493	0.0935118	0.0367093	0.212399	CR847906.1	4	35552485	35565905	+	4165	protein_coding	-	NACHT
ENSDARG00000056029	2.6886	1.42201	2.88884	cyp26c1	17	19522856	19535328	-	4032	protein_coding	cytochrome P450, family 26, subfamily C, polypeptide 1 [Source:ZFIN;Acc:ZDB-GENE-050714-2]	p450
ENSDARG00000117065	10.2911	8.07978	18.8796	BX649300.3	23	17437554	17465232	+	246	protein_coding	-	-
ENSDARG00000096978	1.07304	0.638953	1.36925	CU972512.1	3	25951407	25974077	-	5384	lincRNA	-	-
ENSDARG00000099772	1.76661	1.16122	2.65953	CU928046.1	14	863031	868922	-	1580	lincRNA	-	-
novel.3018	2.6001	4.96273	2.40982	-	CHR_ALT_CTG22_1_16	26839569	26854473	-	2172	-	PF03009:Glycerophosphoryl diester phosphodiesterase family	-
ENSDARG00000029474	1.98079	1.18043	2.38507	camk1b	11	4026229	4132662	+	5440	protein_coding	calcium/calmodulin-dependent protein kinase Ib [Source:ZFIN;Acc:ZDB-GENE-141014-1]	Pkinase
ENSDARG00000071384	0.882844	0.45837	0.991849	slc7a11	14	41887070	41924901	+	6838	protein_coding	solute carrier family 7 (anionic amino acid transporter light chain, xc- system), member 11 [Source:ZFIN;Acc:ZDB-GENE-150416-1]	-
ENSDARG00000062753	2.22906	1.75009	4.06574	naif1	8	2642384	2649926	+	961	protein_coding	nuclear apoptosis inducing factor 1 [Source:ZFIN;Acc:ZDB-GENE-081104-236]	-
novel.2272	0.51814	0.47626	0.968776	-	CHR_ALT_CTG17_1_11	20700032	20728784	-	10273	-	PF17809:UPA domain|PF00531:Death domain	Death
ENSDARG00000074498	0.482664	0.355268	0.735022	chd9	7	36484598	36621294	+	11835	protein_coding	chromodomain helicase DNA binding protein 9 [Source:ZFIN;Acc:ZDB-GENE-030131-497]	-
novel.5074	0.812065	1.44997	0.594998	-	KN150685.1	121	7462	+	2478	-	-	-
ENSDARG00000099220	2.10321	1.08835	2.46096	BX571942.1	11	14431273	14639060	+	2037	processed_transcript	-	-
ENSDARG00000096367	0.97797	0.431905	1.94366	fnbp1b	21	6212844	6307573	+	531	protein_coding	formin binding protein 1b [Source:ZFIN;Acc:ZDB-GENE-091117-6]	-
novel.2701	0.0871647	0.205306	0.0424248	-	CHR_ALT_CTG1_1_18	21138389	21165788	-	5213	-	PF00617:RasGEF domain|PF00788:Ras association (RalGDS/AF-6) domain|PF00595:PDZ domain|PF00618:RasGEF N-terminal motif	PDZ
ENSDARG00000077907	0.113187	0.0666496	0.299937	si:dkey-183p4.10	8	25359394	25367173	+	3441	protein_coding	si:dkey-183p4.10 [Source:ZFIN;Acc:ZDB-GENE-081104-337]	-
ENSDARG00000021885	0.478708	0.338262	1.52225	cacul1	13	50328815	50341004	-	678	protein_coding	CDK2 associated cullin domain 1 [Source:ZFIN;Acc:ZDB-GENE-170113-2]	Cullin
novel.2252	0.886787	1.16372	0.460392	-	CHR_ALT_CTG16_1_8	13779814	13788387	-	2562	-	PF10469:AKAP7 2'5' RNA ligase-like domain|PF04457:MJ1316 RNA cyclic group end recognition domain	-
novel.2774	1.1322	0.833363	2.08945	-	CHR_ALT_CTG1_1_36	33970942	34049033	+	1376	-	PF01404:Ephrin receptor ligand binding domain	-
ENSDARG00000036587	1.72462	1.01553	2.08557	cbr1	1	47165842	47173403	+	4065	protein_coding	carbonyl reductase 1 [Source:ZFIN;Acc:ZDB-GENE-030902-2]	adh_short
ENSDARG00000069559	0.49997	0.677131	0.312294	muc13a	1	45121393	45135878	+	7790	protein_coding	mucin 13a, cell surface associated [Source:ZFIN;Acc:ZDB-GENE-061207-26]	-
ENSDARG00000060584	0.208723	0.280927	0.0677264	kank1b	5	33222124	33236637	-	4354	protein_coding	KN motif and ankyrin repeat domains 1b [Source:ZFIN;Acc:ZDB-GENE-060526-260]	-
ENSDARG00000058553	1.10568	0.651076	1.72659	sprb	8	1065458	1070636	+	1409	protein_coding	sepiapterin reductase b [Source:ZFIN;Acc:ZDB-GENE-070719-1]	adh_short
ENSDARG00000068863	1.46562	2.78395	1.18124	si:dkey-98f17.5	5	12590403	12625837	+	1373	protein_coding	si:dkey-98f17.5 [Source:ZFIN;Acc:ZDB-GENE-060526-354]	-
ENSDARG00000077207	1.27989	2.55588	1.20076	lzts2b	12	47698356	47734957	+	2333	protein_coding	leucine zipper, putative tumor suppressor 2b [Source:ZFIN;Acc:ZDB-GENE-030131-9587]	Fez1
novel.167	3.03699	1.72006	3.44905	-	12	4639294	4642093	+	2800	-	-	-
ENSDARG00000012196	2.1619	1.38276	2.77271	fer	5	57243568	57311037	-	3483	protein_coding	fer (fps/fes related) tyrosine kinase [Source:ZFIN;Acc:ZDB-GENE-060526-234]	Pkinase_Tyr
novel.5105	1.5604	3.30781	0.88606	-	KZ116021.1	4554	8609	-	416	-	PF00018:SH3 domain	SH3_1
novel.3229	0.733018	0.479593	1.66495	-	CHR_ALT_CTG23_1_28	26960936	26971110	+	797	-	PF00625:Guanylate kinase	-
ENSDARG00000038025	2.67325	5.11129	2.53592	cbx7a	3	24986145	24994617	+	2064	protein_coding	chromobox homolog 7a [Source:ZFIN;Acc:ZDB-GENE-050417-400]	Chromo
novel.3130	1.29341	0.952019	2.57057	-	CHR_ALT_CTG22_2_7	29674865	29675667	-	803	-	-	-
ENSDARG00000079873	1.92093	0.896365	2.05807	si:ch211-160d14.6	1	8601935	8610564	+	1791	protein_coding	si:ch211-160d14.6 [Source:ZFIN;Acc:ZDB-GENE-121214-93]	-
ENSDARG00000055889	1.78979	1.07962	2.28052	zgc:153215	16	27561114	27566552	-	2974	protein_coding	zgc:153215 [Source:ZFIN;Acc:ZDB-GENE-061103-58]	-
ENSDARG00000013926	0.446501	0.15024	0.482936	slc16a9a	17	20653773	20666616	-	3053	protein_coding	solute carrier family 16, member 9a [Source:ZFIN;Acc:ZDB-GENE-040426-1364]	MFS_1
ENSDARG00000102532	3.67066	1.36513	4.38811	homer3a	2	56265791	56283159	+	336	protein_coding	homer scaffolding protein 3a [Source:ZFIN;Acc:ZDB-GENE-170413-3]	-
ENSDARG00000092295	1.67055	0.843167	2.7103	BX537166.1	16	26640677	26643826	+	544	processed_transcript	-	-
novel.2479	0.944677	0.476801	1.53265	-	CHR_ALT_CTG18_1_21	19882541	19883588	+	962	-	PF15031:Domain of unknown function (DUF4528)	-
ENSDARG00000094560	0.712615	0.457767	1.47146	BX005254.2	23	36150430	36154411	+	1002	lincRNA	-	-
novel.2926	0.710206	0.501841	1.61313	-	CHR_ALT_CTG21_1_10	19429870	19445922	+	914	-	PF02515:CoA-transferase family III	CoA_transf_3
ENSDARG00000103037	0.242983	0.114463	0.331141	CR848788.1	16	5607138	5612480	-	5343	protein_coding	-	RVT_1
ENSDARG00000106298	0.486603	0.916907	0.294734	CR751224.1	22	4735436	4742866	-	2001	protein_coding	-	BTB
ENSDARG00000090953	0.18782	0.270348	0.0829516	igsf5b	15	5973909	6017920	+	6221	protein_coding	immunoglobulin superfamily, member 5b [Source:ZFIN;Acc:ZDB-GENE-130530-1011]	-
ENSDARG00000088423	0.219353	0.129165	0.391466	si:ch211-66k16.28	2	45479841	45550327	+	4143	protein_coding	si:ch211-66k16.28 [Source:ZFIN;Acc:ZDB-GENE-120709-59]	-
ENSDARG00000086703	0.256494	0.162653	0.492962	si:dkey-126g1.7	23	31920840	31932076	-	3290	protein_coding	si:dkey-126g1.7 [Source:ZFIN;Acc:ZDB-GENE-090313-181]	NACHT
ENSDARG00000009466	1.26976	0.948295	2.14548	rgs9bp	7	41303572	41312197	+	2096	protein_coding	regulator of G protein signaling 9 binding protein [Source:ZFIN;Acc:ZDB-GENE-030728-1]	-
ENSDARG00000091972	0.403812	0.0594457	0.515927	si:dkey-58f10.7	5	38726854	38736348	+	1286	protein_coding	si:dkey-58f10.7 [Source:ZFIN;Acc:ZDB-GENE-060526-321]	-
ENSDARG00000074182	0.316841	0.419783	0.0449788	prokr1a	1	51673028	51684941	-	1639	protein_coding	prokineticin receptor 1a [Source:ZFIN;Acc:ZDB-GENE-110411-180]	7tm_1
ENSDARG00000102669	0.138518	0.0203913	0.176976	or129-1	15	14776854	14780602	-	3749	protein_coding	odorant receptor, family H, subfamily 129, member 1 [Source:ZFIN;Acc:ZDB-GENE-070806-19]	7tm_1
novel.969	1.41115	0.207737	1.80294	-	3	28754289	28755262	-	368	-	-	-
ENSDARG00000110878	0.0415735	0.00979213	0.0849855	si:dkey-28k24.2	4	62532285	62714083	-	7807	protein_coding	si:dkey-28k24.2 [Source:ZFIN;Acc:ZDB-GENE-121213-4]	SPRY
ENSDARG00000083638	5.6941	1.34118	11.64	RF00066	16	12253415	12253471	-	57	snRNA	-	-
ENSDARG00000098779	0.0754449	0.0177701	0.154226	BX547930.4	20	12830448	12834749	+	4302	protein_coding	-	RVT_1
ENSDARG00000099542	0.287543	0.761932	0.0816392	FQ311924.1	5	69417462	69425224	-	903	protein_coding	-	Cyclin_C
novel.4798	0.615287	0.181154	1.57223	-	CHR_ALT_CTG9_2_3	21801705	21802538	-	422	-	-	-
ENSDARG00000097596	0.234625	0.092105	0.799376	tac3b	6	39184236	39187657	+	830	protein_coding	tachykinin 3b [Source:ZFIN;Acc:ZDB-GENE-120716-1]	-
ENSDARG00000095893	0.134954	0.476801	0.0510882	si:dkey-85n7.7	20	27222849	27225878	-	1443	protein_coding	si:dkey-85n7.7 [Source:ZFIN;Acc:ZDB-GENE-110408-52]	-
ENSDARG00000076236	0.136515	0.723474	0.0775186	lrrc18b	12	2428247	2430582	+	951	protein_coding	leucine rich repeat containing 18b [Source:ZFIN;Acc:ZDB-GENE-110315-1]	-
ENSDARG00000093111	0.0641748	0.037789	0.327969	si:ch211-209l18.2	22	6613020	6690829	+	2023	protein_coding	si:ch211-209l18.2 [Source:ZFIN;Acc:ZDB-GENE-060503-682]	-
ENSDARG00000006052	0.474267	1.01994	0.421526	malt2	22	15706062	15717897	-	3148	protein_coding	MALT paracaspase 2 [Source:ZFIN;Acc:ZDB-GENE-020801-2]	Peptidase_C14
novel.1627	1.49029	2.0309	0.96714	-	CHR_ALT_CTG12_1_13	22961899	23009564	-	3049	-	PF05920:Homeobox KN domain	Coprinus_mating
ENSDARG00000112889	3.66898	1.88348	4.48732	rab38b	10	25272355	25283609	+	690	protein_coding	RAB38b, member of RAS oncogene family [Source:ZFIN;Acc:ZDB-GENE-091204-345]	Ras
ENSDARG00000057276	0.535206	0.900437	0.369035	iqca1	6	15762647	15893049	+	3396	protein_coding	IQ motif containing with AAA domain 1 [Source:ZFIN;Acc:ZDB-GENE-050208-768]	-
ENSDARG00000060445	0.620985	0.824689	0.360123	elp6	16	38350704	38359637	+	4913	protein_coding	elongator acetyltransferase complex subunit 6 [Source:ZFIN;Acc:ZDB-GENE-060825-249]	-
ENSDARG00000062381	1.33928	0.718751	1.521	si:ch211-238n5.4	18	20541316	20560059	-	3829	protein_coding	si:ch211-238n5.4 [Source:ZFIN;Acc:ZDB-GENE-050419-80]	-
novel.3446	1.20621	0.786763	1.66492	-	CHR_ALT_CTG25_1_15	21327573	21348111	+	3498	-	PF07679:Immunoglobulin I-set domain|PF13855:Leucine rich repeat	I-set
ENSDARG00000063223	3.785	5.72053	2.72242	arl14	2	6261413	6262441	-	1029	protein_coding	ADP-ribosylation factor-like 14 [Source:ZFIN;Acc:ZDB-GENE-070705-288]	Arf
novel.3875	1.71518	1.27412	2.63715	-	CHR_ALT_CTG5_1_14	24230861	24241916	-	2460	-	PF02902:Ulp1 protease family, C-terminal catalytic domain	Peptidase_C48
novel.2345	1.25503	1.39592	0.607077	-	CHR_ALT_CTG17_1_22	26815028	26827553	+	2793	-	PF16864:Dimerisation domain|PF00891:O-methyltransferase domain	-
ENSDARG00000101522	0.348402	0.323929	0.791347	FO907089.1	25	1047627	1079417	-	3540	protein_coding	-	Neur_chan_LBD
ENSDARG00000059409	0.883473	0.68776	1.42849	abcd2	4	75292781	75308985	+	4335	protein_coding	ATP-binding cassette, sub-family D (ALD), member 2 [Source:ZFIN;Acc:ZDB-GENE-050517-28]	-
ENSDARG00000074656	2.56717	4.31905	2.08249	ctss2.1	16	29509133	29513434	+	1416	protein_coding	cathepsin S, ortholog2, tandem duplicate 1 [Source:ZFIN;Acc:ZDB-GENE-050522-559]	Peptidase_C1
ENSDARG00000079605	1.63668	1.52335	3.08792	prmt5	2	38342298	38363017	-	2459	protein_coding	protein arginine methyltransferase 5 [Source:ZFIN;Acc:ZDB-GENE-030616-585]	-
ENSDARG00000004433	0.492884	0.928743	0.363843	btk	14	38891722	38929885	-	2634	protein_coding	Bruton agammaglobulinemia tyrosine kinase [Source:ZFIN;Acc:ZDB-GENE-070531-1]	Pkinase_Tyr
novel.2464	1.63829	2.40103	1.11635	-	CHR_ALT_CTG18_1_19	18093836	18111985	+	1783	-	PF10520:B domain of TMEM189, localisation domain	-
novel.930	2.62359	1.19604	3.07568	-	3	7554962	7555728	+	767	-	-	-
ENSDARG00000089461	1.77393	1.16063	2.49962	ciz1b	5	63648164	63663811	-	1976	protein_coding	cdkn1a interacting zinc finger protein 1b [Source:ZFIN;Acc:ZDB-GENE-040426-2933]	-
novel.3578	1.12133	1.26189	0.537691	-	CHR_ALT_CTG2_1_8	43010368	43016162	-	2605	-	PF03520:KCNQ voltage-gated potassium channel|PF11956:Ankyrin-G binding motif of KCNQ2-3	-
ENSDARG00000105405	0.231501	0.327163	0	loc564481	7	8469459	8470860	-	1402	protein_coding	hypothetical protein LOC564481 [Source:ZFIN;Acc:ZDB-GENE-060130-7]	-
ENSDARG00000034643	0.121196	0.171278	0	fhl3a	16	33655890	33736831	+	2678	protein_coding	four and a half LIM domains 3a [Source:ZFIN;Acc:ZDB-GENE-030131-4741]	LIM
ENSDARG00000101565	0.334602	0	0.570002	CU468917.1	4	4938873	4940727	+	776	lincRNA	-	-
ENSDARG00000070676	0.203648	0.359751	0	ifnphi3	3	22334012	22380787	+	1275	protein_coding	interferon phi 3 [Source:ZFIN;Acc:ZDB-GENE-071128-2]	-
ENSDARG00000110697	1.92334	0	3.27645	BX284640.1	1	55264712	55275813	+	135	protein_coding	-	-
ENSDARG00000046021	0.55481	0	0.945131	CU914487.1	23	41679586	41692463	+	468	protein_coding	-	SCP
ENSDARG00000100301	0.147028	0	0.250465	CABZ01065328.2	22	6905210	6914557	+	1766	protein_coding	-	-
novel.57	0.821681	0	1.39975	-	1	59001125	59001693	-	316	-	-	-
novel.1344	0.583486	0	0.993981	-	9	56186643	56187561	-	445	-	-	-
ENSDARG00000111518	0.0291787	0.0687268	0	si:dkey-16p6.1	4	63544595	63559311	-	6674	protein_coding	si:dkey-16p6.1 [Source:ZFIN;Acc:ZDB-GENE-081103-43]	NACHT
ENSDARG00000092806	0.109036	0	0.24766	si:ch1073-110a20.2	1	59132757	59139848	-	1786	protein_coding	si:ch1073-110a20.2 [Source:ZFIN;Acc:ZDB-GENE-121214-96]	Fibrinogen_C
ENSDARG00000043236	0.0444405	0.104674	0	ccna1	10	34905980	34916208	-	4382	protein_coding	cyclin A1 [Source:ZFIN;Acc:ZDB-GENE-040311-2]	Cyclin_C
ENSDARG00000092996	0.124037	0	0.281733	BX005329.2	22	5745303	5749450	-	1570	processed_transcript	-	-
ENSDARG00000092419	0.0463332	0	0.105239	vtg7	22	24851227	24858050	-	4203	protein_coding	vitellogenin 7 [Source:ZFIN;Acc:ZDB-GENE-001201-6]	Vitellogenin_N
ENSDARG00000100434	0.0815487	0	0.27784	znf1091	4	63973666	63980140	-	1592	protein_coding	zinc finger protein 1091 [Source:ZFIN;Acc:ZDB-GENE-110913-111]	zf-C2H2
ENSDARG00000112043	0.084193	0	0.286849	znf1091	4	67675471	67712607	-	1542	protein_coding	zinc finger protein 1091 [Source:ZFIN;Acc:ZDB-GENE-110913-111]	zf-C2H2
ENSDARG00000038009	0.0776005	0	0.264388	CT573429.1	3	29664357	29671653	+	1673	antisense	-	-
ENSDARG00000090628	0.134117	0.473846	0	si:dkey-197j19.6	6	40031007	40038543	-	968	protein_coding	si:dkey-197j19.6 [Source:ZFIN;Acc:ZDB-GENE-131127-414]	-
ENSDARG00000078455	0.114586	0.404839	0	best4	2	26504969	26509057	-	1133	protein_coding	bestrophin 4 [Source:ZFIN;Acc:ZDB-GENE-070912-6]	-
ENSDARG00000116660	0.0611519	0	0.208347	si:ch211-9d9.8	2	51509663	51512294	-	2123	protein_coding	si:ch211-9d9.8 [Source:ZFIN;Acc:ZDB-GENE-060503-515]	V-set
ENSDARG00000103829	0.0465993	0	0.158766	si:ch73-236c18.2	1	58393630	58397280	+	2786	protein_coding	si:ch73-236c18.2 [Source:ZFIN;Acc:ZDB-GENE-121214-2]	NACHT
ENSDARG00000093457	0.134814	0	0.459316	si:ch211-14a11.2	20	51695479	51697437	-	963	protein_coding	si:ch211-14a11.2 [Source:ZFIN;Acc:ZDB-GENE-050420-151]	-
ENSDARG00000099410	0.220043	0	0.749697	si:dkeyp-79b7.3	22	2129384	2130429	+	590	protein_coding	si:dkeyp-79b7.3 [Source:ZFIN;Acc:ZDB-GENE-050208-721]	-
ENSDARG00000109366	0.0421785	0	0.287408	BX321871.1	4	59339234	59417501	-	1539	protein_coding	-	zf-C2H2
ENSDARG00000105091	0.0188317	0.133067	0	zgc:174944	4	69712232	69724061	+	3447	protein_coding	zgc:174944 [Source:ZFIN;Acc:ZDB-GENE-080207-2]	NACHT
ENSDARG00000098653	0.0231171	0.163349	0	BX957252.1	4	76150837	76154252	-	2808	protein_coding	-	-
ENSDARG00000104220	0.0973205	0.68768	0	CU694197.2	7	73961361	73962788	+	667	lincRNA	-	-
ENSDARG00000094622	0.0655685	0	0.446789	AL935198.2	5	52012883	52015767	+	990	processed_transcript	-	-
novel.897	0.236046	1.66794	0	-	25	7024042	7027757	+	275	-	-	-
novel.4789	0.0305472	0	0.208151	-	CHR_ALT_CTG9_2_10	29636622	29643972	-	2125	-	PF00622:SPRY domain	SPRY
ENSDARG00000057166	0.654667	0.32619	0.829281	lrmda	13	16922705	17464654	-	2578	protein_coding	leucine rich melanocyte differentiation associated [Source:ZFIN;Acc:ZDB-GENE-050522-285]	-
ENSDARG00000061940	0.612626	0.33068	0.840695	htr4	14	25133764	25309360	-	2543	protein_coding	5-hydroxytryptamine receptor 4 [Source:ZFIN;Acc:ZDB-GENE-160114-31]	7tm_1
ENSDARG00000043210	0.686545	0.444695	1.13056	nfic	8	20624510	20795631	+	1891	protein_coding	nuclear factor I/C [Source:ZFIN;Acc:ZDB-GENE-080305-2]	MH1
ENSDARG00000053685	0.854116	1.10647	0.194001	gtf2a2	7	29351499	29356084	-	760	protein_coding	general transcription factor IIA, 2 [Source:ZFIN;Acc:ZDB-GENE-050522-513]	-
ENSDARG00000086369	0.41084	0.107521	0.570269	si:ch211-167j9.5	15	23807495	23814330	-	1422	protein_coding	si:ch211-167j9.5 [Source:ZFIN;Acc:ZDB-GENE-131121-210]	Pkinase_Tyr
novel.1041	1.16843	0.305789	1.62185	-	4	28720876	28721375	-	500	-	-	-
ENSDARG00000106667	1.68605	0.49641	2.63287	znf977	4	50572302	50573195	+	308	protein_coding	zinc finger protein 977 [Source:ZFIN;Acc:ZDB-GENE-110913-138]	-
ENSDARG00000103248	0.0919445	0.0270705	0.143577	CABZ01064771.1	KN150314.1	1230	7448	-	5648	protein_coding	-	-
ENSDARG00000028276	0.878897	1.62653	0.285185	si:ch211-196h16.12	1	55002583	55007223	+	517	protein_coding	si:ch211-196h16.12 [Source:ZFIN;Acc:ZDB-GENE-121214-351]	RGS
ENSDARG00000009702	0.0833284	0.0327117	0.173496	ascl1b	7	49695904	49715154	+	4674	protein_coding	achaete-scute family bHLH transcription factor 1b [Source:ZFIN;Acc:ZDB-GENE-980526-174]	-
ENSDARG00000037398	0.0934894	0.0367005	0.194653	zgc:113229	14	21934331	21944409	+	4166	protein_coding	zgc:113229 [Source:ZFIN;Acc:ZDB-GENE-050417-475]	-
ENSDARG00000055331	0.141669	0.367053	0.0643564	aldh9a1a.2	8	21082361	21091961	-	2291	protein_coding	aldehyde dehydrogenase 9 family, member A1a, tandem duplicate 2 [Source:ZFIN;Acc:ZDB-GENE-081104-507]	Aldedh
novel.3667	0.657012	1.70226	0.298462	-	CHR_ALT_CTG3_1_20	32601439	32602968	-	494	-	-	-
ENSDARG00000090052	0.0508522	0.164692	0.0288759	si:dkey-165a24.9	7	22702224	22712827	+	5106	protein_coding	si:dkey-165a24.9 [Source:ZFIN;Acc:ZDB-GENE-141209-1]	7tm_1
ENSDARG00000055839	0.122554	0.529212	0.0927882	MARCH4 (1 of many)	1	29954690	30039332	-	1589	protein_coding	zgc:153256 [Source:ZFIN;Acc:ZDB-GENE-060825-323]	-
novel.3589	2.02298	2.63323	1.2495	-	CHR_ALT_CTG2_2_1	44574593	44606593	+	1829	-	PF00651:BTB/POZ domain|PF07707:BTB And C-terminal Kelch|PF01344:Kelch motif	BACK
ENSDARG00000096899	0.71826	0.352453	0.917679	CU929451.1	25	8518356	8521485	+	2169	processed_transcript	-	-
ENSDARG00000114031	0.184381	0.344874	0.123175	smyhc2	24	40712794	40726073	-	5985	protein_coding	slow myosin heavy chain 2 [Source:ZFIN;Acc:ZDB-GENE-070822-12]	Myosin_head
novel.819	2.29936	0.937363	2.51091	-	23	1611739	1612717	-	734	-	-	-
novel.7	1.03138	1.89789	0.65887	-	1	18831593	18832987	+	1007	-	-	-
ENSDARG00000071772	0.278795	0.246251	0.65963	si:ch211-253p2.2	12	6542789	6551681	-	2794	protein_coding	si:ch211-253p2.2 [Source:ZFIN;Acc:ZDB-GENE-041111-272]	-
ENSDARG00000045141	2.52333	2.0059	4.3702	aqp8a.1	12	20366109	20373058	-	1029	protein_coding	aquaporin 8a, tandem duplicate 1 [Source:ZFIN;Acc:ZDB-GENE-040912-106]	-
novel.499	1.64166	1.01422	2.13948	-	18	6096946	6099430	-	2412	-	-	-
novel.1620	1.83715	0.961599	2.66598	-	CHR_ALT_CTG12_1_10	21302260	21326146	+	636	-	-	-
ENSDARG00000099787	3.24564	7.32618	2.45734	echdc3	4	286425	287425	-	240	protein_coding	enoyl CoA hydratase domain containing 3 [Source:ZFIN;Acc:ZDB-GENE-061201-12]	-
novel.2549	0.94213	0.88763	2.46091	-	CHR_ALT_CTG18_1_39	36583182	36586803	+	689	-	PF03629:Carbohydrate esterase, sialic acid-specific acetylesterase	-
ENSDARG00000012057	0.707496	0.208303	0.870448	mtnr1al	14	26075799	26094172	-	1101	protein_coding	melatonin receptor type 1A like [Source:ZFIN;Acc:ZDB-GENE-990415-154]	7tm_1
novel.2591	0.187069	0.260365	0.057941	-	CHR_ALT_CTG18_2_10	27007317	27066764	+	3817	-	PF00792:Phosphoinositide 3-kinase C2|PF00454:Phosphatidylinositol 3- and 4-kinase|PF00794:PI3-kinase family, ras-binding domain|PF00613:Phosphoinositide 3-kinase family, accessory domain (PIK domain)	PI3Ka
ENSDARG00000104852	0.385468	0.136188	0.569099	si:ch211-142b24.8	4	42019169	42028856	+	1684	protein_coding	si:ch211-142b24.8 [Source:ZFIN;Acc:ZDB-GENE-141215-45]	-
ENSDARG00000093427	0.800158	0.353377	1.47668	BX465862.2	4	11765486	11768005	-	649	antisense	-	-
novel.121	0.196281	0.0990676	0.41398	-	11	12654475	12656789	+	2315	-	-	-
novel.2426	0.139127	0.0702209	0.293436	-	CHR_ALT_CTG17_2_5	23706257	23734967	-	3266	-	PF14306:PUA-like domain|PF01583:Adenylylsulphate kinase|PF01747:ATP-sulfurylase	-
ENSDARG00000035388	0.543203	0.319862	1.33663	tmem174	5	35105085	35108893	-	717	protein_coding	transmembrane protein 174 [Source:ZFIN;Acc:ZDB-GENE-080819-2]	-
ENSDARG00000087564	0.188883	0.481965	0.107255	nek11	16	41171949	41296829	+	2062	protein_coding	NIMA-related kinase 11 [Source:ZFIN;Acc:ZDB-GENE-100922-73]	Pkinase
ENSDARG00000112675	0.709429	1.81022	0.402843	CABZ01068208.1	17	53353419	53359028	-	549	protein_coding	-	-
ENSDARG00000105674	0.284082	1.08732	0.24197	ms4a17a.2	4	76671012	76688961	+	914	protein_coding	membrane-spanning 4-domains, subfamily A, member 17a.2 [Source:ZFIN;Acc:ZDB-GENE-070705-367]	-
ENSDARG00000091249	0.15576	0.596168	0.13267	CR381686.1	24	20032331	20054257	-	1667	transcribed_unprocessed_pseudogene	-	Sugar_tr
ENSDARG00000095082	0.663088	0.863113	0.277442	si:ch211-194p6.12	7	33172066	33176106	+	1860	protein_coding	si:ch211-194p6.12 [Source:ZFIN;Acc:ZDB-GENE-160728-9]	-
novel.3475	1.35087	1.78628	0.861281	-	CHR_ALT_CTG25_1_21	24239024	24247983	-	2739	-	PF08243:SPT2 chromatin protein	-
[truncated: 30 more rows]

## Sheet: LPS+DSFvsLPS
gene_id	LPS+DSF	LPS	log2FoldChange	pvalue	padj	gene_name	gene_chr	gene_start	gene_end	gene_strand	gene_length	gene_biotype	gene_description	tf_family
novel.1907	356.584	14.2534	4.63294	6.82777e-17	1.90891e-12	-	CHR_ALT_CTG14_1_18	23717209	23727910	+	2767	-	PF10176:Protein of unknown function (DUF2370)	-
ENSDARG00000111237	85.4611	1.01954	6.22654	1.94561e-12	2.71977e-08	CT583728.12	4	55728130	55730004	+	1875	rRNA	-	-
ENSDARG00000103498	12.7688	187.312	-3.86148	1.07637e-11	1.0031e-07	epd	5	37837245	37839310	+	890	protein_coding	ependymin [Source:ZFIN;Acc:ZDB-GENE-980526-111]	-
ENSDARG00000077045	105.108	4.07349	4.64812	1.72857e-11	1.20818e-07	scg5	19	47523730	47527192	-	1628	protein_coding	secretogranin V [Source:ZFIN;Acc:ZDB-GENE-040426-1687]	-
novel.4393	138.507	12.2174	3.48976	8.98403e-10	5.02351e-06	-	CHR_ALT_CTG6_3_6	39871615	39882829	-	936	-	PF13405:EF-hand domain	-
novel.2923	14.7334	138.448	-3.22113	9.74009e-09	4.53856e-05	-	CHR_ALT_CTG21_1_1	6114323	6134570	+	3174	-	-	-
ENSDARG00000058504	251.475	36.6491	2.77444	2.13588e-08	7.52965e-05	ap1s2	11	12719944	12728353	+	1856	protein_coding	adaptor-related protein complex 1, sigma 2 subunit [Source:ZFIN;Acc:ZDB-GENE-030131-5448]	-
ENSDARG00000026359	54.0266	2.03753	4.6473	2.29544e-08	7.52965e-05	pbld2	13	22849796	22862133	-	1178	protein_coding	phenazine biosynthesis-like protein domain containing 2 [Source:ZFIN;Acc:ZDB-GENE-050417-456]	-
novel.2901	5.89247	79.4047	-3.72388	2.42388e-08	7.52965e-05	-	CHR_ALT_CTG20_1_2	6620321	6667144	+	2574	-	PF08416:Phosphotyrosine-binding domain|PF00017:SH2 domain	SH2
novel.4080	117.878	14.2534	3.03702	5.85877e-08	0.000160404	-	CHR_ALT_CTG5_2_15	69716513	69732751	+	2328	-	PF00763:Tetrahydrofolate dehydrogenase/cyclohydrolase, catalytic domain|PF02882:Tetrahydrofolate dehydrogenase/cyclohydrolase, NAD(P)-binding domain	-
novel.1417	28.486	190.365	-2.73499	6.31104e-08	0.000160404	-	CHR_ALT_CTG10_1_26	28170808	28196497	-	4891	-	PF00069:Protein kinase domain|PF00433:Protein kinase C terminal domain	Pkinase
novel.4146	66.7969	5.09147	3.68179	8.39527e-08	0.000189251	-	CHR_ALT_CTG6_1_12	21299022	21370814	+	1120	-	PF00069:Protein kinase domain|PF00168:C2 domain|PF00130:Phorbol esters/diacylglycerol binding domain (C1 domain)	C2
novel.4695	94.3021	10.1814	3.1959	8.79984e-08	0.000189251	-	CHR_ALT_CTG9_1_1	13694770	13709462	+	1730	-	PF15383:Transmembrane protein 237	-
novel.2392	59.9206	4.07349	3.83868	1.12142e-07	0.000223948	-	CHR_ALT_CTG17_1_5	8977181	8986777	-	1172	-	-	-
novel.4620	131.631	18.3253	2.83628	1.31612e-07	0.000233256	-	CHR_ALT_CTG8_1_18	31630419	31642470	-	1983	-	PF17716:Family of unknown function (DUF5561)	-
ENSDARG00000079293	0.980791	40.7211	-5.20501	1.33489e-07	0.000233256	gdpd4b	21	22311964	22325124	-	1937	protein_coding	glycerophosphodiester phosphodiesterase domain containing 4b [Source:ZFIN;Acc:ZDB-GENE-050309-133]	-
novel.3431	47.1503	2.03753	4.45139	1.51753e-07	0.000249572	-	CHR_ALT_CTG25_1_10	17408147	17415047	-	1695	-	PF00067:Cytochrome P450	p450
ENSDARG00000031637	33.3977	1.38778e-17	8.06736	1.67165e-07	0.000259645	pan3	24	21720304	21748700	+	5270	protein_coding	PAN3 poly(A) specific ribonuclease subunit homolog (S. cerevisiae) [Source:ZFIN;Acc:ZDB-GENE-070928-13]	-
ENSDARG00000077822	56.9736	4.07349	3.76608	2.27052e-07	0.0003341	si:dkey-6i22.5	14	22109241	22118055	-	869	protein_coding	si:dkey-6i22.5 [Source:ZFIN;Acc:ZDB-GENE-050506-32]	-
novel.2854	85.4611	439.773	-2.36169	2.50699e-07	0.000350452	-	CHR_ALT_CTG20_1_1	2951792	2980752	+	7068	-	PF01536:Adenosylmethionine decarboxylase	SAM_decarbox
ENSDARG00000052437	188.606	31.5592	2.57457	3.4443e-07	0.000422825	mia	5	57653459	57655092	-	485	protein_coding	melanoma inhibitory activity [Source:ZFIN;Acc:ZDB-GENE-081022-66]	SH3_2
novel.3212	0.980791	37.6671	-5.0929	3.45318e-07	0.000422825	-	CHR_ALT_CTG23_1_25	24372549	24394982	-	1305	-	PF01404:Ephrin receptor ligand binding domain	-
novel.2614	30.4507	1.38778e-17	7.93461	3.47842e-07	0.000422825	-	CHR_ALT_CTG18_2_6	16923223	16927663	-	675	-	-	-
novel.2607	28.486	168.988	-2.56325	3.94609e-07	0.00045774	-	CHR_ALT_CTG18_2_5	16133519	16145446	+	1710	-	PF00026:Eukaryotic aspartyl protease|PF07966:A1 Propeptide	Asp
novel.4284	140.472	22.3973	2.64225	4.0931e-07	0.00045774	-	CHR_ALT_CTG6_1_42	44197329	44207808	+	2649	-	PF09184:PPP4R2	-
novel.4434	54.0266	4.07349	3.68963	4.68596e-07	0.000462295	-	CHR_ALT_CTG7_1_17	22604125	22614662	+	1502	-	PF00822:PMP-22/EMP/MP20/Claudin family	-
ENSDARG00000060030	12.7688	97.7285	-2.92376	4.71928e-07	0.000462295	setd1a	3	32714157	32742578	+	8708	protein_coding	SET domain containing 1A [Source:ZFIN;Acc:ZDB-GENE-080521-4]	SET
novel.2880	6.8748	69.2248	-3.30817	4.91183e-07	0.000462295	-	CHR_ALT_CTG20_1_15	25925818	25934530	-	4614	-	PF06573:Churchill protein	Churchill
novel.3182	93.3197	12.2174	2.92069	4.93221e-07	0.000462295	-	CHR_ALT_CTG23_1_19	21492226	21499853	+	3014	-	PF04140:Isoprenylcysteine carboxyl methyltransferase (ICMT) family	ICMT
ENSDARG00000099265	170.924	28.5052	2.57889	4.9606e-07	0.000462295	slc7a5	25	12750340	12788370	-	1708	protein_coding	solute carrier family 7 (amino acid transporter light chain, L system), member 5 [Source:ZFIN;Acc:ZDB-GENE-080818-4]	-
novel.3826	5.89247	63.1168	-3.39326	6.12512e-07	0.000552407	-	CHR_ALT_CTG4_1_7	12619038	12685755	+	3041	-	PF00412:LIM domain	LIM
novel.2108	76.6202	9.16342	3.04684	6.71232e-07	0.000586447	-	CHR_ALT_CTG15_1_5	14075898	14083094	-	1466	-	PF04051:Transport protein particle (TRAPP) component	TRAPP_Bet3
novel.1696	6.8748	67.1888	-3.26518	7.3456e-07	0.000622328	-	CHR_ALT_CTG12_1_6	17701401	17703651	-	641	-	PF13499:EF-hand domain pair	-
ENSDARG00000087346	120.825	19.3433	2.63534	8.44591e-07	0.000694502	rap1ab	11	15833565	15875054	-	1942	protein_coding	RAP1A, member of RAS oncogene family b [Source:ZFIN;Acc:ZDB-GENE-040426-2738]	Ras
ENSDARG00000016710	115.913	18.3253	2.65302	9.04542e-07	0.000722548	rchy1	5	9147497	9161478	+	909	protein_coding	ring finger and CHY zinc finger domain containing 1 [Source:ZFIN;Acc:ZDB-GENE-040801-73]	zf-CHY
novel.3385	55.9912	5.09147	3.42774	9.7613e-07	0.000758073	-	CHR_ALT_CTG24_1_8	21798475	21826817	-	2929	-	PF13927:Immunoglobulin domain	-
ENSDARG00000037570	4.91013	54.9729	-3.45143	1.23401e-06	0.000932444	polr1d	14	9077314	9085349	-	667	protein_coding	polymerase (RNA) I polypeptide D [Source:ZFIN;Acc:ZDB-GENE-040930-4]	-
ENSDARG00000044102	24.5567	139.466	-2.49959	1.2943e-06	0.000952264	znf593	17	24684778	24686816	+	951	protein_coding	zinc finger protein 593 [Source:ZFIN;Acc:ZDB-GENE-040426-1789]	-
ENSDARG00000021945	116.896	19.3433	2.58769	1.37175e-06	0.00098337	ddx23	23	14193547	14216506	-	3139	protein_coding	DEAD (Asp-Glu-Ala-Asp) box polypeptide 23 [Source:ZFIN;Acc:ZDB-GENE-030131-6215]	DEAD
novel.4089	26.5214	1.38778e-17	7.73618	1.61305e-06	0.00112744	-	CHR_ALT_CTG5_2_15	69702607	69707716	-	1106	-	PF01712:Deoxynucleoside kinase	-
ENSDARG00000013110	185.659	35.6311	2.37743	1.78828e-06	0.00121943	dmtn	10	20108557	20146544	+	2483	protein_coding	dematin actin binding protein [Source:ZFIN;Acc:ZDB-GENE-030131-9438]	-
ENSDARG00000051899	1.38778e-17	26.4692	-7.73319	2.40377e-06	0.00160011	exoc3l1	25	14425834	14433503	-	2817	protein_coding	exocyst complex component 3-like 1 [Source:ZFIN;Acc:ZDB-GENE-061207-36]	-
ENSDARG00000094422	60.9029	7.12744	3.07327	2.54728e-06	0.00165621	si:dkey-12l12.1	24	11334733	11346871	+	2009	protein_coding	si:dkey-12l12.1 [Source:ZFIN;Acc:ZDB-GENE-091204-232]	-
ENSDARG00000057767	107.072	18.3253	2.53869	2.84107e-06	0.00180524	nudt4a	18	15795566	15837342	+	1679	protein_coding	nudix (nucleoside diphosphate linked moiety X)-type motif 4a [Source:ZFIN;Acc:ZDB-GENE-031010-33]	NUDIX
ENSDARG00000042509	42.2386	3.0555	3.73626	2.92109e-06	0.00181484	glod4	15	16178775	16183583	-	1237	protein_coding	glyoxalase domain containing 4 [Source:ZFIN;Acc:ZDB-GENE-040912-38]	-
ENSDARG00000051874	3.9278	45.811	-3.50206	3.57765e-06	0.00217443	stra6	25	22571475	22634675	+	3848	protein_coding	stimulated by retinoic acid 6 [Source:ZFIN;Acc:ZDB-GENE-060616-252]	-
ENSDARG00000044943	34.38	165.934	-2.26674	4.76873e-06	0.00280112	npepps	11	12108355	12158412	-	4426	protein_coding	aminopeptidase puromycin sensitive [Source:ZFIN;Acc:ZDB-GENE-060524-3]	-
novel.2863	162.083	32.5772	2.31047	4.80914e-06	0.00280112	-	CHR_ALT_CTG20_1_11	22672410	22733497	+	4115	-	PF00595:PDZ domain	PDZ
ENSDARG00000098924	11.7864	78.3867	-2.72035	5.51947e-06	0.00314925	suz12b	6	18531932	18544545	+	4057	protein_coding	SUZ12 polycomb repressive complex 2b subunit [Source:ZFIN;Acc:ZDB-GENE-030131-3255]	-
novel.3910	195.482	42.7571	2.18957	6.83906e-06	0.00382413	-	CHR_ALT_CTG5_1_22	30759281	30770682	+	1538	-	PF06068:TIP49 P-loop domain|PF17856:TIP49 AAA-lid domain	-
novel.3421	111.002	21.3793	2.36963	7.68701e-06	0.00421399	-	CHR_ALT_CTG25_1_1	2670536	2703071	+	2466	-	PF13414:TPR repeat	-
ENSDARG00000075178	3.9278	42.7571	-3.4028	7.9832e-06	0.0042922	lpcat3	16	12174437	12236362	-	3042	protein_coding	lysophosphatidylcholine acyltransferase 3 [Source:ZFIN;Acc:ZDB-GENE-041111-232]	MBOAT
novel.1732	73.6732	308.452	-2.06394	8.66826e-06	0.00451693	-	CHR_ALT_CTG12_2_1	19345685	19367064	+	5637	-	PF03131:bZIP Maf transcription factor|PF03619:Organic solute transporter Ostalpha	bZIP_Maf
novel.2871	49.1149	214.797	-2.12586	8.72431e-06	0.00451693	-	CHR_ALT_CTG20_1_15	25904242	25910825	+	2298	-	PF06027:Solute carrier family 35	-
ENSDARG00000026806	2.94546	37.6671	-3.62079	9.34721e-06	0.0046666	taf8	23	32392461	32423348	+	3747	protein_coding	TAF8 RNA polymerase II, TATA box binding protein (TBP)-associated factor [Source:ZFIN;Acc:ZDB-GENE-040426-1013]	-
ENSDARG00000097929	2.94546	37.6671	-3.62079	9.34721e-06	0.0046666	BX005392.3	24	17322644	17325645	+	1409	processed_transcript	-	-
ENSDARG00000002220	101.178	19.3433	2.37962	1.03855e-05	0.00509398	zgc:103692	5	33295678	33298352	-	1103	protein_coding	zgc:103692 [Source:ZFIN;Acc:ZDB-GENE-041010-15]	-
ENSDARG00000042961	39.2917	175.096	-2.15223	1.07895e-05	0.00514874	zgc:100920	8	23093155	23103547	+	1502	protein_coding	zgc:100920 [Source:ZFIN;Acc:ZDB-GENE-040801-156]	-
ENSDARG00000093687	27.5037	1.01954	4.59539	1.08654e-05	0.00514874	si:dkey-193c22.1	5	40200818	40210447	-	1578	protein_coding	si:dkey-193c22.1 [Source:ZFIN;Acc:ZDB-GENE-030131-7957]	Abhydrolase_3
novel.2998	100.196	19.3433	2.36556	1.18408e-05	0.00551743	-	CHR_ALT_CTG22_1_10	23683807	23734489	-	1206	-	PF00084:Sushi repeat (SCR repeat)	Sushi
ENSDARG00000015292	32.4154	147.61	-2.18263	1.31574e-05	0.00603038	ube2g1a	5	30986512	30995108	+	2172	protein_coding	ubiquitin-conjugating enzyme E2G 1a (UBC7 homolog, yeast) [Source:ZFIN;Acc:ZDB-GENE-030131-6065]	UQ_con
novel.1359	294.697	74.3147	1.98574	1.59558e-05	0.00719502	-	CHR_ALT_CTG10_1_10	10351682	10381277	+	3013	-	PF13704:Glycosyl transferase family 2|PF01755:Glycosyltransferase family 25 (LPS biosynthesis protein)	-
novel.2885	89.3904	17.3073	2.36052	1.94525e-05	0.0086326	-	CHR_ALT_CTG20_1_15	26048304	26060171	-	2779	-	-	-
novel.1920	219.058	53.9549	2.01902	2.13952e-05	0.00934635	-	CHR_ALT_CTG14_1_2	8800758	8809018	-	906	-	PF03966:Trm112p-like protein	-
ENSDARG00000096711	138.507	31.5592	2.12951	2.77463e-05	0.0119343	si:ch211-194k22.8	12	28839839	28848015	-	1759	protein_coding	si:ch211-194k22.8 [Source:ZFIN;Acc:ZDB-GENE-030131-1820]	-
novel.2038	1.38778e-17	20.3613	-7.35671	3.04594e-05	0.0129028	-	CHR_ALT_CTG14_2_7	34648249	34680340	-	714	-	PF16182:Putative adherens-junction anchoring region of AbLIM	-
novel.4579	0.980791	25.4512	-4.52959	3.36527e-05	0.0140427	-	CHR_ALT_CTG8_1_11	26401946	26409382	+	2366	-	PF08669:Glycine cleavage T-protein C-terminal barrel domain|PF01571:Aminomethyltransferase folate-binding domain	GCV_T
novel.3770	160.118	38.6851	2.04583	3.60576e-05	0.014825	-	CHR_ALT_CTG4_1_10	25840918	25847859	-	592	-	PF05071:NADH ubiquinone oxidoreductase subunit NDUFA12	Complex1_17_2kD
ENSDARG00000111785	87.4258	18.3253	2.24662	3.7123e-05	0.0150418	trappc2l	7	55633483	55637368	+	2142	protein_coding	trafficking protein particle complex 2-like [Source:ZFIN;Acc:ZDB-GENE-040801-249]	-
ENSDARG00000022845	39.2917	158.808	-2.01147	3.91405e-05	0.0156327	lias	1	23274710	23283468	+	1746	protein_coding	lipoic acid synthetase [Source:ZFIN;Acc:ZDB-GENE-040426-1528]	Radical_SAM
novel.1601	3.9278	36.6491	-3.18111	4.26833e-05	0.0168076	-	CHR_ALT_CTG11_2_2	12011190	12051493	-	3090	-	PF07525:SOCS box|PF00017:SH2 domain	SOCS_box
ENSDARG00000089223	0.980791	24.4333	-4.47099	4.95961e-05	0.0192584	ngfrb	12	9949941	10038870	-	1974	protein_coding	nerve growth factor receptor b [Source:ZFIN;Acc:ZDB-GENE-070606-2]	Death
novel.3498	37.327	147.61	-1.97983	6.15526e-05	0.0235738	-	CHR_ALT_CTG25_2_1	14688044	14731376	+	1378	-	PF00149:Calcineurin-like phosphoesterase	Metallophos
ENSDARG00000069748	56.9736	10.1814	2.47017	6.54276e-05	0.0242765	capn5b	21	22158744	22214734	+	1943	protein_coding	calpain 5b [Source:ZFIN;Acc:ZDB-GENE-091116-29]	Peptidase_C2
novel.3567	56.9736	10.1814	2.47017	6.54276e-05	0.0242765	-	CHR_ALT_CTG2_1_4	39035382	39042249	+	545	-	PF00061:Lipocalin / cytosolic fatty-acid binding protein family	-
novel.1363	7.85713	49.883	-2.647	6.59924e-05	0.0242765	-	CHR_ALT_CTG10_1_11	10729025	10737242	+	1151	-	PF07061:Swi5	-
novel.1049	22.5921	1.01954	4.31301	7.35111e-05	0.026349	-	4	44040681	44044039	-	875	-	-	-
ENSDARG00000058103	0.980791	23.4153	-4.40991	7.35111e-05	0.026349	glra4b	5	22515347	22544151	-	1926	protein_coding	glycine receptor, alpha 4b [Source:ZFIN;Acc:ZDB-GENE-020402-2]	Neur_chan_LBD
novel.4232	17.6804	1.38778e-17	7.15459	7.55368e-05	0.0266626	-	CHR_ALT_CTG6_1_33	34045408	34072376	+	1488	-	PF01217:Clathrin adaptor complex small chain|PF00928:Adaptor complexes medium subunit family	Adap_comp_sub
novel.2365	35.3623	4.07349	3.07996	7.62932e-05	0.0266626	-	CHR_ALT_CTG17_1_25	31423383	31429594	-	1180	-	PF07714:Protein tyrosine kinase	Pkinase_Tyr
novel.592	85.4611	19.3433	2.13639	7.87675e-05	0.0268559	-	2	47860171	47861788	+	1618	-	PF13472:GDSL-like Lipase/Acylhydrolase family	-
novel.3270	85.4611	19.3433	2.13639	7.87675e-05	0.0268559	-	CHR_ALT_CTG23_1_35	32086028	32099930	-	3163	-	PF07766:LETM1-like protein	-
ENSDARG00000033367	232.81	65.1528	1.83531	8.09534e-05	0.0270705	rrm2b	19	32916372	32928486	-	1602	protein_coding	ribonucleotide reductase M2 b [Source:ZFIN;Acc:ZDB-GENE-030616-614]	-
novel.3081	65.8145	13.2354	2.30338	8.13336e-05	0.0270705	-	CHR_ALT_CTG22_1_6	20161118	20163445	-	1324	-	PF00651:BTB/POZ domain	BTB
ENSDARG00000086790	49.1149	8.14543	2.57411	8.25185e-05	0.0271418	gucy1b1	1	25801648	25841659	+	2360	protein_coding	guanylate cyclase 1 soluble subunit beta 1 [Source:ZFIN;Acc:ZDB-GENE-090313-160]	Guanylate_cyc
ENSDARG00000031985	29.4684	117.07	-1.98548	9.16961e-05	0.0294671	ptpa	5	32793886	32814417	-	6294	protein_coding	protein phosphatase 2 phosphatase activator [Source:ZFIN;Acc:ZDB-GENE-040801-11]	PTPA
novel.4677	29.4684	117.07	-1.98548	9.16961e-05	0.0294671	-	CHR_ALT_CTG8_2_1	17090390	17102602	-	1422	-	PF00071:Ras family	Ras
ENSDARG00000105586	21.6097	1.01954	4.24924	0.000109596	0.0344278	BX255967.1	7	35679424	35763213	+	1479	processed_transcript	-	-
novel.3442	0.980791	22.3973	-4.34613	0.000109596	0.0344278	-	CHR_ALT_CTG25_1_12	19422405	19423970	-	748	-	PF06373:Cocaine and amphetamine regulated transcript protein (CART)	-
novel.2925	2.94546	30.5412	-3.31934	0.000111734	0.0344425	-	CHR_ALT_CTG21_1_1	6212927	6307532	+	485	-	PF00611:Fes/CIP4, and EFC/F-BAR homology domain	-
ENSDARG00000100339	8.83946	50.901	-2.50866	0.000112106	0.0344425	arf4b	11	42466834	42472941	-	1062	protein_coding	ADP-ribosylation factor 4b [Source:ZFIN;Acc:ZDB-GENE-050417-205]	Arf
novel.1969	1.38778e-17	17.3073	-7.1238	0.000120499	0.0366186	-	CHR_ALT_CTG14_1_28	34096307	34101322	-	535	-	PF01094:Receptor family ligand binding region	ANF_receptor
ENSDARG00000007181	15.7158	73.2967	-2.2124	0.00012861	0.0385521	nadk2	21	22330005	22346723	+	2115	protein_coding	NAD kinase 2, mitochondrial [Source:ZFIN;Acc:ZDB-GENE-040801-202]	NAD_kinase
novel.4805	47.1503	8.14543	2.51536	0.000129619	0.0385521	-	CHR_ALT_CTG9_2_4	22924529	22936519	+	4514	-	PF00621:RhoGEF domain|PF01997:Translin family	RhoGEF
ENSDARG00000055291	46.168	164.916	-1.8339	0.000142216	0.0415748	rab18a	12	22921477	22933524	+	2350	protein_coding	RAB18A, member RAS oncogene family [Source:ZFIN;Acc:ZDB-GENE-030131-3980]	Ras
novel.3640	13.7511	66.1708	-2.25613	0.000142756	0.0415748	-	CHR_ALT_CTG3_1_18	30582812	30602266	-	1591	-	PF00018:SH3 domain|PF00611:Fes/CIP4, and EFC/F-BAR homology domain	SH3_1
novel.4658	4.91013	35.6311	-2.8276	0.000159961	0.0461049	-	CHR_ALT_CTG8_1_6	21368403	21381889	-	2079	-	PF00089:Trypsin	Trypsin
novel.2817	39.2917	6.10946	2.66088	0.000178139	0.0508204	-	CHR_ALT_CTG1_2_13	35961691	35975459	+	1628	-	PF03308:Methylmalonyl Co-A mutase-associated GTPase MeaB	-
ENSDARG00000103824	19.6451	83.4766	-2.08008	0.000185252	0.0510422	hint1	10	7636811	7640797	+	564	protein_coding	histidine triad nucleotide binding protein 1 [Source:ZFIN;Acc:ZDB-GENE-040927-8]	HIT
ENSDARG00000079698	3.9278	32.5772	-3.0118	0.000186219	0.0510422	asb13a.1	4	11479705	11483190	+	1852	protein_coding	ankyrin repeat and SOCS box containing 13a, tandem duplicate 1 [Source:ZFIN;Acc:ZDB-GENE-040718-261]	SOCS_box
ENSDARG00000074760	31.433	4.07349	2.91067	0.000186219	0.0510422	ttc7a	13	8693410	8756048	+	3099	protein_coding	tetratricopeptide repeat domain 7A [Source:ZFIN;Acc:ZDB-GENE-010319-27]	-
ENSDARG00000061006	3.9278	32.5772	-3.0118	0.000186219	0.0510422	cyb5d2	5	31032149	31035198	-	965	protein_coding	cytochrome b5 domain containing 2 [Source:ZFIN;Acc:ZDB-GENE-050506-83]	-
ENSDARG00000014634	6.8748	41.7391	-2.57997	0.00019293	0.0521455	mbtps1	18	21645309	21685055	-	4150	protein_coding	membrane-bound transcription factor peptidase, site 1 [Source:ZFIN;Acc:ZDB-GENE-030131-4909]	Peptidase_S8
novel.4703	1.38778e-17	16.2893	-7.03698	0.000193974	0.0521455	-	CHR_ALT_CTG9_1_11	23886183	23890544	-	1660	-	PF12796:Ankyrin repeats (3 copies)|PF07525:SOCS box	SOCS_box
novel.3894	123.772	33.5952	1.87754	0.000212769	0.0566533	-	CHR_ALT_CTG5_1_19	29162721	29184767	+	9510	-	PF05577:Serine carboxypeptidase S28|PF01532:Glycosyl hydrolase family 47	Peptidase_S28
ENSDARG00000058381	200.394	60.0629	1.73624	0.000226953	0.05986	zgc:171775	23	10146542	10165033	+	4005	protein_coding	zgc:171775 [Source:ZFIN;Acc:ZDB-GENE-030131-4309]	Pkinase
ENSDARG00000039351	5.89247	37.6671	-2.65044	0.000231229	0.0604177	ccl19b	10	17776981	17780102	+	743	protein_coding	chemokine (C-C motif) ligand 19b [Source:ZFIN;Acc:ZDB-GENE-091204-19]	-
novel.1451	23.5744	2.03753	3.4552	0.000240916	0.0623661	-	CHR_ALT_CTG10_1_37	3101011	3108114	+	1988	-	PF00617:RasGEF domain	-
novel.4595	9.82179	49.883	-2.3296	0.000273264	0.0700909	-	CHR_ALT_CTG8_1_14	29637200	29653908	+	3905	-	PF00271:Helicase conserved C-terminal domain|PF00176:SNF2 family N-terminal domain	SNF2_N
ENSDARG00000036135	53.0443	11.1994	2.23139	0.000277866	0.0706235	bbox1	7	34296789	34315291	+	3880	protein_coding	butyrobetaine (gamma), 2-oxoglutarate dioxygenase (gamma-butyrobetaine hydroxylase) 1 [Source:ZFIN;Acc:ZDB-GENE-050417-218]	-
novel.4054	61.8852	14.2534	2.10879	0.000284245	0.0715939	-	CHR_ALT_CTG5_1_61	69622026	69641345	+	4800	-	PF00995:Sec1 family	Sec1
ENSDARG00000057995	116.896	32.5772	1.83939	0.000315719	0.0781139	arl15b	10	9006574	9089636	-	1236	protein_coding	ADP-ribosylation factor-like 15b [Source:ZFIN;Acc:ZDB-GENE-080813-2]	Arf
novel.1889	33.3977	117.07	-1.80562	0.000315719	0.0781139	-	CHR_ALT_CTG14_1_1	8447119	8456248	-	4210	-	PF01762:Galactosyltransferase|PF01176:Translation initiation factor 1A / IF-1	Galactosyl_T
novel.3850	31.433	110.962	-1.81553	0.000322744	0.0791514	-	CHR_ALT_CTG5_1_11	22445667	22467744	-	6410	-	PF00169:PH domain|PF00435:Spectrin repeat	PH
novel.2454	16.6981	70.2428	-2.06431	0.000331776	0.0806591	-	CHR_ALT_CTG18_1_17	16789715	16823039	-	3113	-	PF00962:Adenosine/AMP deaminase	-
ENSDARG00000086204	3.9278	30.5412	-2.91905	0.000342416	0.0825282	gsg1l2a	3	50602866	50781505	+	2055	protein_coding	gsg1-like 2a [Source:ZFIN;Acc:ZDB-GENE-130614-2]	-
ENSDARG00000015355	25.5391	92.6385	-1.8537	0.000347222	0.0829711	fosl1a	14	30739476	30747686	-	4005	protein_coding	FOS-like antigen 1a [Source:ZFIN;Acc:ZDB-GENE-061207-7]	bZIP_1
ENSDARG00000057159	20.6274	81.4406	-1.97455	0.000366545	0.0868464	ankrd29	22	16418688	16431139	+	1658	protein_coding	ankyrin repeat domain 29 [Source:ZFIN;Acc:ZDB-GENE-050208-655]	-
novel.2826	18.6628	1.01954	4.03905	0.000376589	0.0884763	-	CHR_ALT_CTG1_2_3	21182403	21185714	+	1010	-	PF11594:Mediator complex subunit 28	-
novel.4436	16.6981	69.2248	-2.04329	0.00038765	0.0903159	-	CHR_ALT_CTG7_1_19	24487880	24501244	+	2698	-	-	-
ENSDARG00000056468	6.8748	38.6851	-2.47068	0.000404469	0.0926898	asb16	3	20001608	20011807	+	1705	protein_coding	ankyrin repeat and SOCS box containing 16 [Source:ZFIN;Acc:ZDB-GENE-031031-3]	SOCS_box
ENSDARG00000096668	39.2917	7.12744	2.44263	0.000404469	0.0926898	MZT1	1	30718246	30723258	-	1119	protein_coding	si:dkey-15d12.2 [Source:ZFIN;Acc:ZDB-GENE-090313-33]	-
novel.2208	269.157	769.601	-1.51522	0.00044477	0.101097	-	CHR_ALT_CTG16_1_21	38675437	38747332	+	1415	-	PF14559:Tetratricopeptide repeat	-
ENSDARG00000098453	67.7792	17.3073	1.96189	0.000453206	0.102183	pank4	11	15878343	15915788	+	3216	protein_coding	pantothenate kinase 4 [Source:ZFIN;Acc:ZDB-GENE-040426-1592]	Fumble
ENSDARG00000109671	13.7511	1.38778e-17	6.79491	0.000517265	0.114775	CR550302.3	11	14937904	14970911	+	171	protein_coding	-	-
ENSDARG00000038716	1.38778e-17	14.2534	-6.8459	0.000517265	0.114775	casq1a	2	38039857	38054482	+	2979	protein_coding	calsequestrin 1a [Source:ZFIN;Acc:ZDB-GENE-040801-139]	Calsequestrin
novel.1785	14.7334	61.0809	-2.04221	0.000558249	0.122804	-	CHR_ALT_CTG13_1_17	18650142	18660657	+	1947	-	PF13911:AhpC/TSA antioxidant enzyme	-
novel.3424	88.4081	24.4333	1.85012	0.000564393	0.122804	-	CHR_ALT_CTG25_1_1	2705030	2723938	-	5026	-	PF04587:ADP-specific Phosphofructokinase/Glucokinase conserved region	-
ENSDARG00000056036	764.25	272.823	1.48567	0.000573235	0.122804	stxbp1b	5	28972935	29002322	+	5245	protein_coding	syntaxin binding protein 1b [Source:ZFIN;Acc:ZDB-GENE-060531-166]	Sec1
ENSDARG00000090097	17.6804	1.01954	3.96158	0.000575412	0.122804	CR626886.1	16	34557016	34565638	-	4540	processed_transcript	-	-
ENSDARG00000111998	17.6804	1.01954	3.96158	0.000575412	0.122804	znf1099	4	64586627	64605318	-	1826	protein_coding	zinc finger protein 1099 [Source:ZFIN;Acc:ZDB-GENE-060503-829]	-
novel.1478	26.5214	90.6026	-1.7675	0.000619207	0.130194	-	CHR_ALT_CTG10_2_4	27052698	27060212	+	2682	-	-	-
ENSDARG00000062266	30.4507	101.8	-1.73697	0.000619351	0.130194	edc4	18	21858744	21910991	-	8173	protein_coding	enhancer of mRNA decapping 4 [Source:ZFIN;Acc:ZDB-GENE-030131-5032]	-
ENSDARG00000070735	7.85713	39.7031	-2.31862	0.000660415	0.136886	rnd2	3	19850937	19899914	-	1214	protein_coding	Rho family GTPase 2 [Source:ZFIN;Acc:ZDB-GENE-030616-177]	Ras
novel.4454	30.4507	5.09147	2.55174	0.000660977	0.136886	-	CHR_ALT_CTG7_1_24	29115934	29124578	+	1258	-	PF09034:TRADD, N-terminal domain|PF00531:Death domain	Death
ENSDARG00000069279	5.89247	33.5952	-2.48596	0.0006696	0.137652	elovl7a	8	16758304	16769798	+	1894	protein_coding	ELOVL fatty acid elongase 7a [Source:ZFIN;Acc:ZDB-GENE-030131-6149]	ELO
novel.4202	12.7688	53.9549	-2.06821	0.000708139	0.144512	-	CHR_ALT_CTG6_1_25	29305334	29314287	+	3168	-	PF01156:Inosine-uridine preferring nucleoside hydrolase	-
novel.4498	24.5567	84.4946	-1.77744	0.000746335	0.151203	-	CHR_ALT_CTG7_1_29	35064155	35068464	-	1572	-	PF00089:Trypsin	Trypsin
novel.1527	28.486	93.6565	-1.71263	0.000822682	0.165471	-	CHR_ALT_CTG11_1_21	24816149	24817636	+	1150	-	PF04421:Mss4 protein	Mss4
novel.2699	12.7688	1.38778e-17	6.689	0.00085757	0.167056	-	CHR_ALT_CTG1_1_17	20920529	20955767	-	3397	-	PF00651:BTB/POZ domain|PF01344:Kelch motif|PF07707:BTB And C-terminal Kelch	BACK
ENSDARG00000042130	1.38778e-17	13.2354	-6.73995	0.00085757	0.167056	zp3a.2	20	33987465	33989427	+	1429	protein_coding	zona pellucida glycoprotein 3a, tandem duplicate 2 [Source:ZFIN;Acc:ZDB-GENE-040727-2]	Zona_pellucida
novel.4037	1.38778e-17	13.2354	-6.73995	0.00085757	0.167056	-	CHR_ALT_CTG5_1_56	57901986	57920411	-	552	-	PF17664:Family of unknown function (DUF5526)	-
novel.2945	12.7688	1.38778e-17	6.689	0.00085757	0.167056	-	CHR_ALT_CTG21_1_15	26201377	26208538	-	412	-	PF01094:Receptor family ligand binding region	ANF_receptor
novel.4705	276.033	96.7105	1.51192	0.000860437	0.167056	-	CHR_ALT_CTG9_1_11	24024338	24031380	-	2685	-	PF00834:Ribulose-phosphate 3 epimerase family|PF15172:Prolactin-releasing peptide	-
novel.4346	3.9278	27.4872	-2.7677	0.000872039	0.168141	-	CHR_ALT_CTG6_2_14	39530446	39543150	-	2175	-	PF00501:AMP-binding enzyme	AMP-binding
novel.3346	4.91013	30.5412	-2.60605	0.000883969	0.169274	-	CHR_ALT_CTG24_1_19	31431172	31442125	-	1303	-	PF00027:Cyclic nucleotide-binding domain	cNMP_binding
novel.4456	11.7864	49.883	-2.06959	0.000890608	0.169385	-	CHR_ALT_CTG7_1_24	29148709	29149250	+	384	-	PF00131:Metallothionein	-
ENSDARG00000112861	10.8041	46.829	-2.10283	0.000931128	0.174823	LO018020.2	12	1349418	1361517	-	861	protein_coding	-	RA
novel.1630	14.7334	58.0269	-1.96836	0.000931706	0.174823	-	CHR_ALT_CTG12_1_14	23850510	23905961	+	4845	-	-	-
ENSDARG00000075139	128.684	41.7391	1.62151	0.00100795	0.187869	hdac5	3	22905341	22976456	+	3740	protein_coding	histone deacetylase 5 [Source:ZFIN;Acc:ZDB-GENE-121219-3]	Hist_deacetyl
novel.3175	35.3623	109.944	-1.63296	0.00107337	0.196902	-	CHR_ALT_CTG23_1_17	20277415	20338538	-	4423	-	PF00055:Laminin N-terminal (Domain VI)|PF00053:Laminin EGF domain	Laminin_EGF
ENSDARG00000062142	11.7864	48.865	-2.03991	0.00108274	0.196902	stoml1	25	22281441	22292901	+	2347	protein_coding	stomatin (EPB72)-like 1 [Source:ZFIN;Acc:ZDB-GENE-070209-241]	-
novel.4503	19.6451	2.03753	3.19368	0.00108459	0.196902	-	CHR_ALT_CTG7_1_30	36273879	36342748	-	1609	-	PF12934:FTO C-terminal domain|PF12933:FTO catalytic domain	-
ENSDARG00000037805	19.6451	2.03753	3.19368	0.00108459	0.196902	lgals3bpa	3	57699246	57711711	-	1977	protein_coding	lectin, galactoside-binding, soluble, 3 binding protein a [Source:ZFIN;Acc:ZDB-GENE-060331-57]	SRCR
novel.4616	29.4684	93.6565	-1.66393	0.00110894	0.199684	-	CHR_ALT_CTG8_1_18	31406466	31417129	-	2346	-	PF00651:BTB/POZ domain	BTB
ENSDARG00000052113	44.2033	133.358	-1.59029	0.0011142	0.199684	hexa	25	22216723	22241312	+	2090	protein_coding	hexosaminidase A (alpha polypeptide) [Source:ZFIN;Acc:ZDB-GENE-050417-283]	Glyco_hydro_20
novel.4545	13.7511	53.9549	-1.9623	0.00116955	0.208269	-	CHR_ALT_CTG7_1_6	13992608	14191582	+	2248	-	PF00082:Subtilase family|PF01483:Proprotein convertase P-domain|PF16470:Peptidase S8 pro-domain	Peptidase_S8
novel.2756	81.5318	24.4333	1.73348	0.00133766	0.236698	-	CHR_ALT_CTG1_1_30	29764794	29769164	+	1609	-	PF00246:Zinc carboxypeptidase|PF02244:Carboxypeptidase activation peptide	-
ENSDARG00000080147	15.7158	1.01954	3.79292	0.00136958	0.239142	RF00001	23	36491114	36491234	+	121	rRNA	-	-
ENSDARG00000018966	92.3374	28.5052	1.69143	0.00138674	0.239142	cyb5r1	11	24786378	24799675	+	1730	protein_coding	cytochrome b5 reductase 1 [Source:ZFIN;Acc:ZDB-GENE-030131-8497]	FAD_binding_6
novel.354	45.1856	11.1994	2.00066	0.00140429	0.239142	-	16	36548494	36557314	+	1239	-	-	-
novel.2734	6.8748	33.5952	-2.26786	0.0014361	0.239142	-	CHR_ALT_CTG1_1_22	23485838	23535837	-	4387	-	-	-
ENSDARG00000007783	11.7864	1.38778e-17	6.57468	0.00143701	0.239142	blk	20	19175031	19198334	+	4580	protein_coding	BLK proto-oncogene, Src family tyrosine kinase [Source:ZFIN;Acc:ZDB-GENE-040724-106]	Pkinase_Tyr
ENSDARG00000001881	11.7864	1.38778e-17	6.57468	0.00143701	0.239142	cacnb3a	23	14097508	14180307	+	2375	protein_coding	calcium channel, voltage-dependent, beta 3a [Source:ZFIN;Acc:ZDB-GENE-060221-2]	-
novel.2599	11.7864	1.38778e-17	6.57468	0.00143701	0.239142	-	CHR_ALT_CTG18_2_2	8816597	8835272	+	1045	-	PF00478:IMP dehydrogenase / GMP reductase domain|PF00571:CBS domain	CBS
novel.3397	1.38778e-17	12.2174	-6.6256	0.00143701	0.239142	-	CHR_ALT_CTG24_2_1	13312481	13333101	+	1315	-	-	-
ENSDARG00000060049	1.38778e-17	12.2174	-6.6256	0.00143701	0.239142	zgc:195075	7	5155968	5162292	-	1451	protein_coding	zgc:195075 [Source:ZFIN;Acc:ZDB-GENE-080723-70]	-
novel.1802	1.38778e-17	12.2174	-6.6256	0.00143701	0.239142	-	CHR_ALT_CTG13_1_24	22435520	22443722	+	574	-	PF00001:7 transmembrane receptor (rhodopsin family)	7tm_1
ENSDARG00000069672	20.6274	71.2608	-1.78222	0.00146	0.240109	tyw5	9	24116275	24120855	-	1962	protein_coding	tRNA-yW synthesizing protein 5 [Source:ZFIN;Acc:ZDB-GENE-060929-894]	-
ENSDARG00000077047	70.7262	21.3793	1.7203	0.00146	0.240109	ptprnb	6	13920479	13987739	+	3550	protein_coding	protein tyrosine phosphatase, receptor type, Nb [Source:ZFIN;Acc:ZDB-GENE-100505-1]	Y_phosphatase
novel.2722	4.91013	28.5052	-2.50693	0.00159155	0.255286	-	CHR_ALT_CTG1_1_20	21896923	21934123	-	1299	-	PF17820:PDZ domain	-
novel.4488	4.91013	28.5052	-2.50693	0.00159155	0.255286	-	CHR_ALT_CTG7_1_28	34044812	34062284	-	752	-	PF00564:PB1 domain	-
ENSDARG00000068702	1.96313	19.3433	-3.21969	0.00159793	0.255286	lysmd4	18	24562188	24572673	+	1649	protein_coding	LysM, putative peptidoglycan-binding, domain containing 4 [Source:ZFIN;Acc:ZDB-GENE-040426-1895]	-
ENSDARG00000096577	1.96313	19.3433	-3.21969	0.00159793	0.255286	adgre9	1	55478653	55515184	+	3178	protein_coding	adhesion G protein-coupled receptor E9 [Source:ZFIN;Acc:ZDB-GENE-121214-61]	7tm_2
novel.1979	1.96313	19.3433	-3.21969	0.00159793	0.255286	-	CHR_ALT_CTG14_1_31	36440480	36449556	+	1065	-	PF06831:Formamidopyrimidine-DNA glycosylase H2TH domain|PF00641:Zn-finger in Ran binding protein and others	H2TH
ENSDARG00000035459	21.6097	3.0555	2.77348	0.00166513	0.26451	spns3	5	30956981	30984271	-	5103	protein_coding	spinster homolog 3 (Drosophila) [Source:ZFIN;Acc:ZDB-GENE-060531-7]	MFS_1
ENSDARG00000023914	141.454	49.883	1.50143	0.00180576	0.285228	mark4a	5	36768674	36822220	+	2505	protein_coding	MAP/microtubule affinity-regulating kinase 4a [Source:ZFIN;Acc:ZDB-GENE-060531-156]	Pkinase
ENSDARG00000079983	33.3977	7.12744	2.20897	0.00185899	0.289256	agbl2	25	28596989	28638098	-	3471	protein_coding	ATP/GTP binding protein-like 2 [Source:ZFIN;Acc:ZDB-GENE-070719-6]	-
novel.1423	54.0266	15.2714	1.8146	0.00186088	0.289256	-	CHR_ALT_CTG10_1_28	29147474	29191177	+	1109	-	PF07651:ANTH domain	-
ENSDARG00000054903	227.899	84.4946	1.43016	0.0018623	0.289256	mta3	12	25223799	25284510	+	2685	protein_coding	metastasis associated 1 family, member 3 [Source:ZFIN;Acc:ZDB-GENE-030131-6485]	BAH
ENSDARG00000102734	63.8499	19.3433	1.71652	0.00191984	0.296546	wdr48a	24	40876247	40901410	-	2222	protein_coding	WD repeat domain 48a [Source:ZFIN;Acc:ZDB-GENE-061110-55]	-
novel.2067	259.333	97.7285	1.40684	0.00194402	0.298631	-	CHR_ALT_CTG15_1_13	17406990	17425160	+	2805	-	PF00433:Protein kinase C terminal domain|PF00069:Protein kinase domain	Pkinase
ENSDARG00000103259	65.8145	20.3613	1.68662	0.00207346	0.315509	opn4xb	5	7853463	7897420	-	2221	protein_coding	opsin 4xb [Source:ZFIN;Acc:ZDB-GENE-070705-526]	7tm_1
ENSDARG00000071424	333.008	129.286	1.36416	0.00207646	0.315509	ap3d1	22	22172272	22231720	-	3825	protein_coding	adaptor-related protein complex 3, delta 1 subunit [Source:ZFIN;Acc:ZDB-GENE-050208-437]	-
ENSDARG00000026820	206.288	77.3687	1.41342	0.00209485	0.316583	gucy2d	5	38123633	38161033	-	4522	protein_coding	guanylate cyclase 2D, retinal [Source:ZFIN;Acc:ZDB-GENE-011128-9]	Guanylate_cyc
ENSDARG00000103235	195.482	73.2967	1.41372	0.00212182	0.318597	mfsd8	12	22628704	22645215	+	2907	protein_coding	major facilitator superfamily domain containing 8 [Source:ZFIN;Acc:ZDB-GENE-060818-29]	MFS_1
novel.2498	14.7334	1.01954	3.70057	0.00213372	0.318597	-	CHR_ALT_CTG18_1_23	21324604	21331268	+	638	-	-	-
ENSDARG00000093781	26.5214	5.09147	2.3533	0.00214237	0.318597	lrriq1	18	16192083	16218370	+	4035	protein_coding	leucine-rich repeats and IQ motif containing 1 [Source:ZFIN;Acc:ZDB-GENE-050419-235]	-
ENSDARG00000108038	7.85713	34.6131	-2.12134	0.00220539	0.326235	CABZ01109481.1	14	1524220	1535430	-	3078	protein_coding	-	Ded_cyto
novel.4563	9.82179	39.7031	-2.00121	0.00232234	0.328869	-	CHR_ALT_CTG7_2_6	52149247	52153487	+	1384	-	PF05620:SRP-independent targeting protein 2/TMEM208	-
ENSDARG00000057899	1.96313	18.3253	-3.1422	0.00236482	0.328869	zgc:114081	23	16807209	16811727	+	1867	protein_coding	zgc:114081 [Source:ZFIN;Acc:ZDB-GENE-050913-78]	F-box
novel.123	20.6274	3.0555	2.70676	0.00237037	0.328869	-	11	18331149	18332442	+	1057	-	-	-
ENSDARG00000114258	2.94546	21.3793	-2.80729	0.00237037	0.328869	si:dkey-30c15.13	18	7392147	7400075	-	4312	protein_coding	si:dkey-30c15.13 [Source:ZFIN;Acc:ZDB-GENE-060503-73]	-
novel.2096	20.6274	3.0555	2.70676	0.00237037	0.328869	-	CHR_ALT_CTG15_1_16	24855156	24859534	-	1756	-	-	-
novel.4409	69.7438	22.3973	1.63343	0.0023803	0.328869	-	CHR_ALT_CTG7_1_13	19512286	19522392	+	1615	-	PF16669:Tetratricopeptide repeat protein 5 OB fold domain	-
novel.3642	69.7438	22.3973	1.63343	0.0023803	0.328869	-	CHR_ALT_CTG3_1_18	30778213	30796482	-	7940	-	PF00856:SET domain	SET
novel.4172	69.7438	22.3973	1.63343	0.0023803	0.328869	-	CHR_ALT_CTG6_1_16	19325311	19333972	-	1480	-	PF18308:GGA N-GAT domain|PF03127:GAT domain|PF00790:VHS domain	-
novel.4740	32.4154	7.12744	2.16606	0.00240987	0.328869	-	CHR_ALT_CTG9_1_3	16835485	16853654	-	1306	-	PF02493:MORN repeat	MORN
ENSDARG00000009209	166.994	62.0989	1.42539	0.00242704	0.328869	slc9a6a	14	31618982	31647900	+	8262	protein_coding	solute carrier family 9, subfamily A (NHE6, cation proton antiporter 6), member 6a [Source:ZFIN;Acc:ZDB-GENE-070424-104]	Na_H_Exchanger
ENSDARG00000008720	231.828	88.5666	1.387	0.00243225	0.328869	lmo3	4	12612145	12679293	+	3455	protein_coding	LIM domain only 3 [Source:ZFIN;Acc:ZDB-GENE-050522-201]	LIM
ENSDARG00000054343	10.8041	1.38778e-17	6.45053	0.00243493	0.328869	slc7a8b	2	38318000	38337122	-	1533	protein_coding	solute carrier family 7 (amino acid transporter light chain, L system), member 8b [Source:ZFIN;Acc:ZDB-GENE-030616-586]	-
ENSDARG00000069037	1.38778e-17	11.1994	-6.5014	0.00243493	0.328869	akip1	18	16950724	16953978	-	898	protein_coding	A kinase (PRKA) interacting protein 1 [Source:ZFIN;Acc:ZDB-GENE-030829-24]	-
ENSDARG00000088841	1.38778e-17	11.1994	-6.5014	0.00243493	0.328869	dnal4b	22	24973865	24984776	-	2843	protein_coding	dynein, axonemal, light chain 4b [Source:ZFIN;Acc:ZDB-GENE-050208-510]	-
ENSDARG00000092680	1.38778e-17	11.1994	-6.5014	0.00243493	0.328869	si:dkey-58f10.12	5	38673168	38674727	+	1060	protein_coding	si:dkey-58f10.12 [Source:ZFIN;Acc:ZDB-GENE-060526-314]	-
ENSDARG00000075034	1.38778e-17	11.1994	-6.5014	0.00243493	0.328869	raver2	6	31430791	31576397	-	6831	protein_coding	ribonucleoprotein, PTB-binding 2 [Source:ZFIN;Acc:ZDB-GENE-090713-1]	RRM_1
ENSDARG00000097001	10.8041	1.38778e-17	6.45053	0.00243493	0.328869	FP245462.1	16	23017031	23019562	-	873	processed_transcript	-	-
ENSDARG00000094077	1.38778e-17	11.1994	-6.5014	0.00243493	0.328869	si:dkey-21e2.16	22	19311411	19313738	+	880	protein_coding	si:dkey-21e2.16 [Source:ZFIN;Acc:ZDB-GENE-050208-698]	Trypsin
ENSDARG00000002663	76.6202	24.4333	1.64399	0.00249964	0.335985	optn	4	8016457	8027318	+	2455	protein_coding	optineurin [Source:ZFIN;Acc:ZDB-GENE-030131-8103]	-
ENSDARG00000086504	83.4965	27.4872	1.59867	0.00259685	0.344373	BX323559.1	2	32701820	32707411	+	456	processed_transcript	-	-
novel.3409	124.754	44.793	1.47523	0.00261438	0.344373	-	CHR_ALT_CTG24_2_5	31346491	31360188	+	1917	-	PF14944:Tongue Cancer Chemotherapy Resistant Protein 1	-
novel.3992	155.206	387.855	-1.32061	0.00261529	0.344373	-	CHR_ALT_CTG5_1_42	41793011	41800856	+	3017	-	PF04714:BCL7, N-terminal conserver region|PF13532:2OG-Fe(II) oxygenase superfamily	-
ENSDARG00000014910	56.9736	17.3073	1.71185	0.00262157	0.344373	panx1b	5	37840914	37852508	+	2881	protein_coding	pannexin 1b [Source:ZFIN;Acc:ZDB-GENE-070705-192]	-
novel.2973	52.0619	15.2714	1.76128	0.00263887	0.344373	-	CHR_ALT_CTG21_1_8	17557025	17584215	+	3797	-	PF01145:SPFH domain / Band 7 family	-
novel.1063	28.486	6.10946	2.19867	0.002639	0.344373	-	4	66964681	66965917	-	1237	-	-	-
novel.2990	38.3093	107.908	-1.49093	0.00264827	0.344373	-	CHR_ALT_CTG22_1_10	23547012	23559462	+	3279	-	PF15780:Abnormal spindle-like microcephaly-assoc'd, ASPM-SPD-2-Hydin	-
ENSDARG00000097179	34.38	8.14543	2.0611	0.00281747	0.36468	CR538726.1	15	11303325	11305074	+	908	antisense	-	-
ENSDARG00000093978	49.1149	133.358	-1.4387	0.00295504	0.380551	zgc:77486	8	19253205	19266413	-	2477	protein_coding	zgc:77486 [Source:ZFIN;Acc:ZDB-GENE-040426-2056]	zf-A20
novel.2445	102.161	35.6311	1.51642	0.00296731	0.380551	-	CHR_ALT_CTG18_1_15	15452962	15461164	-	1628	-	PF09412:Endoribonuclease XendoU	-
ENSDARG00000017261	18.6628	61.0809	-1.70373	0.00301995	0.385533	gdpd1	15	16886196	16894875	+	2669	protein_coding	glycerophosphodiester phosphodiesterase domain containing 1 [Source:ZFIN;Acc:ZDB-GENE-040822-22]	-
ENSDARG00000040942	104.125	36.6491	1.50337	0.00307781	0.391134	pnp6	18	21257261	21271373	-	1984	protein_coding	purine nucleoside phosphorylase 6 [Source:ZFIN;Acc:ZDB-GENE-040426-1800]	-
novel.2434	31.433	7.12744	2.12184	0.00312822	0.395742	-	CHR_ALT_CTG18_1_11	12962738	13052856	-	922	-	PF00611:Fes/CIP4, and EFC/F-BAR homology domain	-
ENSDARG00000078728	0.980791	14.2534	-3.69862	0.00334606	0.410759	znf1068	4	59748607	59757037	+	2094	protein_coding	zinc finger protein 1068 [Source:ZFIN;Acc:ZDB-GENE-080215-12]	zf-C2H2
ENSDARG00000095533	0.980791	14.2534	-3.69862	0.00334606	0.410759	si:ch211-198c19.3	16	37948330	38001141	-	3470	protein_coding	si:ch211-198c19.3 [Source:ZFIN;Acc:ZDB-GENE-100922-226]	-
novel.1477	0.980791	14.2534	-3.69862	0.00334606	0.410759	-	CHR_ALT_CTG10_2_4	26974836	26978285	+	824	-	PF01222:Ergosterol biosynthesis ERG4/ERG24 family	-
novel.1505	13.7511	1.01954	3.6019	0.00334606	0.410759	-	CHR_ALT_CTG11_1_14	18246654	18247259	+	606	-	PF05485:THAP domain	THAP
novel.3540	0.980791	14.2534	-3.69862	0.00334606	0.410759	-	CHR_ALT_CTG2_1_2	37904306	37909853	-	837	-	PF00059:Lectin C-type domain|PF01391:Collagen triple helix repeat (20 copies)	Lectin_C
novel.1062	13.7511	1.01954	3.6019	0.00334606	0.410759	-	4	66811744	66823888	-	667	-	PF13465:Zinc-finger double domain	-
ENSDARG00000089802	19.6451	3.0555	2.6368	0.00338513	0.410759	akap1a	10	37400838	37415223	+	2523	protein_coding	A kinase (PRKA) anchor protein 1a [Source:ZFIN;Acc:ZDB-GENE-030131-5980]	KH_1
novel.2897	19.6451	3.0555	2.6368	0.00338513	0.410759	-	CHR_ALT_CTG20_1_19	46363710	46369228	-	779	-	PF15185:Bcl-2-modifying factor, apoptosis	-
novel.2735	2.94546	20.3613	-2.73732	0.00338513	0.410759	-	CHR_ALT_CTG1_1_22	23560137	23573488	-	5038	-	PF05225:helix-turn-helix, Psq domain	HTH_psq
novel.2544	135.56	331.866	-1.29086	0.00339386	0.410759	-	CHR_ALT_CTG18_1_37	36056849	36072787	+	2794	-	PF00676:Dehydrogenase E1 component	-
novel.1723	179.765	70.2428	1.35417	0.00346018	0.416427	-	CHR_ALT_CTG12_2_1	18902804	18908637	+	3123	-	PF02735:Ku70/Ku80 beta-barrel domain|PF03730:Ku70/Ku80 C-terminal arm|PF02037:SAP domain|PF03731:Ku70/Ku80 N-terminal alpha/beta domain	SAP
novel.5052	27.5037	6.10946	2.14827	0.00348955	0.416427	-	KN150557.1	260	19197	+	1429	-	PF00629:MAM domain, meprin/A5/mu	-
ENSDARG00000103093	1.96313	17.3073	-3.06031	0.00351516	0.416427	alg14	24	31201195	31223232	-	965	protein_coding	ALG14, UDP-N-acetylglucosaminyltransferase subunit [Source:ZFIN;Acc:ZDB-GENE-041010-195]	-
ENSDARG00000116584	1.96313	17.3073	-3.06031	0.00351516	0.416427	opn7b	23	3777655	3802071	-	1197	protein_coding	opsin 7, group member b [Source:ZFIN;Acc:ZDB-GENE-130530-850]	7tm_1
novel.1960	16.6981	2.03753	2.96083	0.00351516	0.416427	-	CHR_ALT_CTG14_1_28	33883049	33893478	+	2522	-	PF13410:Glutathione S-transferase, C-terminal domain|PF13409:Glutathione S-transferase, N-terminal domain	-
ENSDARG00000053425	161.1	62.0989	1.37359	0.00353083	0.416519	serinc2l	16	34459066	34477805	-	1405	protein_coding	serine incorporator 2, like [Source:ZFIN;Acc:ZDB-GENE-100921-58]	TMS_TDE
novel.5014	361.495	148.628	1.28158	0.00366071	0.430026	-	KN150408.1	13767	34290	-	9639	-	PF03607:Doublecortin	-
novel.2883	143.418	54.9729	1.38147	0.00369844	0.43264	-	CHR_ALT_CTG20_1_15	26026712	26042014	-	2957	-	PF09726:Macoilin family	-
ENSDARG00000002816	50.0973	15.2714	1.70592	0.00374952	0.436788	rasgrf2b	5	51443009	51581775	+	4119	protein_coding	Ras protein-specific guanine nucleotide-releasing factor 2b [Source:ZFIN;Acc:ZDB-GENE-060504-1]	RhoGEF
ENSDARG00000069171	124.754	46.829	1.41128	0.00381343	0.44239	gramd4a	4	28062473	28161198	-	3696	protein_coding	GRAM domain containing 4a [Source:ZFIN;Acc:ZDB-GENE-041210-211]	GRAM
ENSDARG00000096603	41.2563	110.962	-1.42457	0.00383153	0.442653	bmb	25	36292057	36310015	+	3148	protein_coding	brambleberry [Source:ZFIN;Acc:ZDB-GENE-030131-5577]	-
ENSDARG00000030932	4.91013	25.4512	-2.34419	0.00390492	0.449275	fgf10a	21	19635486	19683168	+	2753	protein_coding	fibroblast growth factor 10a [Source:ZFIN;Acc:ZDB-GENE-030715-1]	-
ENSDARG00000037968	413.559	173.06	1.25624	0.00399969	0.458293	fus	3	32698424	32711280	+	2823	protein_coding	FUS RNA binding protein [Source:ZFIN;Acc:ZDB-GENE-040426-1010]	RRM_1
novel.1394	58.9382	19.3433	1.60128	0.00409161	0.466911	-	CHR_ALT_CTG10_1_24	26530789	26540370	+	1344	-	PF03372:Endonuclease/Exonuclease/phosphatase family|PF08952:Domain of unknown function (DUF1866)	Exo_endo_phos
ENSDARG00000098315	552.067	234.139	1.23705	0.00414765	0.468681	cyp1a	18	5588068	5598958	-	2614	protein_coding	cytochrome P450, family 1, subfamily A [Source:ZFIN;Acc:ZDB-GENE-011219-1]	p450
novel.3943	1.38778e-17	10.1814	-6.36548	0.00417417	0.468681	-	CHR_ALT_CTG5_1_3	9053522	9056321	+	409	-	PF01229:Glycosyl hydrolases family 39	Glyco_hydro_39
ENSDARG00000101069	9.82179	1.38778e-17	6.31467	0.00417417	0.468681	CU651669.1	13	48765887	48767474	+	678	lincRNA	-	-
novel.4297	1.38778e-17	10.1814	-6.36548	0.00417417	0.468681	-	CHR_ALT_CTG6_1_46	49080845	49082976	+	411	-	PF00007:Cystine-knot domain	-
novel.4209	110.019	267.733	-1.28204	0.00421837	0.471748	-	CHR_ALT_CTG6_1_25	29397491	29402549	-	940	-	PF06984:Mitochondrial 39-S ribosomal protein L47 (MRP-L47)	-
novel.1569	337.92	786.907	-1.2192	0.00429776	0.478713	-	CHR_ALT_CTG11_1_25	36343241	36351375	-	1269	-	PF10584:Proteasome subunit A N-terminal signature|PF00227:Proteasome subunit	Proteasome
novel.3242	11.7864	41.7391	-1.81313	0.00434191	0.481711	-	CHR_ALT_CTG23_1_29	28496874	28501773	-	1590	-	PF14995:Transmembrane protein	-
ENSDARG00000062138	83.4965	29.5232	1.49603	0.00444838	0.491573	ranbp10	18	21951551	22020509	+	2573	protein_coding	RAN binding protein 10 [Source:ZFIN;Acc:ZDB-GENE-070705-86]	SPRY
ENSDARG00000031150	5.89247	27.4872	-2.19764	0.00462106	0.506649	gba3	7	70338270	70344448	+	1288	protein_coding	glucosidase, beta, acid 3 (gene/pseudogene) [Source:ZFIN;Acc:ZDB-GENE-050522-351]	Glyco_hydro_1
ENSDARG00000089193	26.5214	6.10946	2.09604	0.00462106	0.506649	CR384099.1	24	32870701	33020894	-	574	lincRNA	-	-
ENSDARG00000110653	51.0796	16.2893	1.64149	0.00475756	0.519578	CABZ01088049.1	21	1119046	1127853	+	819	protein_coding	-	-
novel.3704	419.453	179.168	1.22664	0.00483291	0.525471	-	CHR_ALT_CTG3_1_5	12041155	12045225	-	4071	-	PF00078:Reverse transcriptase (RNA-dependent DNA polymerase)	RVT_1
ENSDARG00000097414	18.6628	3.0555	2.56328	0.00484911	0.525471	si:ch211-106e7.2	25	28862660	28892882	+	5290	protein_coding	si:ch211-106e7.2 [Source:ZFIN;Acc:ZDB-GENE-031116-72]	-
ENSDARG00000020718	360.513	152.7	1.23869	0.00488764	0.526347	slc25a22a	25	4460039	4482506	-	1471	protein_coding	solute carrier family 25 member 22a [Source:ZFIN;Acc:ZDB-GENE-110408-61]	Mito_carr
ENSDARG00000003615	39.2917	11.1994	1.79962	0.00491367	0.526347	slc26a3.2	4	18804317	18823032	+	2687	protein_coding	solute carrier family 26 (anion exchanger), member 3, tandem duplicate 2 [Source:ZFIN;Acc:ZDB-GENE-041210-179]	Sulfate_transp
novel.4391	39.2917	11.1994	1.79962	0.00491367	0.526347	-	CHR_ALT_CTG6_3_6	39668848	39700932	-	7157	-	PF03568:Peptidase family C50	-
ENSDARG00000069464	34.38	9.16342	1.8936	0.00512978	0.539847	cox7a1	15	20403084	20405796	+	952	protein_coding	cytochrome c oxidase subunit VIIa polypeptide 1 (muscle) [Source:ZFIN;Acc:ZDB-GENE-060929-340]	-
novel.3347	68.7615	24.4333	1.48813	0.00514179	0.539847	-	CHR_ALT_CTG24_1_2	11083176	11087488	+	1242	-	PF01428:AN1-like Zinc finger	zf-AN1
ENSDARG00000089262	138.507	54.9729	1.33124	0.00523104	0.539847	pbx3a	5	5302932	5394468	-	1538	protein_coding	pre-B-cell leukemia homeobox 3a [Source:ZFIN;Acc:ZDB-GENE-031218-1]	PBC
ENSDARG00000098403	15.7158	2.03753	2.87403	0.00524731	0.539847	CR925723.1	6	19137841	19138634	-	553	processed_transcript	-	-
ENSDARG00000037545	15.7158	2.03753	2.87403	0.00524731	0.539847	mtnr1aa	1	18251335	18336878	-	2095	protein_coding	melatonin receptor 1A a [Source:ZFIN;Acc:ZDB-GENE-990415-155]	7tm_1
novel.357	32.4154	87.5486	-1.42982	0.00527857	0.539847	-	16	45002097	45005034	+	2938	-	-	-
ENSDARG00000097169	12.7688	1.01954	3.49598	0.00528154	0.539847	si:ch73-330k17.3	25	31890256	31898552	-	1474	protein_coding	si:ch73-330k17.3 [Source:ZFIN;Acc:ZDB-GENE-131121-190]	-
ENSDARG00000075540	12.7688	1.01954	3.49598	0.00528154	0.539847	BX649498.1	6	46341306	46346978	+	590	protein_coding	-	-
ENSDARG00000043648	12.7688	1.01954	3.49598	0.00528154	0.539847	pnck	8	9149436	9167115	+	949	protein_coding	pregnancy up-regulated nonubiquitous CaM kinase [Source:ZFIN;Acc:ZDB-GENE-081105-127]	Pkinase
ENSDARG00000088739	4.91013	24.4333	-2.28559	0.00528628	0.539847	CR382327.1	15	2625028	2625663	-	636	unprocessed_pseudogene	-	-
ENSDARG00000062780	23.5744	5.09147	2.18422	0.00528628	0.539847	aifm3	5	12637823	12701603	-	2947	protein_coding	apoptosis-inducing factor, mitochondrion-associated, 3 [Source:ZFIN;Acc:ZDB-GENE-140619-2]	Pyr_redox_2
ENSDARG00000044512	23.5744	5.09147	2.18422	0.00528628	0.539847	ca4c	21	31275327	31290582	-	3387	protein_coding	carbonic anhydrase IV c [Source:ZFIN;Acc:ZDB-GENE-080815-6]	-
ENSDARG00000077979	28.486	7.12744	1.98041	0.00529072	0.539847	tmem26a	17	20942058	20958153	-	1335	protein_coding	transmembrane protein 26a [Source:ZFIN;Acc:ZDB-GENE-101223-2]	-
ENSDARG00000075993	37.327	97.7285	-1.3855	0.00544078	0.553139	clic5a	17	5566138	5583345	-	1906	protein_coding	chloride intracellular channel 5a [Source:ZFIN;Acc:ZDB-GENE-041114-84]	-
ENSDARG00000097714	36.3447	10.1814	1.82343	0.00561466	0.565091	FP017215.1	3	62432901	62445887	+	509	lincRNA	-	-
ENSDARG00000006174	9.82179	35.6311	-1.84561	0.00561466	0.565091	lrrc23	23	20127883	20133994	-	1636	protein_coding	leucine rich repeat containing 23 [Source:ZFIN;Acc:ZDB-GENE-041010-153]	-
ENSDARG00000053119	15.7158	49.883	-1.65834	0.00563919	0.565091	smpdl3a	20	40337423	40367493	-	1639	protein_coding	sphingomyelin phosphodiesterase, acid-like 3A [Source:ZFIN;Acc:ZDB-GENE-050327-61]	Metallophos
novel.4008	50.0973	16.2893	1.61355	0.00563919	0.565091	-	CHR_ALT_CTG5_1_46	45007980	45011116	+	2022	-	PF00751:DM DNA binding domain	DM
novel.3676	585.466	256.535	1.19005	0.00572252	0.571394	-	CHR_ALT_CTG3_1_25	50861149	50863425	-	1085	-	PF00822:PMP-22/EMP/MP20/Claudin family	-
ENSDARG00000000830	60.9029	150.664	-1.30494	0.00575206	0.572299	telo2	24	37799818	37823488	+	2981	protein_coding	TEL2, telomere maintenance 2, homolog (S. cerevisiae) [Source:ZFIN;Acc:ZDB-GENE-061103-523]	-
ENSDARG00000006434	95.2844	35.6311	1.41602	0.00585002	0.578809	polr1e	1	19637312	19648227	-	1908	protein_coding	polymerase (RNA) I polypeptide E [Source:ZFIN;Acc:ZDB-GENE-050522-251]	-
ENSDARG00000104841	67.7792	24.4333	1.46741	0.00585889	0.578809	CABZ01015475.1	3	13511984	13521115	+	624	protein_coding	-	-
novel.27	31.433	8.14543	1.93231	0.00591186	0.581985	-	1	59577024	59577927	+	263	-	-	-
novel.1364	217.093	90.6026	1.25957	0.00593551	0.582263	-	CHR_ALT_CTG10_1_11	10738867	10783934	+	7195	-	PF13193:AMP-binding enzyme C-terminal domain|PF00501:AMP-binding enzyme	AMP-binding
novel.481	87.4258	32.5772	1.42083	0.00602056	0.586708	-	18	35034546	35038193	+	3648	-	-	-
ENSDARG00000105434	78.5848	28.5052	1.45911	0.00604755	0.586708	GRXCR1	14	44826592	44841503	-	4646	protein_coding	si:dkey-109l4.6 [Source:ZFIN;Acc:ZDB-GENE-160113-42]	-
ENSDARG00000053535	10.8041	37.6671	-1.78965	0.00606867	0.586708	lmo7b	1	34365845	34450784	-	6560	protein_coding	LIM domain 7b [Source:ZFIN;Acc:ZDB-GENE-060825-242]	CH
novel.3367	10.8041	37.6671	-1.78965	0.00606867	0.586708	-	CHR_ALT_CTG24_1_6	18447872	18467231	-	1612	-	PF00106:short chain dehydrogenase	adh_short
ENSDARG00000045704	5.89247	26.4692	-2.14345	0.00612771	0.586708	dclre1c	4	9603306	9637398	-	2903	protein_coding	DNA cross-link repair 1C, PSO2 homolog (S. cerevisiae) [Source:ZFIN;Acc:ZDB-GENE-041210-72]	-
ENSDARG00000102058	25.5391	6.10946	2.04185	0.00612771	0.586708	si:dkeyp-11e3.1	14	31751260	31755722	+	1757	protein_coding	si:dkeyp-11e3.1 [Source:ZFIN;Acc:ZDB-GENE-141222-55]	-
novel.2637	5.89247	26.4692	-2.14345	0.00612771	0.586708	-	CHR_ALT_CTG19_1_10	40847020	40853910	-	1558	-	PF00014:Kunitz/Bovine pancreatic trypsin inhibitor domain	Kunitz_BPTI
novel.1984	71.7085	25.4512	1.48997	0.00624646	0.592615	-	CHR_ALT_CTG14_1_32	36765979	36821550	-	2490	-	PF13639:Ring finger domain	-
novel.3639	26.5214	72.2787	-1.44201	0.00624646	0.592615	-	CHR_ALT_CTG3_1_18	30510161	30565976	-	6799	-	PF00168:C2 domain	C2
ENSDARG00000090844	62.8675	22.3973	1.48396	0.006253	0.592615	CABZ01054965.1	9	52971097	52999318	-	5008	protein_coding	-	TIR
novel.4709	111.984	43.775	1.35268	0.00629519	0.594598	-	CHR_ALT_CTG9_1_12	25765137	25827883	+	6145	-	PF05605:Drought induced 19 protein (Di19), zinc-binding	-
novel.2134	74.6555	180.186	-1.26971	0.00645237	0.601272	-	CHR_ALT_CTG15_2_4	24746504	24755108	+	1971	-	PF00244:14-3-3 protein	-
ENSDARG00000010553	55.9912	19.3433	1.52744	0.00646591	0.601272	mmgt1	14	31615577	31619408	-	1327	protein_coding	membrane magnesium transporter 1 [Source:ZFIN;Acc:ZDB-GENE-040801-65]	-
novel.717	18.6628	55.9909	-1.57847	0.00646591	0.601272	-	21	45554345	45574955	+	1109	-	-	-
novel.1661	55.9912	19.3433	1.52744	0.00646591	0.601272	-	CHR_ALT_CTG12_1_25	32015027	32042345	-	2072	-	PF07525:SOCS box|PF00071:Ras family	Ras
novel.914	33.3977	9.16342	1.85193	0.00648527	0.601272	-	25	13064222	13065825	-	1283	-	-	-
ENSDARG00000063544	282.909	122.16	1.21075	0.00649489	0.601272	pip4k2ab	2	21090317	21156855	+	2783	protein_coding	phosphatidylinositol-5-phosphate 4-kinase, type II, alpha b [Source:ZFIN;Acc:ZDB-GENE-070912-272]	PIP5K
novel.3648	153.242	63.1168	1.27808	0.00669857	0.618081	-	CHR_ALT_CTG3_1_19	31070697	31078926	-	452	-	PF00240:Ubiquitin family	ubiquitin
ENSDARG00000039208	89.3904	33.5952	1.40861	0.00682681	0.627842	nasp	6	33911154	33916788	-	2496	protein_coding	nuclear autoantigenic sperm protein (histone-binding) [Source:ZFIN;Acc:ZDB-GENE-030131-5511]	-
ENSDARG00000068387	6.8748	28.5052	-2.03177	0.00689176	0.629045	slc6a18	19	645872	657439	-	2153	protein_coding	solute carrier family 6 (neutral amino acid transporter), member 18 [Source:ZFIN;Acc:ZDB-GENE-080219-9]	SNF
ENSDARG00000042189	17.6804	3.0555	2.48581	0.00696616	0.629045	tspan33b	18	10967461	10995410	-	726	protein_coding	tetraspanin 33b [Source:ZFIN;Acc:ZDB-GENE-060503-607]	Tetraspannin
ENSDARG00000097897	51.0796	17.3073	1.55468	0.0069849	0.629045	sgip1a	6	30709926	30839763	-	9258	protein_coding	SH3-domain GRB2-like (endophilin) interacting protein 1a [Source:ZFIN;Acc:ZDB-GENE-131121-25]	-
novel.4612	46.168	115.034	-1.3147	0.00706253	0.629045	-	CHR_ALT_CTG8_1_17	31043757	31061543	-	2773	-	PF01384:Phosphate transporter family	-
ENSDARG00000098976	8.83946	1.38778e-17	6.16468	0.00724341	0.629045	CU457778.1	KN147651.2	199184	204354	-	3336	protein_coding	-	-
novel.548	8.83946	1.38778e-17	6.16468	0.00724341	0.629045	-	19	2565527	2567460	-	577	-	-	-
ENSDARG00000070502	8.83946	1.38778e-17	6.16468	0.00724341	0.629045	si:dkey-31e10.5	1	10667447	10669436	-	766	protein_coding	si:dkey-31e10.5 [Source:ZFIN;Acc:ZDB-GENE-121214-76]	V-set
ENSDARG00000097314	8.83946	1.38778e-17	6.16468	0.00724341	0.629045	si:zfos-1714f5.3	17	53439606	53447683	+	908	protein_coding	si:zfos-1714f5.3 [Source:ZFIN;Acc:ZDB-GENE-131127-148]	-
ENSDARG00000033567	8.83946	1.38778e-17	6.16468	0.00724341	0.629045	fkbp1ab	23	16688420	16692312	-	487	protein_coding	FK506 binding protein 1Ab [Source:ZFIN;Acc:ZDB-GENE-040927-9]	FKBP_C
novel.2906	8.83946	1.38778e-17	6.16468	0.00724341	0.629045	-	CHR_ALT_CTG20_1_4	9952423	9957807	-	3436	-	PF00029:Connexin	Connexin
ENSDARG00000076814	1.38778e-17	9.16342	-6.21542	0.00724341	0.629045	gzm3.4	9	32670526	32672129	-	756	protein_coding	granzyme 3, tandem duplicate 4 [Source:ZFIN;Acc:ZDB-GENE-070912-136]	Trypsin
novel.386	8.83946	1.38778e-17	6.16468	0.00724341	0.629045	-	16	36276604	36278374	-	1771	-	-	-
novel.858	1.38778e-17	9.16342	-6.21542	0.00724341	0.629045	-	24	42035704	42036233	+	316	-	-	-
ENSDARG00000103788	1.38778e-17	9.16342	-6.21542	0.00724341	0.629045	AL645792.2	14	25052810	25055796	+	1431	processed_transcript	-	-
ENSDARG00000091943	8.83946	1.38778e-17	6.16468	0.00724341	0.629045	BX005313.1	21	33756110	33765245	+	751	processed_transcript	-	-
ENSDARG00000087961	8.83946	1.38778e-17	6.16468	0.00724341	0.629045	avd	10	21359062	21362320	-	973	protein_coding	avidin [Source:ZFIN;Acc:ZDB-GENE-140205-1]	-
novel.384	1.38778e-17	9.16342	-6.21542	0.00724341	0.629045	-	16	29921043	29921398	-	256	-	-	-
ENSDARG00000069378	13.7511	43.775	-1.66142	0.00725997	0.629045	pard6a	18	22028674	22094102	-	3890	protein_coding	par-6 family cell polarity regulator alpha [Source:ZFIN;Acc:ZDB-GENE-070705-215]	PDZ
ENSDARG00000089092	53.0443	18.3253	1.52711	0.00726739	0.629045	si:cabz01054394.5	4	72578191	72592438	+	4877	protein_coding	si:cabz01054394.5 [Source:ZFIN;Acc:ZDB-GENE-161017-87]	zf-C2H2
novel.3428	33.3977	86.5306	-1.37007	0.00741243	0.637284	-	CHR_ALT_CTG25_1_10	17435197	17468380	+	1904	-	PF11841:Domain of unknown function (DUF3361)|PF04727:ELMO/CED-12 family	-
ENSDARG00000063634	74.6555	27.4872	1.43746	0.00743096	0.637284	hpse	21	19345558	19364352	+	5438	protein_coding	heparanase [Source:ZFIN;Acc:ZDB-GENE-041111-200]	-
ENSDARG00000063264	74.6555	27.4872	1.43746	0.00743096	0.637284	pcdh9	6	4872883	4984243	+	3942	protein_coding	protocadherin 9 [Source:ZFIN;Acc:ZDB-GENE-091015-1]	Cadherin
ENSDARG00000101206	37.327	11.1994	1.72586	0.00749892	0.641146	zgc:113363	8	7839208	7851590	-	2302	protein_coding	zgc:113363 [Source:ZFIN;Acc:ZDB-GENE-050327-7]	-
novel.3924	7.85713	30.5412	-1.94146	0.00758204	0.646277	-	CHR_ALT_CTG5_1_25	32502618	32505326	-	692	-	PF05891:AdoMet dependent proline di-methyltransferase	-
ENSDARG00000018989	19.6451	57.0089	-1.53088	0.00778766	0.650542	hspa4b	14	23687678	23708159	+	3010	protein_coding	heat shock protein 4b [Source:ZFIN;Acc:ZDB-GENE-030131-6018]	HSP70
ENSDARG00000044914	312.379	137.43	1.18389	0.00784495	0.650542	suclg2	11	16738179	16975190	-	2390	protein_coding	succinate-CoA ligase, GDP-forming, beta subunit [Source:ZFIN;Acc:ZDB-GENE-030114-3]	-
novel.2211	117.878	47.847	1.29862	0.00786138	0.650542	-	CHR_ALT_CTG16_1_22	41880285	41905040	+	2323	-	PF07686:Immunoglobulin V-set domain	V-set
ENSDARG00000041554	1.96313	15.2714	-2.88112	0.00786477	0.650542	unc93a	20	43379029	43389475	+	1523	protein_coding	unc-93 homolog A [Source:ZFIN;Acc:ZDB-GENE-041014-304]	-
ENSDARG00000013598	1.96313	15.2714	-2.88112	0.00786477	0.650542	tnfb	15	34699585	34702661	+	1764	protein_coding	tumor necrosis factor b (TNF superfamily, member 2) [Source:ZFIN;Acc:ZDB-GENE-050601-2]	-
ENSDARG00000101621	14.7334	2.03753	2.78168	0.00786477	0.650542	CABZ01040054.1	KN150636.1	2551	13087	+	3605	protein_coding	-	-
ENSDARG00000112217	1.96313	15.2714	-2.88112	0.00786477	0.650542	SHISAL2A	23	42131509	42148683	+	1256	protein_coding	shisa like 2A [Source:HGNC Symbol;Acc:HGNC:28757]	-
ENSDARG00000092858	1.96313	15.2714	-2.88112	0.00786477	0.650542	si:ch1073-126c3.2	13	20535159	20540790	-	1884	protein_coding	si:ch1073-126c3.2 [Source:ZFIN;Acc:ZDB-GENE-030131-4602]	-
novel.344	1.96313	15.2714	-2.88112	0.00786477	0.650542	-	16	17601941	17602877	+	821	-	-	-
ENSDARG00000013393	1.96313	15.2714	-2.88112	0.00786477	0.650542	guca1b	23	19227296	19230627	-	1302	protein_coding	guanylate cyclase activator 1B [Source:ZFIN;Acc:ZDB-GENE-011128-6]	efhand
novel.4495	11.7864	38.6851	-1.70385	0.00794554	0.655284	-	CHR_ALT_CTG7_1_29	35070223	35071821	+	795	-	PF00089:Trypsin	Trypsin
novel.3719	166.994	372.586	-1.15716	0.00813068	0.668306	-	CHR_ALT_CTG3_1_9	15513609	15514509	+	731	-	PF10195:DNA-binding nuclear phosphoprotein p8	-
ENSDARG00000054154	123.772	50.901	1.2799	0.00815377	0.668306	bms1	12	29240124	29270362	+	4662	protein_coding	BMS1 ribosome biogenesis factor [Source:ZFIN;Acc:ZDB-GENE-060720-2]	-
ENSDARG00000090416	32.4154	9.16342	1.80903	0.00820426	0.668306	scpp1	1	37379063	37383741	-	3071	protein_coding	secretory calcium-binding phosphoprotein 1 [Source:ZFIN;Acc:ZDB-GENE-090424-1]	-
ENSDARG00000086266	12.7688	40.7211	-1.6633	0.00835646	0.668306	CR925773.1	10	42159471	42162806	+	555	protein_coding	-	Peptidase_C14
ENSDARG00000043740	12.7688	40.7211	-1.6633	0.00835646	0.668306	efcab11	17	16423721	16533069	+	1562	protein_coding	EF-hand calcium binding domain 11 [Source:ZFIN;Acc:ZDB-GENE-050417-348]	-
ENSDARG00000039240	41.2563	13.2354	1.63124	0.00835646	0.668306	cacng5b	3	56366395	56394018	+	1950	protein_coding	calcium channel, voltage-dependent, gamma subunit 5b [Source:ZFIN;Acc:ZDB-GENE-120104-3]	-
ENSDARG00000075045	12.7688	40.7211	-1.6633	0.00835646	0.668306	cxcl18b	1	49222164	49225890	-	1101	protein_coding	chemokine (C-X-C motif) ligand 18b [Source:ZFIN;Acc:ZDB-GENE-090313-165]	-
novel.3839	87.4258	33.5952	1.3766	0.00836774	0.668306	-	CHR_ALT_CTG4_2_2	23092299	23097274	+	1490	-	PF03151:Triose-phosphate Transporter family	-
ENSDARG00000086114	11.7864	1.01954	3.38167	0.00839028	0.668306	CR792417.1	13	42552495	42560662	-	890	protein_coding	-	-
novel.939	11.7864	1.01954	3.38167	0.00839028	0.668306	-	3	42470175	42476527	+	200	-	-	-
novel.4109	0.980791	12.2174	-3.47831	0.00839028	0.668306	-	CHR_ALT_CTG5_2_6	29745219	29749310	-	2048	-	PF00046:Homeodomain	Homeobox
novel.4737	0.980791	12.2174	-3.47831	0.00839028	0.668306	-	CHR_ALT_CTG9_1_20	52847243	52853400	-	363	-	-	-
novel.251	3.9278	20.3613	-2.33703	0.00845893	0.668951	-	13	30935648	30938192	-	943	-	-	-
novel.3681	3.9278	20.3613	-2.33703	0.00845893	0.668951	-	CHR_ALT_CTG3_1_27	51566361	51610877	+	700	-	PF04906:Tweety	-
ENSDARG00000045628	62.8675	23.4153	1.42018	0.00847015	0.668951	rab34a	15	15459974	15469096	-	1677	protein_coding	RAB34, member RAS oncogene family a [Source:ZFIN;Acc:ZDB-GENE-041010-197]	Ras
ENSDARG00000070675	176.818	76.3507	1.21025	0.00849842	0.669293	fam3a	23	25135858	25150288	+	1775	protein_coding	family with sequence similarity 3, member A [Source:ZFIN;Acc:ZDB-GENE-040426-1772]	-
ENSDARG00000041926	135.56	57.0089	1.24789	0.00868061	0.681721	dlg4a	5	68529728	68641353	-	2124	protein_coding	discs, large homolog 4a (Drosophila) [Source:ZFIN;Acc:ZDB-GENE-130530-613]	PDZ
ENSDARG00000013856	9.82179	33.5952	-1.76103	0.00876482	0.686406	amy2a	2	15612755	15626972	+	1698	protein_coding	amylase, alpha 2A (pancreatic) [Source:ZFIN;Acc:ZDB-GENE-040426-2393]	-
novel.2785	55.9912	20.3613	1.4539	0.00903088	0.705266	-	CHR_ALT_CTG1_1_41	40023579	40029877	+	2758	-	PF03736:EPTP domain|PF13855:Leucine rich repeat	-
novel.3834	83.4965	32.5772	1.35458	0.00912829	0.710888	-	CHR_ALT_CTG4_2_1	9724400	9737538	-	2254	-	PF12130:Bivalent Mical/EHBP Rab binding domain	-
ENSDARG00000003203	355.601	767.565	-1.10975	0.00932672	0.724323	rhcga	7	14291323	14302716	+	2183	protein_coding	Rh family, C glycoprotein a [Source:ZFIN;Acc:ZDB-GENE-070424-81]	Ammonium_transp
novel.1387	51.0796	122.16	-1.25585	0.0094564	0.73236	-	CHR_ALT_CTG10_1_21	22499794	22520007	+	3320	-	PF02213:GYF domain	-
ENSDARG00000097576	277.998	125.214	1.14991	0.00963563	0.732479	zgc:92912	16	9779680	9786259	+	1060	protein_coding	zgc:92912 [Source:ZFIN;Acc:ZDB-GENE-040718-265]	-
ENSDARG00000030604	49.1149	17.3073	1.49823	0.00970392	0.732479	phkg1a	15	5722525	5742531	-	2753	protein_coding	phosphorylase kinase, gamma 1a (muscle) [Source:ZFIN;Acc:ZDB-GENE-061103-385]	Pkinase
novel.4472	49.1149	17.3073	1.49823	0.00970392	0.732479	-	CHR_ALT_CTG7_1_26	30288041	30292344	+	2605	-	PF15328:Putative GRINL1B complex locus protein 2	-
ENSDARG00000009837	28.486	8.14543	1.79088	0.00973082	0.732479	agk	18	20532618	20540709	+	2480	protein_coding	acylglycerol kinase [Source:ZFIN;Acc:ZDB-GENE-030131-6202]	-
ENSDARG00000087227	4.91013	22.3973	-2.16073	0.00973269	0.732479	oit3	13	4685309	4707018	-	2003	protein_coding	oncoprotein induced transcript 3 [Source:ZFIN;Acc:ZDB-GENE-130530-907]	Zona_pellucida
ENSDARG00000102791	21.6097	5.09147	2.05938	0.00973269	0.732479	zgc:174704	4	50539777	50544015	-	996	protein_coding	zgc:174704 [Source:ZFIN;Acc:ZDB-GENE-080218-5]	zf-C2H2
ENSDARG00000094725	21.6097	5.09147	2.05938	0.00973269	0.732479	si:ch211-284e13.5	5	38096729	38102231	+	2367	protein_coding	si:ch211-284e13.5 [Source:ZFIN;Acc:ZDB-GENE-060526-162]	-
ENSDARG00000113820	21.6097	5.09147	2.05938	0.00973269	0.732479	cyp46a1.4	20	5256275	5267600	-	1843	protein_coding	cytochrome P450, family 46, subfamily A, polypeptide 1, tandem duplicate 4 [Source:ZFIN;Acc:ZDB-GENE-040426-1224]	p450
novel.3403	4.91013	22.3973	-2.16073	0.00973269	0.732479	-	CHR_ALT_CTG24_2_4	27345796	27351939	+	1072	-	PF00002:7 transmembrane receptor (Secretin family)	7tm_2
novel.3711	4.91013	22.3973	-2.16073	0.00973269	0.732479	-	CHR_ALT_CTG3_1_8	15304058	15322029	+	1003	-	PF13499:EF-hand domain pair	-
ENSDARG00000103837	111.002	45.811	1.27457	0.00974612	0.732479	CU633479.2	24	40763020	40774028	-	5838	protein_coding	-	Myosin_head
ENSDARG00000078653	271.121	122.16	1.14938	0.00986551	0.739464	ralbp1	2	52810862	52841762	-	2313	protein_coding	ralA binding protein 1 [Source:ZFIN;Acc:ZDB-GENE-040426-2098]	RhoGAP
novel.3	16.6981	3.0555	2.40395	0.0100337	0.748061	-	1	7906951	7907673	+	685	-	-	-
ENSDARG00000070932	2.94546	17.3073	-2.5044	0.0100337	0.748061	hcrt	3	17537352	17541448	+	483	protein_coding	hypocretin (orexin) neuropeptide precursor [Source:ZFIN;Acc:ZDB-GENE-040324-1]	-
novel.71	40.274	13.2354	1.59658	0.0101384	0.751857	-	10	5591406	5599892	+	2229	-	PF00071:Ras family	Ras
novel.2414	12.7688	39.7031	-1.62689	0.0101384	0.751857	-	CHR_ALT_CTG17_2_2	22594897	22628973	+	3568	-	PF00653:Inhibitor of Apoptosis domain	BIR
ENSDARG00000013685	30.4507	9.16342	1.71919	0.0103844	0.768064	vsig8b	8	6576940	6609288	+	1344	protein_coding	V-set and immunoglobulin domain containing 8b [Source:ZFIN;Acc:ZDB-GENE-081104-51]	V-set
novel.1940	45.1856	107.908	-1.25349	0.010475	0.769346	-	CHR_ALT_CTG14_1_25	31493272	31507747	+	1770	-	PF13771:PHD-like zinc-binding domain	-
novel.5051	42.2386	14.2534	1.55913	0.0105118	0.769346	-	KN150555.1	5412	8994	-	1561	-	PF00083:Sugar (and other) transporter	Sugar_tr
ENSDARG00000096083	42.2386	14.2534	1.55913	0.0105118	0.769346	si:dkey-21h14.8	4	11054309	11064073	-	5193	protein_coding	si:dkey-21h14.8 [Source:ZFIN;Acc:ZDB-GENE-110913-34]	SRCR
ENSDARG00000068280	42.2386	14.2534	1.55913	0.0105118	0.769346	GRB14	9	50316921	50340720	+	2115	protein_coding	growth factor receptor bound protein 14 [Source:HGNC Symbol;Acc:HGNC:4565]	SH2
ENSDARG00000074254	56.9736	21.3793	1.40897	0.010695	0.778676	abcb6b	9	14202686	14273652	-	2052	protein_coding	ATP-binding cassette, sub-family B (MDR/TAP), member 6b [Source:ZFIN;Acc:ZDB-GENE-070912-584]	ABC_membrane
novel.777	56.9736	21.3793	1.40897	0.010695	0.778676	-	22	623390	632410	-	1509	-	-	-
novel.3061	23.5744	6.10946	1.92696	0.0108117	0.781069	-	CHR_ALT_CTG22_1_3	16448790	16449915	+	1126	-	-	-
novel.2255	23.5744	6.10946	1.92696	0.0108117	0.781069	-	CHR_ALT_CTG16_2_1	12039524	12049720	+	1656	-	PF00400:WD domain, G-beta repeat	WD40
ENSDARG00000096645	23.5744	6.10946	1.92696	0.0108117	0.781069	si:ch211-131k2.2	12	5977777	5981577	+	538	protein_coding	si:ch211-131k2.2 [Source:ZFIN;Acc:ZDB-GENE-121214-81]	-
ENSDARG00000040633	97.2491	39.7031	1.28983	0.0109231	0.787084	PRMT8	18	11506561	11549906	+	1957	protein_coding	protein arginine methyltransferase 8 [Source:HGNC Symbol;Acc:HGNC:5188]	-
ENSDARG00000098284	33.3977	10.1814	1.70187	0.0109584	0.787595	ctxn1	22	4488454	4514657	+	1142	protein_coding	cortexin 1 [Source:ZFIN;Acc:ZDB-GENE-131127-209]	-
ENSDARG00000068104	35.3623	11.1994	1.64813	0.0114634	0.820871	CABZ01040999.1	18	35375229	35390735	-	1168	protein_coding	-	-
novel.2849	26.5214	67.1888	-1.33685	0.0116011	0.820871	-	CHR_ALT_CTG1_3_1	21309214	21321035	-	2490	-	PF07857:Transmembrane family, TMEM144 of transporters	-
ENSDARG00000097731	25.5391	7.12744	1.8236	0.0117239	0.820871	CR936482.1	17	44249608	44252967	+	1571	antisense	-	-
ENSDARG00000090873	6.8748	26.4692	-1.92534	0.0117239	0.820871	ccl34a.4	2	40199002	40199780	-	530	protein_coding	chemokine (C-C motif) ligand 34a, duplicate 4 [Source:ZFIN;Acc:ZDB-GENE-070912-32]	-
ENSDARG00000093713	3.9278	19.3433	-2.26349	0.011803	0.820871	si:dkey-256i11.2	4	45504471	45511056	+	1789	protein_coding	si:dkey-256i11.2 [Source:ZFIN;Acc:ZDB-GENE-110913-47]	zf-C2H2
novel.3932	18.6628	4.07349	2.1625	0.011803	0.820871	-	CHR_ALT_CTG5_1_27	33670195	33748559	-	2952	-	PF00168:C2 domain|PF12004:Domain of unknown function (DUF3498)|PF00616:GTPase-activator protein for Ras-like GTPase	C2
novel.171	18.6628	4.07349	2.1625	0.011803	0.820871	-	12	44910717	45052641	+	529	-	PF01562:Reprolysin family propeptide	-
novel.1828	3.9278	19.3433	-2.26349	0.011803	0.820871	-	CHR_ALT_CTG13_1_31	49806660	49819130	-	442	-	-	-
ENSDARG00000098609	13.7511	2.03753	2.68301	0.0118324	0.820871	AL954741.1	22	1491664	1493106	+	493	protein_coding	-	zf-C2H2
ENSDARG00000098342	1.96313	14.2534	-2.78242	0.0118324	0.820871	CABZ01065679.1	13	8131622	8155605	+	3680	lincRNA	-	Pkinase
ENSDARG00000102025	1.96313	14.2534	-2.78242	0.0118324	0.820871	znf644b	6	24660817	24698140	+	11490	protein_coding	zinc finger protein 644b [Source:ZFIN;Acc:ZDB-GENE-120214-23]	-
ENSDARG00000062101	13.7511	2.03753	2.68301	0.0118324	0.820871	iffo2a	23	21380079	21417936	+	1519	protein_coding	intermediate filament family orphan 2a [Source:ZFIN;Acc:ZDB-GENE-090313-342]	-
novel.2578	1.96313	14.2534	-2.78242	0.0118324	0.820871	-	CHR_ALT_CTG18_1_5	8919548	8922696	+	874	-	PF10856:Protein of unknown function (DUF2678)	-
ENSDARG00000052633	1.96313	14.2534	-2.78242	0.0118324	0.820871	si:ch211-106n13.3	2	49987088	50053006	-	4184	protein_coding	si:ch211-106n13.3 [Source:ZFIN;Acc:ZDB-GENE-030131-9088]	VWA
novel.2796	19.6451	53.9549	-1.45163	0.0121478	0.83161	-	CHR_ALT_CTG1_1_6	13930744	13953738	+	2888	-	PF03372:Endonuclease/Exonuclease/phosphatase family	Exo_endo_phos
ENSDARG00000105029	76.6202	30.5412	1.32353	0.0122623	0.83161	TPPP	16	52875093	52879741	-	1031	protein_coding	tubulin polymerization promoting protein [Source:HGNC Symbol;Acc:HGNC:24164]	p25-alpha
ENSDARG00000090338	136.542	60.0629	1.18317	0.0123332	0.83161	fam20cb	12	18234557	18343653	+	2523	protein_coding	family with sequence similarity 20, member Cb [Source:ZFIN;Acc:ZDB-GENE-050301-4]	DUF1193
novel.3456	143.418	63.1168	1.18259	0.0124784	0.83161	-	CHR_ALT_CTG25_1_17	21862208	21893650	-	2584	-	PF12937:F-box-like	-
ENSDARG00000076025	217.093	98.7465	1.13555	0.012495	0.83161	dgkzb	25	7784582	7866470	+	6619	protein_coding	diacylglycerol kinase, zeta b [Source:ZFIN;Acc:ZDB-GENE-111104-4]	C1_1
ENSDARG00000105099	27.5037	8.14543	1.74048	0.0124954	0.83161	golga7bb	13	40019001	40061830	+	2191	protein_coding	golgin A7 family, member Bb [Source:ZFIN;Acc:ZDB-GENE-090312-173]	-
ENSDARG00000086661	27.5037	8.14543	1.74048	0.0124954	0.83161	si:ch211-125m10.6	22	18174125	18179214	-	1361	protein_coding	si:ch211-125m10.6 [Source:ZFIN;Acc:ZDB-GENE-120709-92]	-
ENSDARG00000074117	41.2563	14.2534	1.52529	0.0126523	0.83161	si:dkey-1h24.2	1	29608128	29653472	-	1772	protein_coding	si:dkey-1h24.2 [Source:ZFIN;Acc:ZDB-GENE-060503-482]	7tm_1
novel.3208	7.85713	1.38778e-17	5.99727	0.0127308	0.83161	-	CHR_ALT_CTG23_1_24	23914619	23973929	+	1515	-	PF00102:Protein-tyrosine phosphatase|PF00017:SH2 domain	Y_phosphatase
ENSDARG00000070178	1.38778e-17	8.14543	-6.04792	0.0127308	0.83161	zp3d.2	16	42048362	42056137	-	1576	protein_coding	zona pellucida glycoprotein 3d tandem duplicate 2 [Source:ZFIN;Acc:ZDB-GENE-030131-5363]	Zona_pellucida
ENSDARG00000116588	7.85713	1.38778e-17	5.99727	0.0127308	0.83161	BX601646.1	19	19596605	19664743	-	348	protein_coding	-	-
novel.349	7.85713	1.38778e-17	5.99727	0.0127308	0.83161	-	16	36267299	36269224	+	1926	-	PF00078:Reverse transcriptase (RNA-dependent DNA polymerase)	RVT_1
ENSDARG00000084441	7.85713	1.38778e-17	5.99727	0.0127308	0.83161	RF00001	23	27580164	27580292	-	129	rRNA	-	-
ENSDARG00000103473	7.85713	1.38778e-17	5.99727	0.0127308	0.83161	BX537137.3	4	36764181	37172305	-	1556	sense_overlapping	-	-
ENSDARG00000101046	1.38778e-17	8.14543	-6.04792	0.0127308	0.83161	si:dkeyp-107f9.1	4	52162176	52170336	+	1045	protein_coding	si:dkeyp-107f9.1 [Source:ZFIN;Acc:ZDB-GENE-120709-34]	-
ENSDARG00000092361	1.38778e-17	8.14543	-6.04792	0.0127308	0.83161	si:dkey-79f11.7	1	7964276	7975769	-	5472	protein_coding	si:dkey-79f11.7 [Source:ZFIN;Acc:ZDB-GENE-090313-338]	-
ENSDARG00000110841	1.38778e-17	8.14543	-6.04792	0.0127308	0.83161	si:dkey-108k21.14	25	35061044	35061658	+	615	protein_coding	si:dkey-108k21.14 [Source:ZFIN;Acc:ZDB-GENE-131121-10]	-
ENSDARG00000099963	7.85713	1.38778e-17	5.99727	0.0127308	0.83161	si:dkey-27n6.1	4	62057454	62061713	+	2338	protein_coding	si:dkey-27n6.1 [Source:ZFIN;Acc:ZDB-GENE-041014-40]	NACHT
ENSDARG00000115494	7.85713	1.38778e-17	5.99727	0.0127308	0.83161	RF00211	3	37787818	37787902	+	85	snoRNA	-	-
ENSDARG00000019856	7.85713	1.38778e-17	5.99727	0.0127308	0.83161	atp1a1b	9	35901554	35922201	+	3398	protein_coding	ATPase Na+/K+ transporting subunit alpha 1b [Source:ZFIN;Acc:ZDB-GENE-001212-5]	E1-E2_ATPase
ENSDARG00000037603	7.85713	1.38778e-17	5.99727	0.0127308	0.83161	zgc:162144	14	8619126	8625845	-	1299	protein_coding	zgc:162144 [Source:ZFIN;Acc:ZDB-GENE-030131-7630]	-
ENSDARG00000093932	1.38778e-17	8.14543	-6.04792	0.0127308	0.83161	ftr04	2	42260021	42334707	+	4013	protein_coding	finTRIM family, member 4 [Source:ZFIN;Acc:ZDB-GENE-070912-226]	zf-B_box
ENSDARG00000086166	1.38778e-17	8.14543	-6.04792	0.0127308	0.83161	si:ch211-286b5.9	1	55348537	55353978	+	1720	protein_coding	si:ch211-286b5.9 [Source:ZFIN;Acc:ZDB-GENE-121214-63]	-
ENSDARG00000041792	7.85713	1.38778e-17	5.99727	0.0127308	0.83161	cx28.1	20	40739964	40774857	+	805	protein_coding	connexin 28.1 [Source:ZFIN;Acc:ZDB-GENE-070320-1]	Connexin
novel.201	7.85713	1.38778e-17	5.99727	0.0127308	0.83161	-	12	47744871	47745252	-	382	-	-	-
novel.4538	121.807	52.9369	1.20039	0.0128298	0.836123	-	CHR_ALT_CTG7_1_45	40583366	40630684	-	5854	-	PF00632:HECT-domain (ubiquitin-transferase)	HECT
ENSDARG00000098790	43.221	15.2714	1.4935	0.012963	0.838871	sowahca	9	55783686	55790458	-	1518	protein_coding	sosondowah ankyrin repeat domain family Ca [Source:ZFIN;Acc:ZDB-GENE-081104-106]	-
novel.4773	131.631	58.0269	1.18002	0.0130726	0.838871	-	CHR_ALT_CTG9_1_9	22187104	22245450	-	2833	-	PF00030:Beta/Gamma crystallin	Crystall
ENSDARG00000057992	40.274	94.6745	-1.23048	0.0130765	0.838871	fstb	10	8968203	8976823	+	2963	protein_coding	follistatin b [Source:ZFIN;Acc:ZDB-GENE-031118-139]	-
ENSDARG00000095185	29.4684	9.16342	1.67208	0.0131493	0.838871	si:ch211-274p24.2	21	39292266	39299116	+	1099	protein_coding	si:ch211-274p24.2 [Source:ZFIN;Acc:ZDB-GENE-050309-265]	-
ENSDARG00000079818	29.4684	9.16342	1.67208	0.0131493	0.838871	helq	21	19330774	19347524	+	3424	protein_coding	helicase, POLQ like [Source:ZFIN;Acc:ZDB-GENE-060503-421]	DEAD
ENSDARG00000027182	4.91013	21.3793	-2.09399	0.0132311	0.838871	rnf25	3	32671146	32680126	+	1817	protein_coding	ring finger protein 25 [Source:ZFIN;Acc:ZDB-GENE-040426-1581]	RWD
novel.988	20.6274	5.09147	1.99266	0.0132311	0.838871	-	4	3259230	3262574	+	1046	-	PF00046:Homeodomain	Homeobox
ENSDARG00000085425	20.6274	5.09147	1.99266	0.0132311	0.838871	RF00001	2	42998802	42998919	+	118	rRNA	-	-
ENSDARG00000079295	20.6274	5.09147	1.99266	0.0132311	0.838871	cacna1bb	21	14381227	14630840	-	7027	protein_coding	calcium channel, voltage-dependent, N type, alpha 1B subunit, b [Source:ZFIN;Acc:ZDB-GENE-090514-4]	Ion_trans
ENSDARG00000095147	15.7158	44.793	-1.50347	0.0132402	0.838871	krt96	22	11775269	11779560	+	1438	protein_coding	keratin 96 [Source:ZFIN;Acc:ZDB-GENE-030131-221]	Filament
ENSDARG00000032630	163.065	346.118	-1.08521	0.0133014	0.838871	neb	9	22805138	22892838	-	19942	protein_coding	nebulin [Source:ZFIN;Acc:ZDB-GENE-041111-216]	-
ENSDARG00000032623	10.8041	1.01954	3.25751	0.0134121	0.838871	rcan3	17	26879725	26926577	-	3564	protein_coding	regulator of calcineurin 3 [Source:ZFIN;Acc:ZDB-GENE-040718-445]	-
ENSDARG00000068124	10.8041	1.01954	3.25751	0.0134121	0.838871	opn7d	8	49478026	49499457	-	1212	protein_coding	opsin 7, group member d [Source:ZFIN;Acc:ZDB-GENE-081105-91]	7tm_1
ENSDARG00000070495	0.980791	11.1994	-3.35411	0.0134121	0.838871	si:ch211-243g6.3	1	10336681	10347307	-	1091	protein_coding	si:ch211-243g6.3 [Source:ZFIN;Acc:ZDB-GENE-121214-124]	Band_41
ENSDARG00000029722	0.980791	11.1994	-3.35411	0.0134121	0.838871	hmgb2a	1	38169512	38171787	-	1470	protein_coding	high mobility group box 2a [Source:ZFIN;Acc:ZDB-GENE-051120-126]	HMG_box
ENSDARG00000098402	0.980791	11.1994	-3.35411	0.0134121	0.838871	LO017877.1	16	47203422	47204301	+	880	protein_coding	Danio rerio neurexophilin 1 (LOC100148066), mRNA. [Source:RefSeq mRNA;Acc:NM_001351634]	-
ENSDARG00000009550	0.980791	11.1994	-3.35411	0.0134121	0.838871	foxi3b	14	34514336	34516587	+	1865	protein_coding	forkhead box I3b [Source:ZFIN;Acc:ZDB-GENE-031126-4]	Fork_head
ENSDARG00000069723	0.980791	11.1994	-3.35411	0.0134121	0.838871	zbbx	18	4902498	4958883	-	1222	protein_coding	zinc finger, B-box domain containing [Source:ZFIN;Acc:ZDB-GENE-061207-76]	-
ENSDARG00000103225	32.4154	10.1814	1.65897	0.013705	0.849914	UBLCP1	KN150490.1	882	15769	+	1648	protein_coding	ubiquitin like domain containing CTD phosphatase 1 [Source:HGNC Symbol;Acc:HGNC:28110]	NIF
novel.1153	9.82179	31.5592	-1.67118	0.013705	0.849914	-	5	70649080	70712420	-	551	-	-	-
ENSDARG00000087369	49.1149	18.3253	1.41635	0.0137103	0.849914	cep162	16	37891735	37944480	+	4770	protein_coding	centrosomal protein 162 [Source:ZFIN;Acc:ZDB-GENE-100922-266]	-
ENSDARG00000096639	49.1149	18.3253	1.41635	0.0137103	0.849914	BX276101.1	20	19543262	19545552	-	830	processed_transcript	-	-
ENSDARG00000058461	79.5671	32.5772	1.28515	0.0138481	0.856563	ice1	16	9400661	9420358	+	4811	protein_coding	KIAA0947-like (H. sapiens) [Source:ZFIN;Acc:ZDB-GENE-030131-5566]	-
novel.1590	83.4965	34.6131	1.26744	0.0139994	0.864006	-	CHR_ALT_CTG11_1_7	14682928	14756092	+	4146	-	PF00069:Protein kinase domain	Pkinase
ENSDARG00000105816	88.4081	36.6491	1.26761	0.0141334	0.869122	BX855614.4	4	73740012	73756673	-	2760	protein_coding	-	zf-C2H2
novel.4780	34.38	11.1994	1.60763	0.0141787	0.869122	-	CHR_ALT_CTG9_2_1	17134118	17168918	-	2763	-	PF08005:PHR domain	-
ENSDARG00000062893	34.38	11.1994	1.60763	0.0141787	0.869122	si:dkey-103i16.6	18	15271993	15289997	+	1296	protein_coding	si:dkey-103i16.6 [Source:ZFIN;Acc:ZDB-GENE-061207-46]	SIR2
ENSDARG00000052859	218.075	100.782	1.11265	0.0142066	0.869122	chp1	13	45035756	45063686	-	1862	protein_coding	calcineurin-like EF-hand protein 1 [Source:ZFIN;Acc:ZDB-GENE-030131-4086]	-
novel.1468	22.5921	6.10946	1.86589	0.0143802	0.876588	-	CHR_ALT_CTG10_2_1	5080028	5092372	+	717	-	-	-
ENSDARG00000102114	15.7158	3.0555	2.31715	0.0144854	0.876588	ptdss1b	19	46066889	46091497	-	2043	protein_coding	phosphatidylserine synthase 1b [Source:ZFIN;Acc:ZDB-GENE-081031-18]	PSS
novel.4345	15.7158	3.0555	2.31715	0.0144854	0.876588	-	CHR_ALT_CTG6_2_14	39524926	39530356	-	5431	-	-	-
ENSDARG00000090783	2.94546	16.2893	-2.41759	0.0144854	0.876588	mfap4	1	59090583	59092056	+	1150	protein_coding	microfibril associated protein 4 [Source:ZFIN;Acc:ZDB-GENE-040426-2246]	Fibrinogen_C
novel.3855	15.7158	3.0555	2.31715	0.0144854	0.876588	-	CHR_ALT_CTG5_1_13	22836344	22842183	+	1551	-	PF17659:Family of unknown function (DUF5521)	-
ENSDARG00000105437	36.3447	12.2174	1.56331	0.0145837	0.878732	BX601648.2	11	27738489	27744282	+	5794	antisense	-	-
ENSDARG00000103703	36.3447	12.2174	1.56331	0.0145837	0.878732	CLDN23	10	15050469	15053614	-	3146	protein_coding	si:ch211-95j8.5 [Source:ZFIN;Acc:ZDB-GENE-141216-471]	-
novel.3312	55.9912	126.232	-1.17096	0.0148904	0.894801	-	CHR_ALT_CTG23_2_4	19473659	19486835	-	6388	-	PF12509:Protein of unknown function (DUF3715)	-
novel.3673	127.701	57.0089	1.16182	0.0149144	0.894801	-	CHR_ALT_CTG3_1_24	50305630	50419782	+	2740	-	PF16623:Unstructured linker region between on GAS7 protein|PF00611:Fes/CIP4, and EFC/F-BAR homology domain	-
ENSDARG00000040118	1074.67	2171.37	-1.01463	0.0151604	0.907613	zgc:113232	16	38360002	38389883	+	2467	protein_coding	zgc:113232 [Source:ZFIN;Acc:ZDB-GENE-050327-86]	Collagen
ENSDARG00000010047	6.8748	25.4512	-1.86903	0.0153054	0.912384	neu3.2	21	21796663	21799292	+	1505	protein_coding	sialidase 3 (membrane sialidase), tandem duplicate 2 [Source:ZFIN;Acc:ZDB-GENE-040801-262]	-
novel.1317	6.8748	25.4512	-1.86903	0.0153054	0.912384	-	9	19795209	19796760	+	1010	-	-	-
novel.1770	78.5848	32.5772	1.26725	0.0153687	0.914207	-	CHR_ALT_CTG13_1_13	13658236	13705223	+	6841	-	-	-
novel.1876	34.38	81.4406	-1.24107	0.0154195	0.914821	-	CHR_ALT_CTG13_2_5	22972247	22977431	-	2463	-	PF03727:Hexokinase	-
novel.873	42.2386	15.2714	1.46043	0.0154873	0.914821	-	24	36690245	36698944	-	2135	-	-	-
ENSDARG00000008592	14.7334	41.7391	-1.49423	0.0154873	0.914821	mtmr8	5	22027588	22052852	-	3569	protein_coding	myotubularin related protein 8 [Source:ZFIN;Acc:ZDB-GENE-040426-1016]	-
novel.4074	36.3447	85.5126	-1.23146	0.0155099	0.914821	-	CHR_ALT_CTG5_2_10	44346735	44371177	+	2632	-	PF02824:TGS domain|PF03129:Anticodon binding domain|PF00587:tRNA synthetase class II core domain (G, H, P, S and T)|PF07973:Threonyl and Alanyl tRNA synthetase second additional domain	tRNA-synt_2b
ENSDARG00000054420	44.2033	16.2893	1.43345	0.0157099	0.922727	rpe65c	8	16702106	16712255	-	1672	protein_coding	retinal pigment epithelium-specific protein 65c [Source:ZFIN;Acc:ZDB-GENE-081104-505]	RPE65
ENSDARG00000116618	44.2033	16.2893	1.43345	0.0157099	0.922727	si:ch73-27e22.8	22	8589423	8725768	-	5685	protein_coding	si:ch73-27e22.8 [Source:ZFIN;Acc:ZDB-GENE-100917-4]	V-set
novel.2266	45.1856	102.818	-1.18386	0.0157829	0.925069	-	CHR_ALT_CTG16_2_2	16546853	16583964	-	5916	-	PF00225:Kinesin motor domain	Kinesin
ENSDARG00000005786	46.168	17.3073	1.4092	0.0159028	0.930146	ppm1f	5	13181029	13206878	-	1924	protein_coding	protein phosphatase, Mg2+/Mn2+ dependent, 1F [Source:ZFIN;Acc:ZDB-GENE-051128-2]	PP2C
novel.948	17.6804	4.07349	2.08503	0.0164929	0.95397	-	3	59408778	59409613	+	357	-	PF00650:CRAL/TRIO domain	-
ENSDARG00000012353	17.6804	4.07349	2.08503	0.0164929	0.95397	vipr2	24	27268001	27346951	+	1419	protein_coding	vasoactive intestinal peptide receptor 2 [Source:ZFIN;Acc:ZDB-GENE-010406-4]	7tm_2
novel.4470	3.9278	18.3253	-2.186	0.0164929	0.95397	-	CHR_ALT_CTG7_1_26	30238772	30250152	+	812	-	PF01403:Sema domain	Sema
ENSDARG00000111716	17.6804	4.07349	2.08503	0.0164929	0.95397	si:ch211-162i8.5	4	45357558	45359149	+	1424	protein_coding	si:ch211-162i8.5 [Source:ZFIN;Acc:ZDB-GENE-110914-30]	zf-C2H2
novel.2152	3.9278	18.3253	-2.186	0.0164929	0.95397	-	CHR_ALT_CTG16_1_1	4622211	4632635	-	1073	-	PF00067:Cytochrome P450	p450
ENSDARG00000098376	55.9912	22.3973	1.3172	0.0165489	0.95397	si:ch211-207l14.1	6	9175886	9187959	+	1559	protein_coding	si:ch211-207l14.1 [Source:ZFIN;Acc:ZDB-GENE-120215-234]	-
ENSDARG00000045219	21.6097	55.9909	-1.36827	0.0165489	0.95397	dkk1b	12	6465557	6467675	+	1150	protein_coding	dickkopf WNT signaling pathway inhibitor 1b [Source:ZFIN;Acc:ZDB-GENE-990708-5]	-
ENSDARG00000101514	28.486	9.16342	1.62338	0.0166546	0.958087	ftr64	4	71973211	71983381	-	3414	protein_coding	finTRIM family, member 64 [Source:ZFIN;Acc:ZDB-GENE-090508-8]	zf-B_box
ENSDARG00000018902	480.357	235.157	1.03011	0.016911	0.970212	pes	5	12836913	12865386	+	2546	protein_coding	pescadillo [Source:ZFIN;Acc:ZDB-GENE-990415-206]	-
novel.2761	31.433	74.3147	-1.23797	0.0170121	0.970212	-	CHR_ALT_CTG1_1_32	30418864	30434652	+	1923	-	PF09335:SNARE associated Golgi protein	-
ENSDARG00000088232	79.5671	33.5952	1.24092	0.0170725	0.970212	shisa2b	24	21346796	21361501	+	885	protein_coding	shisa family member 2b [Source:ZFIN;Acc:ZDB-GENE-170119-1]	-
ENSDARG00000015887	633.6	312.524	1.01932	0.0171228	0.970212	b2ml	8	50942240	50950549	+	3657	protein_coding	beta-2-microglobulin, like [Source:ZFIN;Acc:ZDB-GENE-040426-2136]	C1-set
ENSDARG00000067815	94.3021	40.7211	1.20908	0.0171293	0.970212	CABZ01060891.1	2	57609291	57707039	-	2241	protein_coding	-	I-set
ENSDARG00000061195	94.3021	40.7211	1.20908	0.0171293	0.970212	cnnm2a	13	28618086	28643260	+	2817	protein_coding	cyclin and CBS domain divalent metal cation transport mediator 2a [Source:ZFIN;Acc:ZDB-GENE-050208-36]	-
ENSDARG00000052787	30.4507	10.1814	1.56913	0.017143	0.970212	zdhhc12b	5	31819436	31826573	+	1544	protein_coding	zinc finger, DHHC-type containing 12b [Source:ZFIN;Acc:ZDB-GENE-070705-356]	-
ENSDARG00000063332	31.433	10.1814	1.61475	0.017143	0.970212	shank3a	18	7663802	8030073	-	6426	protein_coding	SH3 and multiple ankyrin repeat domains 3a [Source:ZFIN;Acc:ZDB-GENE-060503-369]	SH3_2
ENSDARG00000035151	10.8041	32.5772	-1.58095	0.0175391	0.986634	si:dkey-261j4.3	5	61630696	61638125	-	1878	protein_coding	si:dkey-261j4.3 [Source:ZFIN;Acc:ZDB-GENE-060531-124]	-
ENSDARG00000074265	33.3977	11.1994	1.56596	0.0175391	0.986634	dzip1l	6	26309968	26353179	+	3466	protein_coding	DAZ interacting zinc finger protein 1-like [Source:ZFIN;Acc:ZDB-GENE-051113-196]	-
novel.2456	10.8041	32.5772	-1.58095	0.0175391	0.986634	-	CHR_ALT_CTG18_1_18	17402475	17406168	+	598	-	PF00135:Carboxylesterase family	COesterase
ENSDARG00000113932	35.3623	12.2174	1.52392	0.0178604	0.986927	LO018011.1	21	12745431	12749501	-	1031	protein_coding	-	-
ENSDARG00000115326	35.3623	12.2174	1.52392	0.0178604	0.986927	znf1002	22	1821718	1825814	+	792	protein_coding	zinc finger protein 1002 [Source:ZFIN;Acc:ZDB-GENE-050208-383]	zf-C2H2
novel.3670	12.7688	2.03753	2.5771	0.0178622	0.986927	-	CHR_ALT_CTG3_1_22	48701398	48727015	-	425	-	PF00620:RhoGAP domain	RhoGAP
ENSDARG00000078178	12.7688	2.03753	2.5771	0.0178622	0.986927	art4	3	3681116	3686482	+	1162	protein_coding	ADP-ribosyltransferase 4 (Dombrock blood group) [Source:ZFIN;Acc:ZDB-GENE-070725-5]	-
ENSDARG00000057479	12.7688	2.03753	2.5771	0.0178622	0.986927	hrh2b	10	21899753	21909696	+	1679	protein_coding	histamine receptor H2b [Source:ZFIN;Acc:ZDB-GENE-070928-20]	7tm_1
ENSDARG00000100106	12.7688	2.03753	2.5771	0.0178622	0.986927	CR385054.1	12	43852970	43982343	-	703	protein_coding	-	-
ENSDARG00000105320	12.7688	2.03753	2.5771	0.0178622	0.986927	AL590151.3	14	32887808	32907751	+	780	antisense	-	-
novel.5007	19.6451	5.09147	1.92271	0.0180032	0.986927	-	KN150383.1	858	7412	-	624	-	PF07690:Major Facilitator Superfamily	MFS_1
ENSDARG00000100449	19.6451	5.09147	1.92271	0.0180032	0.986927	BX322631.1	7	53170128	53188876	+	2542	transcribed_unprocessed_pseudogene	-	Cadherin
novel.2222	19.6451	5.09147	1.92271	0.0180032	0.986927	-	CHR_ALT_CTG16_1_4	9417008	9422288	+	1074	-	-	-
ENSDARG00000090847	19.6451	5.09147	1.92271	0.0180032	0.986927	si:ch211-209l18.4	22	6632702	6651382	-	3747	protein_coding	si:ch211-209l18.4 [Source:ZFIN;Acc:ZDB-GENE-110411-221]	I-set
ENSDARG00000058371	4.91013	20.3613	-2.02402	0.0180032	0.986927	krt5	23	10173196	10177458	-	2469	protein_coding	keratin 5 [Source:ZFIN;Acc:ZDB-GENE-991110-23]	Filament
ENSDARG00000113458	4.91013	20.3613	-2.02402	0.0180032	0.986927	CABZ01058333.1	3	8758286	8765165	-	2093	protein_coding	-	-
ENSDARG00000099518	39.2917	14.2534	1.45511	0.0183322	1	si:ch211-119e14.1	7	18606798	18617187	-	3041	protein_coding	si:ch211-119e14.1 [Source:ZFIN;Acc:ZDB-GENE-141216-162]	-
novel.4254	13.7511	38.6851	-1.48362	0.0183322	1	-	CHR_ALT_CTG6_1_39	39147070	39160386	-	1212	-	PF02865:STAT protein, protein interaction domain|PF01017:STAT protein, all-alpha domain	STAT_alpha
ENSDARG00000087474	41.2563	15.2714	1.42659	0.0185027	1	ccr6a	20	30610547	30614519	+	1231	protein_coding	chemokine (C-C motif) receptor 6a [Source:ZFIN;Acc:ZDB-GENE-040625-126]	7tm_1
ENSDARG00000094281	15.7158	42.7571	-1.43655	0.0186397	1	si:ch73-196i15.3	8	20880848	20892051	+	1987	protein_coding	si:ch73-196i15.3 [Source:ZFIN;Acc:ZDB-GENE-091116-4]	-
ENSDARG00000077349	45.1856	17.3073	1.37826	0.018749	1	sorcs3b	17	20321323	20430177	-	4225	protein_coding	sortilin related VPS10 domain containing receptor 3b [Source:ZFIN;Acc:ZDB-GENE-131121-455]	-
ENSDARG00000100804	49.1149	19.3433	1.33886	0.0189024	1	st6galnac4	21	3840955	3853204	-	1221	protein_coding	ST6 (alpha-N-acetyl-neuraminyl-2,3-beta-galactosyl-1,3)-N-acetylgalactosaminide alpha-2,6-sialyltransferase 4 [Source:ZFIN;Acc:ZDB-GENE-060322-6]	Glyco_transf_29
ENSDARG00000044255	74.6555	31.5592	1.239	0.0189502	1	rbm18	10	9346383	9370944	+	2367	protein_coding	RNA binding motif protein 18 [Source:ZFIN;Acc:ZDB-GENE-040426-1764]	RRM_1
ENSDARG00000045301	72.6908	30.5412	1.2477	0.0189722	1	st8sia3	21	1780790	1799265	-	1811	protein_coding	ST8 alpha-N-acetyl-neuraminide alpha-2,8-sialyltransferase 3 [Source:ZFIN;Acc:ZDB-GENE-060228-4]	Glyco_transf_29
ENSDARG00000101790	70.7262	29.5232	1.25695	0.0189922	1	si:ch73-299h12.3	21	2269346	2273244	-	808	protein_coding	si:ch73-299h12.3 [Source:ZFIN;Acc:ZDB-GENE-081031-93]	-
ENSDARG00000058498	22.5921	57.0089	-1.33044	0.0190353	1	slc9a3.1	19	10692166	10730488	-	3816	protein_coding	solute carrier family 9, subfamily A (NHE3, cation proton antiporter 3), member 3, tandem duplicate 1 [Source:ZFIN;Acc:ZDB-GENE-060503-545]	Na_H_Exchanger
ENSDARG00000032714	64.8322	26.4692	1.28849	0.0190366	1	gria1b	21	26152332	26250744	-	3931	protein_coding	glutamate receptor, ionotropic, AMPA 1b [Source:ZFIN;Acc:ZDB-GENE-020125-2]	ANF_receptor
ENSDARG00000018814	58.9382	24.4333	1.26618	0.0190446	1	esrp2	7	34794829	34821836	+	3608	protein_coding	epithelial splicing regulatory protein 2 [Source:ZFIN;Acc:ZDB-GENE-030131-9824]	-
ENSDARG00000076824	5.89247	22.3973	-1.90367	0.0191374	1	CCKBR	9	5776359	5805229	-	1221	protein_coding	cholecystokinin B receptor [Source:HGNC Symbol;Acc:HGNC:1571]	7tm_1
novel.3402	21.6097	6.10946	1.80212	0.0191374	1	-	CHR_ALT_CTG24_2_3	24062529	24063983	-	427	-	-	-
ENSDARG00000038166	21.6097	6.10946	1.80212	0.0191374	1	hyal6	25	27596076	27633115	-	2092	protein_coding	hyaluronoglucosaminidase 6 [Source:ZFIN;Acc:ZDB-GENE-070112-2372]	-
novel.1818	21.6097	6.10946	1.80212	0.0191374	1	-	CHR_ALT_CTG13_1_28	40309193	40316317	-	739	-	PF13450:NAD(P)-binding Rossmann-like domain	-
ENSDARG00000056795	108.055	223.959	-1.05058	0.0195259	1	serpine1	7	26265584	26270014	-	1789	protein_coding	serpin peptidase inhibitor, clade E (nexin, plasminogen activator inhibitor type 1), member 1 [Source:ZFIN;Acc:ZDB-GENE-070912-60]	Serpin
novel.4640	121.807	55.9909	1.11965	0.0195906	1	-	CHR_ALT_CTG8_1_4	20864038	20873603	-	2204	-	PF13646:HEAT repeats	-
ENSDARG00000008748	101.178	209.707	-1.05052	0.0197639	1	ube2na	18	15778110	15793163	+	1795	protein_coding	ubiquitin-conjugating enzyme E2Na [Source:ZFIN;Acc:ZDB-GENE-040426-2873]	UQ_con
ENSDARG00000025593	248.528	121.142	1.03597	0.0198337	1	plekhj1	2	57848844	57901998	+	4948	protein_coding	pleckstrin homology domain containing, family J member 1 [Source:ZFIN;Acc:ZDB-GENE-040426-2480]	-
novel.3831	246.563	492.708	-0.998399	0.0198469	1	-	CHR_ALT_CTG4_2_1	9902991	9992133	+	8176	-	PF00169:PH domain|PF02893:GRAM domain|PF12335:Myotubularin protein|PF02141:DENN (AEX-3) domain|PF06602:Myotubularin-like phosphatase domain|PF03456:uDENN domain	DENN
novel.4292	6.8748	24.4333	-1.81043	0.0199879	1	-	CHR_ALT_CTG6_1_44	45932218	45933556	+	942	-	PF00061:Lipocalin / cytosolic fatty-acid binding protein family	-
ENSDARG00000101586	6.8748	24.4333	-1.81043	0.0199879	1	si:ch73-389b16.1	6	24140757	24143923	-	808	protein_coding	si:ch73-389b16.1 [Source:ZFIN;Acc:ZDB-GENE-120215-152]	-
ENSDARG00000003320	197.447	94.6745	1.05946	0.0199929	1	fam91a1	19	33093395	33137720	+	3940	protein_coding	family with sequence similarity 91, member A1 [Source:ZFIN;Acc:ZDB-GENE-040426-1187]	-
ENSDARG00000105261	45.1856	99.7645	-1.14041	0.0201782	1	nfkb1	14	49811926	49859823	-	1959	protein_coding	nuclear factor of kappa light polypeptide gene enhancer in B-cells 1 [Source:ZFIN;Acc:ZDB-GENE-121204-3]	RHD
ENSDARG00000063412	260.316	127.25	1.0319	0.0203194	1	cers1	22	5176255	5232099	+	5942	protein_coding	ceramide synthase 1 [Source:ZFIN;Acc:ZDB-GENE-050208-406]	LAG1
ENSDARG00000045074	42.2386	93.6565	-1.1464	0.0203653	1	arl4d	12	27243059	27245757	+	1601	protein_coding	ADP-ribosylation factor-like 4D [Source:ZFIN;Acc:ZDB-GENE-030131-2293]	Arf
novel.2713	176.818	357.316	-1.0144	0.0205106	1	-	CHR_ALT_CTG1_1_2	9144424	9153027	+	2479	-	PF00659:POLO box duplicated region|PF00069:Protein kinase domain	Pkinase
ENSDARG00000078476	25.5391	8.14543	1.63407	0.0206238	1	znf990	22	9893111	9896180	-	880	protein_coding	zinc finger protein 990 [Source:ZFIN;Acc:ZDB-GENE-051113-232]	-
novel.2104	77.6025	163.898	-1.07736	0.0208084	1	-	CHR_ALT_CTG15_1_2	6923155	6945603	-	1584	-	PF00378:Enoyl-CoA hydratase/isomerase	ECH
ENSDARG00000097492	199.411	95.6925	1.05832	0.0208321	1	AL772314.1	19	5089416	5092618	-	1601	antisense	-	-
ENSDARG00000041515	14.7334	3.0555	2.2248	0.0209521	1	rasal1b	8	1651821	1682945	+	869	protein_coding	RAS protein activator like 1b (GAP1 like) [Source:ZFIN;Acc:ZDB-GENE-141212-314]	C2
ENSDARG00000103313	14.7334	3.0555	2.2248	0.0209521	1	rhot1b	6	18569453	18595105	+	2707	protein_coding	ras homolog family member T1 [Source:ZFIN;Acc:ZDB-GENE-061009-52]	Ras
novel.3436	2.94546	15.2714	-2.32521	0.0209521	1	-	CHR_ALT_CTG25_1_12	19147847	19167769	+	390	-	PF00008:EGF-like domain	EGF
ENSDARG00000111840	2.94546	15.2714	-2.32521	0.0209521	1	cxcl18a.1	13	30696286	30699369	+	800	protein_coding	chemokine (C-X-C motif) ligand 18a, duplicate 1 [Source:ZFIN;Acc:ZDB-GENE-090303-1]	-
novel.4835	2.94546	15.2714	-2.32521	0.0209521	1	-	KN147652.2	171152	173221	+	324	-	-	-
novel.3982	188.606	90.6026	1.05675	0.0210927	1	-	CHR_ALT_CTG5_1_38	39454640	39473903	-	3561	-	PF00092:von Willebrand factor type A domain	VWA
novel.3148	30.4507	70.2428	-1.20243	0.0212352	1	-	CHR_ALT_CTG23_1_14	16897677	16937532	+	1947	-	PF04300:F-box associated region|PF00646:F-box domain	F-box
ENSDARG00000022165	69.7438	29.5232	1.23681	0.0212352	1	mgst1.2	4	12718965	12725513	-	2150	protein_coding	microsomal glutathione S-transferase 1.2 [Source:ZFIN;Acc:ZDB-GENE-040704-59]	-
ENSDARG00000079622	67.7792	28.5052	1.24607	0.0213146	1	frmd5	7	30135768	30174882	-	6107	protein_coding	FERM domain containing 5 [Source:ZFIN;Acc:ZDB-GENE-060810-165]	Band_41
ENSDARG00000078973	28.486	66.1708	-1.21224	0.0213943	1	uckl1b	23	13528053	13600004	+	4450	protein_coding	uridine-cytidine kinase 1-like 1b [Source:ZFIN;Acc:ZDB-GENE-090311-45]	-
novel.3529	174.853	83.4766	1.06561	0.0215054	1	-	CHR_ALT_CTG2_1_11	48156997	48179740	-	2719	-	-	-
ENSDARG00000059348	26.5214	62.0989	-1.22341	0.0215532	1	rxfp3.3b	25	1304173	1305384	+	1212	protein_coding	relaxin/insulin-like family peptide receptor 3.3b [Source:ZFIN;Acc:ZDB-GENE-121030-6]	7tm_1
novel.3195	0.980791	10.1814	-3.2182	0.0215665	1	-	CHR_ALT_CTG23_1_19	21774641	21778758	-	1408	-	PF00536:SAM domain (Sterile alpha motif)|PF07714:Protein tyrosine kinase	Pkinase_Tyr
ENSDARG00000011023	0.980791	10.1814	-3.2182	0.0215665	1	pdlim3a	1	17721853	17735861	-	1504	protein_coding	PDZ and LIM domain 3a [Source:ZFIN;Acc:ZDB-GENE-050505-1]	PDZ
ENSDARG00000098951	9.82179	1.01954	3.12166	0.0215665	1	BX957297.1	7	38687268	38690427	+	1929	antisense	-	-
novel.3917	9.82179	1.01954	3.12166	0.0215665	1	-	CHR_ALT_CTG5_1_24	31718975	31720972	-	1972	-	-	-
ENSDARG00000104120	0.980791	10.1814	-3.2182	0.0215665	1	LO018260.1	4	73185344	73190246	-	3249	protein_coding	-	-
ENSDARG00000070280	9.82179	1.01954	3.12166	0.0215665	1	hist1h2a3	25	36348401	36349012	+	612	protein_coding	histone cluster 1 H2A family member 3 [Source:ZFIN;Acc:ZDB-GENE-070822-28]	Histone
ENSDARG00000116148	9.82179	1.01954	3.12166	0.0215665	1	BX005407.1	5	36641200	36674139	-	513	protein_coding	-	-
novel.4891	9.82179	1.01954	3.12166	0.0215665	1	-	KN149882.1	1	7201	-	266	-	-	-
novel.3338	9.82179	1.01954	3.12166	0.0215665	1	-	CHR_ALT_CTG24_1_17	28411969	28414296	-	389	-	-	-
ENSDARG00000097820	9.82179	1.01954	3.12166	0.0215665	1	BX005129.4	6	42618902	42622652	+	1012	processed_transcript	-	-
ENSDARG00000094508	0.980791	10.1814	-3.2182	0.0215665	1	CR925709.2	23	24184719	24187176	-	839	processed_transcript	-	-
ENSDARG00000103247	0.980791	10.1814	-3.2182	0.0215665	1	znf993	4	69559692	69575848	+	1892	protein_coding	zinc finger protein 993 [Source:ZFIN;Acc:ZDB-GENE-110914-103]	zf-C2H2
ENSDARG00000063731	57.9559	24.4333	1.24198	0.0217082	1	rbm45	9	1463052	1484202	-	2255	protein_coding	RNA binding motif protein 45 [Source:ZFIN;Acc:ZDB-GENE-070122-4]	RRM_1
ENSDARG00000019392	103.143	46.829	1.13714	0.0217093	1	stat5a	3	17251542	17331919	+	2634	protein_coding	signal transducer and activator of transcription 5a [Source:ZFIN;Acc:ZDB-GENE-030820-2]	STAT_bind
novel.3706	101.178	45.811	1.14105	0.0218023	1	-	CHR_ALT_CTG3_1_6	12892959	12903942	-	2348	-	-	-
ENSDARG00000046150	34.38	12.2174	1.48343	0.0218722	1	b4galnt4a	25	24291156	24610545	+	6590	protein_coding	beta-1,4-N-acetyl-galactosaminyl transferase 4a [Source:ZFIN;Acc:ZDB-GENE-100422-4]	-
ENSDARG00000099799	34.38	12.2174	1.48343	0.0218722	1	si:dkey-11f4.16	9	458751	470097	-	2347	protein_coding	si:dkey-11f4.16 [Source:ZFIN;Acc:ZDB-GENE-070912-357]	I-set
ENSDARG00000079123	77.6025	162.88	-1.06838	0.0219127	1	ikbkb	8	2319091	2406699	+	2858	protein_coding	inhibitor of kappa light polypeptide gene enhancer in B-cells, kinase beta [Source:ZFIN;Acc:ZDB-GENE-071115-2]	Pkinase
ENSDARG00000090890	19.6451	49.883	-1.33869	0.0219798	1	cmklr1	5	20570573	20590795	+	1399	protein_coding	chemokine-like receptor 1 [Source:ZFIN;Acc:ZDB-GENE-060526-126]	7tm_1
novel.2671	48.1326	19.3433	1.30979	0.022032	1	-	CHR_ALT_CTG1_1_1	8577628	8581351	+	1348	-	PF01733:Nucleoside transporter	-
ENSDARG00000102542	13.7511	37.6671	-1.44527	0.0220647	1	si:ch211-268b14.2	4	41834258	41847025	+	3757	protein_coding	si:ch211-268b14.2 [Source:ZFIN;Acc:ZDB-GENE-131121-648]	NACHT
ENSDARG00000083046	44.2033	17.3073	1.34664	0.0221021	1	NC_002333.19	MT	3726	3802	+	77	Mt_tRNA	-	-
ENSDARG00000079416	42.2386	16.2893	1.36805	0.0221135	1	zgc:174895	15	15456536	15460133	+	1850	protein_coding	zgc:174895 [Source:ZFIN;Acc:ZDB-GENE-070928-41]	Pribosyltran
novel.4095	1.38778e-17	7.12744	-5.85839	0.0226768	1	-	CHR_ALT_CTG5_2_15	69947095	69948178	-	364	-	-	-
ENSDARG00000104833	6.8748	1.38778e-17	5.80785	0.0226768	1	CU693471.1	6	4416849	4433730	-	396	lincRNA	-	-
ENSDARG00000056804	6.8748	1.38778e-17	5.80785	0.0226768	1	IL4I1	15	21694388	21702317	-	2181	protein_coding	si:dkey-40g16.6 [Source:ZFIN;Acc:ZDB-GENE-030131-9110]	Amino_oxidase
novel.317	1.38778e-17	7.12744	-5.85839	0.0226768	1	-	15	47616796	47617512	+	502	-	-	-
ENSDARG00000042908	1.38778e-17	7.12744	-5.85839	0.0226768	1	hsh2d	22	15570965	15578402	-	2525	protein_coding	hematopoietic SH2 domain containing [Source:ZFIN;Acc:ZDB-GENE-050410-3]	SH2
ENSDARG00000080499	6.8748	1.38778e-17	5.80785	0.0226768	1	RF00396	2	9747302	9747431	-	130	snoRNA	-	-
ENSDARG00000092319	6.8748	1.38778e-17	5.80785	0.0226768	1	BX323074.1	24	1431732	1435960	+	2257	processed_transcript	-	-
ENSDARG00000091381	6.8748	1.38778e-17	5.80785	0.0226768	1	si:ch211-214c20.1	4	29702703	29720856	+	5859	protein_coding	si:ch211-214c20.1 [Source:ZFIN;Acc:ZDB-GENE-081103-49]	NACHT
ENSDARG00000068874	1.38778e-17	7.12744	-5.85839	0.0226768	1	si:ch211-250m6.7	4	77620775	77624155	-	3018	protein_coding	si:ch211-250m6.7 [Source:ZFIN;Acc:ZDB-GENE-041210-239]	-
ENSDARG00000082675	6.8748	1.38778e-17	5.80785	0.0226768	1	RF00001	7	52940360	52940482	-	123	rRNA	-	-
ENSDARG00000103450	1.38778e-17	7.12744	-5.85839	0.0226768	1	BX005085.3	3	7098948	7160717	-	1316	protein_coding	-	zf-C2H2
ENSDARG00000091072	1.38778e-17	7.12744	-5.85839	0.0226768	1	cib3	2	55249838	55266971	+	543	protein_coding	calcium and integrin binding family member 3 [Source:ZFIN;Acc:ZDB-GENE-121121-1]	-
ENSDARG00000088985	6.8748	1.38778e-17	5.80785	0.0226768	1	si:ch1073-228j22.2	23	44465523	44470253	-	1542	protein_coding	si:ch1073-228j22.2 [Source:ZFIN;Acc:ZDB-GENE-110411-227]	SPRY
ENSDARG00000005314	1.38778e-17	7.12744	-5.85839	0.0226768	1	si:dkeyp-80c12.5	1	49501171	49505449	-	1011	protein_coding	si:dkeyp-80c12.5 [Source:ZFIN;Acc:ZDB-GENE-090312-195]	-
ENSDARG00000068994	6.8748	1.38778e-17	5.80785	0.0226768	1	pimr129	20	39489931	39495941	+	2296	protein_coding	Pim proto-oncogene, serine/threonine kinase, related 129 [Source:ZFIN;Acc:ZDB-GENE-130531-13]	Pkinase
ENSDARG00000083285	1.38778e-17	7.12744	-5.85839	0.0226768	1	RF00001	21	28491642	28491759	+	118	rRNA	-	-
novel.1418	1.38778e-17	7.12744	-5.85839	0.0226768	1	-	CHR_ALT_CTG10_1_26	28199790	28201231	-	1442	-	-	-
novel.2748	6.8748	1.38778e-17	5.80785	0.0226768	1	-	CHR_ALT_CTG1_1_26	27001024	27008142	-	303	-	-	-
ENSDARG00000104892	6.8748	1.38778e-17	5.80785	0.0226768	1	znf1108	4	65332578	65338961	+	1289	protein_coding	zinc finger protein 1108 [Source:ZFIN;Acc:ZDB-GENE-110914-14]	zf-C2H2
ENSDARG00000083797	6.8748	1.38778e-17	5.80785	0.0226768	1	RF00001	17	33298348	33298470	+	123	rRNA	-	-
ENSDARG00000096628	1.38778e-17	7.12744	-5.85839	0.0226768	1	buc2l	12	14138340	14143344	-	3141	protein_coding	bucky ball 2-like [Source:ZFIN;Acc:ZDB-GENE-030131-6407]	-
ENSDARG00000062662	6.8748	1.38778e-17	5.80785	0.0226768	1	lmod3	23	13814978	13822642	+	2260	protein_coding	leiomodin 3 (fetal) [Source:ZFIN;Acc:ZDB-GENE-090313-353]	-
ENSDARG00000116658	6.8748	1.38778e-17	5.80785	0.0226768	1	taar18h	10	40561692	40562717	+	1026	protein_coding	trace amine associated receptor 18h [Source:ZFIN;Acc:ZDB-GENE-060413-2]	7tm_1
ENSDARG00000098754	6.8748	1.38778e-17	5.80785	0.0226768	1	si:ch211-156p11.1	22	9553680	9597261	-	5550	protein_coding	si:ch211-156p11.1 [Source:ZFIN;Acc:ZDB-GENE-070912-120]	NACHT
novel.191	6.8748	1.38778e-17	5.80785	0.0226768	1	-	12	30820853	30821307	-	321	-	-	-
novel.1239	1.38778e-17	7.12744	-5.85839	0.0226768	1	-	7	52350500	52351826	-	325	-	-	-
novel.2723	6.8748	1.38778e-17	5.80785	0.0226768	1	-	CHR_ALT_CTG1_1_21	22696628	22698951	+	312	-	-	-
ENSDARG00000010434	304.52	596.543	-0.969787	0.0230645	1	clu	20	39260475	39273987	-	1955	protein_coding	clusterin [Source:ZFIN;Acc:ZDB-GENE-040426-1774]	-
ENSDARG00000113739	16.6981	4.07349	2.00316	0.0230709	1	CABZ01055489.1	KN150293.1	37108	39425	-	447	protein_coding	-	CPSase_L_chain
novel.1138	16.6981	4.07349	2.00316	0.0230709	1	-	5	53146849	53148988	-	446	-	-	-
ENSDARG00000042145	16.6981	4.07349	2.00316	0.0230709	1	lhx8b	8	17921429	17926814	-	735	protein_coding	LIM homeobox 8b [Source:ZFIN;Acc:ZDB-GENE-081105-153]	Homeobox
ENSDARG00000086603	16.6981	4.07349	2.00316	0.0230709	1	FUT9 (1 of many)	8	3379815	3380943	+	849	protein_coding	zgc:136963 [Source:ZFIN;Acc:ZDB-GENE-060312-8]	-
ENSDARG00000098604	16.6981	4.07349	2.00316	0.0230709	1	si:dkey-14o6.4	4	65139267	65148439	+	1402	protein_coding	si:dkey-14o6.4 [Source:ZFIN;Acc:ZDB-GENE-110913-123]	zf-C2H2
novel.4260	106.09	48.865	1.11649	0.0232392	1	-	CHR_ALT_CTG6_1_39	39379006	39419959	-	8252	-	PF06512:Sodium ion transport-associated|PF00520:Ion transport protein	Ion_trans
ENSDARG00000058351	345.778	174.078	0.98962	0.0233437	1	tapbpl	16	9787383	9802998	-	4800	protein_coding	TAP binding protein (tapasin)-like [Source:ZFIN;Acc:ZDB-GENE-121003-1]	C1-set
novel.3947	247.545	123.178	1.00624	0.0234915	1	-	CHR_ALT_CTG5_1_30	35202428	35252443	-	5645	-	PF03810:Importin-beta N-terminal domain|PF13513:HEAT-like repeat	-
ENSDARG00000059054	180.747	359.352	-0.990912	0.0235824	1	pdk2b	19	5674907	5687743	+	2368	protein_coding	pyruvate dehydrogenase kinase, isozyme 2b [Source:ZFIN;Acc:ZDB-GENE-040426-939]	HATPase_c
ENSDARG00000078187	985.274	508.996	0.952706	0.0239824	1	slc12a5b	8	37280532	37391372	-	7871	protein_coding	solute carrier family 12 (potassium/chloride transporter), member 5b [Source:ZFIN;Acc:ZDB-GENE-080707-1]	AA_permease
novel.882	43.221	93.6565	-1.11333	0.024052	1	-	24	40788102	40814345	-	5199	-	PF00083:Sugar (and other) transporter	Sugar_tr
ENSDARG00000070453	294.697	147.61	0.996856	0.0241313	1	gch1	17	15121977	15149275	-	5485	protein_coding	GTP cyclohydrolase 1 [Source:ZFIN;Acc:ZDB-GENE-070720-5]	GTP_cyclohydroI
novel.3569	91.3551	186.294	-1.02698	0.024153	1	-	CHR_ALT_CTG2_1_4	39030151	39050722	-	1714	-	PF00061:Lipocalin / cytosolic fatty-acid binding protein family	-
novel.1015	139.489	67.1888	1.05252	0.0242124	1	-	4	64409132	64414527	+	2358	-	-	-
ENSDARG00000090815	112.966	52.9369	1.0918	0.0244677	1	kcnj10a	7	6564653	6604623	-	1843	protein_coding	potassium inwardly-rectifying channel, subfamily J, member 10a [Source:ZFIN;Acc:ZDB-GENE-130726-1]	-
novel.2615	18.6628	5.09147	1.84919	0.0245106	1	-	CHR_ALT_CTG18_2_6	16927839	16934817	-	1838	-	-	-
ENSDARG00000024139	18.6628	5.09147	1.84919	0.0245106	1	p2rx8	15	16343073	16371103	+	1217	protein_coding	purinergic receptor P2X, ligand-gated ion channel, 8 [Source:ZFIN;Acc:ZDB-GENE-030319-7]	-
ENSDARG00000030915	4.91013	19.3433	-1.95049	0.0245106	1	cpa1	25	18448186	18454016	-	1479	protein_coding	carboxypeptidase A1 (pancreatic) [Source:ZFIN;Acc:ZDB-GENE-050522-438]	-
ENSDARG00000086296	18.6628	5.09147	1.84919	0.0245106	1	BX649307.1	4	44852270	44872722	-	2197	protein_coding	-	zf-C2H2
novel.2947	18.6628	5.09147	1.84919	0.0245106	1	-	CHR_ALT_CTG21_1_16	27416312	27431630	+	2361	-	PF00092:von Willebrand factor type A domain|PF00089:Trypsin|PF00084:Sushi repeat (SCR repeat)	VWA
ENSDARG00000088051	18.6628	5.09147	1.84919	0.0245106	1	AL935044.1	3	11371786	11373435	-	1056	protein_coding	-	zf-C2H2
ENSDARG00000010717	175.835	85.5126	1.03897	0.0246522	1	chchd10	21	15704556	15708626	+	857	protein_coding	coiled-coil-helix-coiled-coil-helix domain containing 10 [Source:ZFIN;Acc:ZDB-GENE-040426-1753]	-
novel.571	277.015	138.448	0.999993	0.0247345	1	-	2	1407989	1426229	+	4740	-	-	-
ENSDARG00000019365	56.9736	24.4333	1.21737	0.024741	1	zgc:110712	11	11565996	11575070	-	1894	protein_coding	zgc:110712 [Source:ZFIN;Acc:ZDB-GENE-050417-50]	Filament
novel.1865	483.304	932.48	-0.947954	0.0247471	1	-	CHR_ALT_CTG13_2_2	8842986	8845464	+	1264	-	PF00086:Thyroglobulin type-1 repeat	-
ENSDARG00000061864	83.4965	170.006	-1.02466	0.0249809	1	hdlbpb	12	22404108	22445061	+	4972	protein_coding	high density lipoprotein binding protein b [Source:ZFIN;Acc:ZDB-GENE-030131-6822]	KH_1
ENSDARG00000076572	368.372	187.312	0.975267	0.0249971	1	crygm2d7	9	22271056	22272181	-	1022	protein_coding	crystallin, gamma M2d7 [Source:ZFIN;Acc:ZDB-GENE-060918-5]	Crystall
novel.3609	247.545	124.196	0.994375	0.0250833	1	-	CHR_ALT_CTG3_1_10	16489538	16534785	+	5212	-	PF07690:Major Facilitator Superfamily	MFS_1
novel.3451	53.0443	22.3973	1.23938	0.0251076	1	-	CHR_ALT_CTG25_1_16	21606417	21713451	-	1804	-	PF14429:C2 domain in Dock180 and Zizimin proteins|PF16172:DOCK N-terminus	-
novel.4861	631.636	325.758	0.955034	0.0251297	1	-	KN149789.1	38	7537	-	5854	-	-	-
ENSDARG00000074310	103.143	47.847	1.1062	0.025248	1	rbfox3b	3	8323586	8542577	-	2352	protein_coding	RNA binding fox-1 homolog 3b [Source:ZFIN;Acc:ZDB-GENE-091204-46]	RRM_1
novel.1660	20.6274	50.901	-1.29781	0.0252954	1	-	CHR_ALT_CTG12_1_25	31789167	31795017	-	1435	-	PF13302:Acetyltransferase (GNAT) domain	-
novel.4216	20.6274	6.10946	1.7354	0.0254753	1	-	CHR_ALT_CTG6_1_27	30759200	30765114	-	391	-	-	-
ENSDARG00000059399	5.89247	21.3793	-1.83694	0.0254753	1	si:ch211-160o17.6	11	2691243	2700397	-	1961	protein_coding	si:ch211-160o17.6 [Source:ZFIN;Acc:ZDB-GENE-141215-39]	-
ENSDARG00000044169	47.1503	19.3433	1.28012	0.0256753	1	prelid1b	23	45512825	45521759	+	1212	protein_coding	PRELI domain containing 1b [Source:ZFIN;Acc:ZDB-GENE-050522-169]	MSF1
novel.2182	18.6628	46.829	-1.3213	0.0256753	1	-	CHR_ALT_CTG16_1_16	33166128	33179690	+	1328	-	PF04670:Gtr1/RagA G protein conserved region	-
ENSDARG00000068856	18.6628	46.829	-1.3213	0.0256753	1	f2rl1.1	21	7934573	7940105	-	1695	protein_coding	coagulation factor II (thrombin) receptor-like 1, tandem duplicate 1 [Source:ZFIN;Acc:ZDB-GENE-061215-140]	7tm_1
ENSDARG00000062471	45.1856	18.3253	1.29637	0.0258645	1	fam19a4b	11	17596979	17713987	-	1469	protein_coding	family with sequence similarity 19 (chemokine (C-C motif)-like), member A4b [Source:ZFIN;Acc:ZDB-GENE-061013-164]	-
novel.1604	43.221	17.3073	1.31431	0.0260503	1	-	CHR_ALT_CTG11_2_4	15486650	15594354	+	2072	-	PF01938:TRAM domain|PF00919:Uncharacterized protein family UPF0004|PF04055:Radical SAM superfamily	Radical_SAM
ENSDARG00000078868	71.7085	31.5592	1.18099	0.026071	1	tmem74b	6	51773873	51780757	+	1201	protein_coding	transmembrane protein 74B [Source:ZFIN;Acc:ZDB-GENE-120120-1]	-
ENSDARG00000100559	32.4154	72.2787	-1.15374	0.026071	1	tor2a	5	65112481	65121747	-	1782	protein_coding	torsin family 2, member A [Source:ZFIN;Acc:ZDB-GENE-050913-60]	-
ENSDARG00000094415	22.5921	7.12744	1.64764	0.0261053	1	si:ch211-264e16.2	18	15683157	15693240	+	4101	protein_coding	si:ch211-264e16.2 [Source:ZFIN;Acc:ZDB-GENE-060503-320]	-
ENSDARG00000098622	6.8748	23.4153	-1.74935	0.0261053	1	ccne1	7	46019780	46029879	+	2615	protein_coding	cyclin E1 [Source:ZFIN;Acc:ZDB-GENE-980526-168]	Cyclin_C
ENSDARG00000098654	39.2917	15.2714	1.35641	0.0263988	1	FQ976914.1	16	48791226	48914757	-	1554	protein_coding	-	-
novel.2197	24.5567	8.14543	1.57776	0.0264977	1	-	CHR_ALT_CTG16_1_18	37191639	37231681	-	854	-	-	-
ENSDARG00000026882	146.365	71.2608	1.03714	0.0265748	1	palm1a	11	14199802	14267855	+	2022	protein_coding	paralemmin 1a [Source:ZFIN;Acc:ZDB-GENE-050417-409]	-
novel.2219	35.3623	13.2354	1.40957	0.0266824	1	-	CHR_ALT_CTG16_1_3	6960251	6992798	+	1495	-	PF14727:PTHB1 N-terminus	-
novel.264	12.7688	34.6131	-1.42962	0.0266824	1	-	13	52156990	52159548	-	296	-	PF13424:Tetratricopeptide repeat	-
ENSDARG00000086283	179.765	88.5666	1.02028	0.0266912	1	cnsta	17	12075805	12135470	+	2570	protein_coding	consortin, connexin sorting protein a [Source:ZFIN;Acc:ZDB-GENE-120917-3]	-
novel.4893	26.5214	9.16342	1.52075	0.02672	1	-	KN149889.1	1668	7465	+	429	-	-	-
ENSDARG00000094012	11.7864	32.5772	-1.45679	0.02678	1	si:dkey-192g7.3	9	35077546	35081981	+	1866	protein_coding	si:dkey-192g7.3 [Source:ZFIN;Acc:ZDB-GENE-070912-411]	V-set
novel.2419	29.4684	66.1708	-1.16354	0.0267866	1	-	CHR_ALT_CTG17_2_3	22986438	23102670	+	3324	-	PF00683:TB domain|PF12662:Complement Clr-like EGF-like|PF07645:Calcium-binding EGF domain	EGF_CA
ENSDARG00000051965	40.274	87.5486	-1.11775	0.0268226	1	btr01	1	45056371	45076434	+	1915	protein_coding	bloodthirsty-related gene family, member 1 [Source:ZFIN;Acc:ZDB-GENE-090511-2]	SPRY
ENSDARG00000096809	31.433	11.1994	1.47884	0.0268319	1	si:ch211-168b3.2	2	5927255	5933351	+	3969	protein_coding	si:ch211-168b3.2 [Source:ZFIN;Acc:ZDB-GENE-130603-47]	-
ENSDARG00000087017	31.433	11.1994	1.47884	0.0268319	1	PTGR1 (1 of many)	7	24366962	24373662	-	1209	protein_coding	si:dkey-11k2.7 [Source:ZFIN;Acc:ZDB-GENE-160728-22]	ADH_zinc_N
ENSDARG00000042677	106.09	49.883	1.08682	0.0268604	1	cadm1b	15	18863872	18988585	+	2417	protein_coding	cell adhesion molecule 1b [Source:ZFIN;Acc:ZDB-GENE-080327-34]	V-set
ENSDARG00000042186	11.7864	2.03753	2.46278	0.0270427	1	paplnb	20	33499378	33512443	-	1975	protein_coding	papilin b, proteoglycan-like sulfated glycoprotein [Source:ZFIN;Acc:ZDB-GENE-030131-6023]	Kunitz_BPTI
ENSDARG00000075112	11.7864	2.03753	2.46278	0.0270427	1	tacr3a	1	43801957	43892349	-	1261	protein_coding	tachykinin receptor 3a [Source:ZFIN;Acc:ZDB-GENE-090312-106]	7tm_1
novel.54	11.7864	2.03753	2.46278	0.0270427	1	-	1	58947083	58947451	-	369	-	-	-
ENSDARG00000045552	11.7864	2.03753	2.46278	0.0270427	1	si:dkey-202b22.6	4	18494857	18499761	+	726	protein_coding	si:dkey-202b22.6 [Source:ZFIN;Acc:ZDB-GENE-041210-176]	-
ENSDARG00000109654	11.7864	2.03753	2.46278	0.0270427	1	CMKLR1 (1 of many)	5	20613466	20614431	+	966	protein_coding	si:ch211-240b21.5 [Source:ZFIN;Acc:ZDB-GENE-060526-128]	7tm_1
ENSDARG00000099493	11.7864	2.03753	2.46278	0.0270427	1	CR847906.1	4	35552485	35565905	+	4165	protein_coding	-	NACHT
ENSDARG00000058964	1.96313	12.2174	-2.56212	0.0270427	1	themis2	16	4725829	4746492	+	2679	protein_coding	thymocyte selection associated family member 2 [Source:ZFIN;Acc:ZDB-GENE-110411-89]	-
ENSDARG00000097592	1.96313	12.2174	-2.56212	0.0270427	1	si:dkey-40c23.1	11	1575435	1582456	+	2257	protein_coding	si:dkey-40c23.1 [Source:ZFIN;Acc:ZDB-GENE-131119-61]	-
ENSDARG00000112564	11.7864	2.03753	2.46278	0.0270427	1	v2ra18	18	33074718	33080454	-	5462	protein_coding	vomeronasal 2 receptor, a18 [Source:ZFIN;Acc:ZDB-GENE-050419-40]	7tm_3
novel.5023	11.7864	2.03753	2.46278	0.0270427	1	-	KN150446.1	1396	7517	-	558	-	-	-
ENSDARG00000056029	155.206	76.3507	1.02232	0.0272494	1	cyp26c1	17	19522856	19535328	-	4032	protein_coding	cytochrome P450, family 26, subfamily C, polypeptide 1 [Source:ZFIN;Acc:ZDB-GENE-050714-2]	p450
ENSDARG00000117065	61.8852	26.4692	1.22151	0.0273145	1	BX649300.3	23	17437554	17465232	+	246	protein_coding	-	-
ENSDARG00000096978	98.2314	45.811	1.09846	0.027736	1	CU972512.1	3	25951407	25974077	-	5384	lincRNA	-	-
ENSDARG00000079878	78.5848	35.6311	1.13844	0.0278137	1	tmem151bb	17	3183276	3190070	-	2095	protein_coding	transmembrane protein 151Bb [Source:ZFIN;Acc:ZDB-GENE-131125-107]	-
ENSDARG00000045887	128.684	254.499	-0.983114	0.0281636	1	mmp30	10	38643304	38663746	+	2637	protein_coding	matrix metallopeptidase 30 [Source:ZFIN;Acc:ZDB-GENE-060421-5765]	Hemopexin
ENSDARG00000099772	55.9912	24.4333	1.19234	0.0281925	1	CU928046.1	14	863031	868922	-	1580	lincRNA	-	-
novel.3018	69.7438	143.538	-1.03992	0.0282886	1	-	CHR_ALT_CTG22_1_16	26839569	26854473	-	2172	-	PF03009:Glycerophosphoryl diester phosphodiesterase family	-
ENSDARG00000029474	172.888	85.5126	1.0146	0.0284166	1	camk1b	11	4026229	4132662	+	5440	protein_coding	calcium/calmodulin-dependent protein kinase Ib [Source:ZFIN;Acc:ZDB-GENE-141014-1]	Pkinase
novel.4644	54.0266	23.4153	1.20201	0.0285101	1	-	CHR_ALT_CTG8_1_5	21127737	21133828	+	936	-	PF03062:MBOAT, membrane-bound O-acyltransferase family	MBOAT
ENSDARG00000071384	90.3728	41.7391	1.11225	0.0287567	1	slc7a11	14	41887070	41924901	+	6838	protein_coding	solute carrier family 7 (anionic amino acid transporter light chain, xc- system), member 11 [Source:ZFIN;Acc:ZDB-GENE-150416-1]	-
ENSDARG00000062753	52.0619	22.3973	1.21247	0.0288409	1	naif1	8	2642384	2649926	+	961	protein_coding	nuclear apoptosis inducing factor 1 [Source:ZFIN;Acc:ZDB-GENE-081104-236]	-
[truncated: 27,277 more rows]
