# Supplementary material for: Bacterial Quorum-Sensing Signal DSF Inhibits LPS-Induced Inflammations by Suppressing Toll-like Receptor Signaling and Preventing Lysosome-Mediated Apoptosis in Zebrafish
Source: Int J Mol Sci. 2022 Jun 26;23(13):7110. doi: 10.3390/ijms23137110 (PMC9266882; doi:10.3390/ijms23137110)
Supplement: Supplementary file 1 [file ijms-23-07110-s001.zip › Suppl. Table S2.xlsx]

## Sheet: Up-regulated DEGs
Supplementary Table S2：GO and KEGG analysis of Up-regulated DGEs of LPS+DSF vs LPS
gene_id	LPS+DSF	LPS	log2FoldChange	pvalue	padj	gene_name	gene_chr	gene_start	gene_end	gene_strand	gene_length	gene_biotype	gene_description	tf_family
novel.1907	356.584	14.2534	4.63294	6.82777e-17	1.90891e-12	-	CHR_ALT_CTG14_1_18	23717209	23727910	+	2767	-	PF10176:Protein of unknown function (DUF2370)	-
ENSDARG00000111237	85.4611	1.01954	6.22654	1.94561e-12	2.71977e-08	CT583728.12	4	55728130	55730004	+	1875	rRNA	-	-
ENSDARG00000077045	105.108	4.07349	4.64812	1.72857e-11	1.20818e-07	scg5	19	47523730	47527192	-	1628	protein_coding	secretogranin V [Source:ZFIN;Acc:ZDB-GENE-040426-1687]	-
novel.4393	138.507	12.2174	3.48976	8.98403e-10	5.02351e-06	-	CHR_ALT_CTG6_3_6	39871615	39882829	-	936	-	PF13405:EF-hand domain	-
ENSDARG00000058504	251.475	36.6491	2.77444	2.13588e-08	7.52965e-05	ap1s2	11	12719944	12728353	+	1856	protein_coding	adaptor-related protein complex 1, sigma 2 subunit [Source:ZFIN;Acc:ZDB-GENE-030131-5448]	-
ENSDARG00000026359	54.0266	2.03753	4.6473	2.29544e-08	7.52965e-05	pbld2	13	22849796	22862133	-	1178	protein_coding	phenazine biosynthesis-like protein domain containing 2 [Source:ZFIN;Acc:ZDB-GENE-050417-456]	-
novel.4080	117.878	14.2534	3.03702	5.85877e-08	0.000160404	-	CHR_ALT_CTG5_2_15	69716513	69732751	+	2328	-	PF00763:Tetrahydrofolate dehydrogenase/cyclohydrolase, catalytic domain|PF02882:Tetrahydrofolate dehydrogenase/cyclohydrolase, NAD(P)-binding domain	-
novel.4146	66.7969	5.09147	3.68179	8.39527e-08	0.000189251	-	CHR_ALT_CTG6_1_12	21299022	21370814	+	1120	-	PF00069:Protein kinase domain|PF00168:C2 domain|PF00130:Phorbol esters/diacylglycerol binding domain (C1 domain)	C2
novel.4695	94.3021	10.1814	3.1959	8.79984e-08	0.000189251	-	CHR_ALT_CTG9_1_1	13694770	13709462	+	1730	-	PF15383:Transmembrane protein 237	-
novel.2392	59.9206	4.07349	3.83868	1.12142e-07	0.000223948	-	CHR_ALT_CTG17_1_5	8977181	8986777	-	1172	-	-	-
novel.4620	131.631	18.3253	2.83628	1.31612e-07	0.000233256	-	CHR_ALT_CTG8_1_18	31630419	31642470	-	1983	-	PF17716:Family of unknown function (DUF5561)	-
novel.3431	47.1503	2.03753	4.45139	1.51753e-07	0.000249572	-	CHR_ALT_CTG25_1_10	17408147	17415047	-	1695	-	PF00067:Cytochrome P450	p450
ENSDARG00000031637	33.3977	1.38778e-17	8.06736	1.67165e-07	0.000259645	pan3	24	21720304	21748700	+	5270	protein_coding	PAN3 poly(A) specific ribonuclease subunit homolog (S. cerevisiae) [Source:ZFIN;Acc:ZDB-GENE-070928-13]	-
ENSDARG00000077822	56.9736	4.07349	3.76608	2.27052e-07	0.0003341	si:dkey-6i22.5	14	22109241	22118055	-	869	protein_coding	si:dkey-6i22.5 [Source:ZFIN;Acc:ZDB-GENE-050506-32]	-
ENSDARG00000052437	188.606	31.5592	2.57457	3.4443e-07	0.000422825	mia	5	57653459	57655092	-	485	protein_coding	melanoma inhibitory activity [Source:ZFIN;Acc:ZDB-GENE-081022-66]	SH3_2
novel.2614	30.4507	1.38778e-17	7.93461	3.47842e-07	0.000422825	-	CHR_ALT_CTG18_2_6	16923223	16927663	-	675	-	-	-
novel.4284	140.472	22.3973	2.64225	4.0931e-07	0.00045774	-	CHR_ALT_CTG6_1_42	44197329	44207808	+	2649	-	PF09184:PPP4R2	-
novel.4434	54.0266	4.07349	3.68963	4.68596e-07	0.000462295	-	CHR_ALT_CTG7_1_17	22604125	22614662	+	1502	-	PF00822:PMP-22/EMP/MP20/Claudin family	-
novel.3182	93.3197	12.2174	2.92069	4.93221e-07	0.000462295	-	CHR_ALT_CTG23_1_19	21492226	21499853	+	3014	-	PF04140:Isoprenylcysteine carboxyl methyltransferase (ICMT) family	ICMT
ENSDARG00000099265	170.924	28.5052	2.57889	4.9606e-07	0.000462295	slc7a5	25	12750340	12788370	-	1708	protein_coding	solute carrier family 7 (amino acid transporter light chain, L system), member 5 [Source:ZFIN;Acc:ZDB-GENE-080818-4]	-
novel.2108	76.6202	9.16342	3.04684	6.71232e-07	0.000586447	-	CHR_ALT_CTG15_1_5	14075898	14083094	-	1466	-	PF04051:Transport protein particle (TRAPP) component	TRAPP_Bet3
ENSDARG00000087346	120.825	19.3433	2.63534	8.44591e-07	0.000694502	rap1ab	11	15833565	15875054	-	1942	protein_coding	RAP1A, member of RAS oncogene family b [Source:ZFIN;Acc:ZDB-GENE-040426-2738]	Ras
ENSDARG00000016710	115.913	18.3253	2.65302	9.04542e-07	0.000722548	rchy1	5	9147497	9161478	+	909	protein_coding	ring finger and CHY zinc finger domain containing 1 [Source:ZFIN;Acc:ZDB-GENE-040801-73]	zf-CHY
novel.3385	55.9912	5.09147	3.42774	9.7613e-07	0.000758073	-	CHR_ALT_CTG24_1_8	21798475	21826817	-	2929	-	PF13927:Immunoglobulin domain	-
ENSDARG00000021945	116.896	19.3433	2.58769	1.37175e-06	0.00098337	ddx23	23	14193547	14216506	-	3139	protein_coding	DEAD (Asp-Glu-Ala-Asp) box polypeptide 23 [Source:ZFIN;Acc:ZDB-GENE-030131-6215]	DEAD
novel.4089	26.5214	1.38778e-17	7.73618	1.61305e-06	0.00112744	-	CHR_ALT_CTG5_2_15	69702607	69707716	-	1106	-	PF01712:Deoxynucleoside kinase	-
ENSDARG00000013110	185.659	35.6311	2.37743	1.78828e-06	0.00121943	dmtn	10	20108557	20146544	+	2483	protein_coding	dematin actin binding protein [Source:ZFIN;Acc:ZDB-GENE-030131-9438]	-
ENSDARG00000094422	60.9029	7.12744	3.07327	2.54728e-06	0.00165621	si:dkey-12l12.1	24	11334733	11346871	+	2009	protein_coding	si:dkey-12l12.1 [Source:ZFIN;Acc:ZDB-GENE-091204-232]	-
ENSDARG00000057767	107.072	18.3253	2.53869	2.84107e-06	0.00180524	nudt4a	18	15795566	15837342	+	1679	protein_coding	nudix (nucleoside diphosphate linked moiety X)-type motif 4a [Source:ZFIN;Acc:ZDB-GENE-031010-33]	NUDIX
ENSDARG00000042509	42.2386	3.0555	3.73626	2.92109e-06	0.00181484	glod4	15	16178775	16183583	-	1237	protein_coding	glyoxalase domain containing 4 [Source:ZFIN;Acc:ZDB-GENE-040912-38]	-
novel.2863	162.083	32.5772	2.31047	4.80914e-06	0.00280112	-	CHR_ALT_CTG20_1_11	22672410	22733497	+	4115	-	PF00595:PDZ domain	PDZ
novel.3910	195.482	42.7571	2.18957	6.83906e-06	0.00382413	-	CHR_ALT_CTG5_1_22	30759281	30770682	+	1538	-	PF06068:TIP49 P-loop domain|PF17856:TIP49 AAA-lid domain	-
novel.3421	111.002	21.3793	2.36963	7.68701e-06	0.00421399	-	CHR_ALT_CTG25_1_1	2670536	2703071	+	2466	-	PF13414:TPR repeat	-
ENSDARG00000002220	101.178	19.3433	2.37962	1.03855e-05	0.00509398	zgc:103692	5	33295678	33298352	-	1103	protein_coding	zgc:103692 [Source:ZFIN;Acc:ZDB-GENE-041010-15]	-
ENSDARG00000093687	27.5037	1.01954	4.59539	1.08654e-05	0.00514874	si:dkey-193c22.1	5	40200818	40210447	-	1578	protein_coding	si:dkey-193c22.1 [Source:ZFIN;Acc:ZDB-GENE-030131-7957]	Abhydrolase_3
novel.2998	100.196	19.3433	2.36556	1.18408e-05	0.00551743	-	CHR_ALT_CTG22_1_10	23683807	23734489	-	1206	-	PF00084:Sushi repeat (SCR repeat)	Sushi
novel.1359	294.697	74.3147	1.98574	1.59558e-05	0.00719502	-	CHR_ALT_CTG10_1_10	10351682	10381277	+	3013	-	PF13704:Glycosyl transferase family 2|PF01755:Glycosyltransferase family 25 (LPS biosynthesis protein)	-
novel.2885	89.3904	17.3073	2.36052	1.94525e-05	0.0086326	-	CHR_ALT_CTG20_1_15	26048304	26060171	-	2779	-	-	-
novel.1920	219.058	53.9549	2.01902	2.13952e-05	0.00934635	-	CHR_ALT_CTG14_1_2	8800758	8809018	-	906	-	PF03966:Trm112p-like protein	-
ENSDARG00000096711	138.507	31.5592	2.12951	2.77463e-05	0.0119343	si:ch211-194k22.8	12	28839839	28848015	-	1759	protein_coding	si:ch211-194k22.8 [Source:ZFIN;Acc:ZDB-GENE-030131-1820]	-
novel.3770	160.118	38.6851	2.04583	3.60576e-05	0.014825	-	CHR_ALT_CTG4_1_10	25840918	25847859	-	592	-	PF05071:NADH ubiquinone oxidoreductase subunit NDUFA12	Complex1_17_2kD
ENSDARG00000111785	87.4258	18.3253	2.24662	3.7123e-05	0.0150418	trappc2l	7	55633483	55637368	+	2142	protein_coding	trafficking protein particle complex 2-like [Source:ZFIN;Acc:ZDB-GENE-040801-249]	-
ENSDARG00000069748	56.9736	10.1814	2.47017	6.54276e-05	0.0242765	capn5b	21	22158744	22214734	+	1943	protein_coding	calpain 5b [Source:ZFIN;Acc:ZDB-GENE-091116-29]	Peptidase_C2
novel.3567	56.9736	10.1814	2.47017	6.54276e-05	0.0242765	-	CHR_ALT_CTG2_1_4	39035382	39042249	+	545	-	PF00061:Lipocalin / cytosolic fatty-acid binding protein family	-
novel.1049	22.5921	1.01954	4.31301	7.35111e-05	0.026349	-	4	44040681	44044039	-	875	-	-	-
novel.4232	17.6804	1.38778e-17	7.15459	7.55368e-05	0.0266626	-	CHR_ALT_CTG6_1_33	34045408	34072376	+	1488	-	PF01217:Clathrin adaptor complex small chain|PF00928:Adaptor complexes medium subunit family	Adap_comp_sub
novel.2365	35.3623	4.07349	3.07996	7.62932e-05	0.0266626	-	CHR_ALT_CTG17_1_25	31423383	31429594	-	1180	-	PF07714:Protein tyrosine kinase	Pkinase_Tyr
novel.592	85.4611	19.3433	2.13639	7.87675e-05	0.0268559	-	2	47860171	47861788	+	1618	-	PF13472:GDSL-like Lipase/Acylhydrolase family	-
novel.3270	85.4611	19.3433	2.13639	7.87675e-05	0.0268559	-	CHR_ALT_CTG23_1_35	32086028	32099930	-	3163	-	PF07766:LETM1-like protein	-
ENSDARG00000033367	232.81	65.1528	1.83531	8.09534e-05	0.0270705	rrm2b	19	32916372	32928486	-	1602	protein_coding	ribonucleotide reductase M2 b [Source:ZFIN;Acc:ZDB-GENE-030616-614]	-
novel.3081	65.8145	13.2354	2.30338	8.13336e-05	0.0270705	-	CHR_ALT_CTG22_1_6	20161118	20163445	-	1324	-	PF00651:BTB/POZ domain	BTB
ENSDARG00000086790	49.1149	8.14543	2.57411	8.25185e-05	0.0271418	gucy1b1	1	25801648	25841659	+	2360	protein_coding	guanylate cyclase 1 soluble subunit beta 1 [Source:ZFIN;Acc:ZDB-GENE-090313-160]	Guanylate_cyc
ENSDARG00000105586	21.6097	1.01954	4.24924	0.000109596	0.0344278	BX255967.1	7	35679424	35763213	+	1479	processed_transcript	-	-
novel.4805	47.1503	8.14543	2.51536	0.000129619	0.0385521	-	CHR_ALT_CTG9_2_4	22924529	22936519	+	4514	-	PF00621:RhoGEF domain|PF01997:Translin family	RhoGEF
novel.2817	39.2917	6.10946	2.66088	0.000178139	0.0508204	-	CHR_ALT_CTG1_2_13	35961691	35975459	+	1628	-	PF03308:Methylmalonyl Co-A mutase-associated GTPase MeaB	-
ENSDARG00000074760	31.433	4.07349	2.91067	0.000186219	0.0510422	ttc7a	13	8693410	8756048	+	3099	protein_coding	tetratricopeptide repeat domain 7A [Source:ZFIN;Acc:ZDB-GENE-010319-27]	-
novel.3894	123.772	33.5952	1.87754	0.000212769	0.0566533	-	CHR_ALT_CTG5_1_19	29162721	29184767	+	9510	-	PF05577:Serine carboxypeptidase S28|PF01532:Glycosyl hydrolase family 47	Peptidase_S28
ENSDARG00000058381	200.394	60.0629	1.73624	0.000226953	0.05986	zgc:171775	23	10146542	10165033	+	4005	protein_coding	zgc:171775 [Source:ZFIN;Acc:ZDB-GENE-030131-4309]	Pkinase
novel.1451	23.5744	2.03753	3.4552	0.000240916	0.0623661	-	CHR_ALT_CTG10_1_37	3101011	3108114	+	1988	-	PF00617:RasGEF domain	-
ENSDARG00000036135	53.0443	11.1994	2.23139	0.000277866	0.0706235	bbox1	7	34296789	34315291	+	3880	protein_coding	butyrobetaine (gamma), 2-oxoglutarate dioxygenase (gamma-butyrobetaine hydroxylase) 1 [Source:ZFIN;Acc:ZDB-GENE-050417-218]	-
novel.4054	61.8852	14.2534	2.10879	0.000284245	0.0715939	-	CHR_ALT_CTG5_1_61	69622026	69641345	+	4800	-	PF00995:Sec1 family	Sec1
ENSDARG00000057995	116.896	32.5772	1.83939	0.000315719	0.0781139	arl15b	10	9006574	9089636	-	1236	protein_coding	ADP-ribosylation factor-like 15b [Source:ZFIN;Acc:ZDB-GENE-080813-2]	Arf
novel.2826	18.6628	1.01954	4.03905	0.000376589	0.0884763	-	CHR_ALT_CTG1_2_3	21182403	21185714	+	1010	-	PF11594:Mediator complex subunit 28	-
ENSDARG00000096668	39.2917	7.12744	2.44263	0.000404469	0.0926898	MZT1	1	30718246	30723258	-	1119	protein_coding	si:dkey-15d12.2 [Source:ZFIN;Acc:ZDB-GENE-090313-33]	-
ENSDARG00000098453	67.7792	17.3073	1.96189	0.000453206	0.102183	pank4	11	15878343	15915788	+	3216	protein_coding	pantothenate kinase 4 [Source:ZFIN;Acc:ZDB-GENE-040426-1592]	Fumble
ENSDARG00000109671	13.7511	1.38778e-17	6.79491	0.000517265	0.114775	CR550302.3	11	14937904	14970911	+	171	protein_coding	-	-
novel.3424	88.4081	24.4333	1.85012	0.000564393	0.122804	-	CHR_ALT_CTG25_1_1	2705030	2723938	-	5026	-	PF04587:ADP-specific Phosphofructokinase/Glucokinase conserved region	-
ENSDARG00000056036	764.25	272.823	1.48567	0.000573235	0.122804	stxbp1b	5	28972935	29002322	+	5245	protein_coding	syntaxin binding protein 1b [Source:ZFIN;Acc:ZDB-GENE-060531-166]	Sec1
ENSDARG00000090097	17.6804	1.01954	3.96158	0.000575412	0.122804	CR626886.1	16	34557016	34565638	-	4540	processed_transcript	-	-
ENSDARG00000111998	17.6804	1.01954	3.96158	0.000575412	0.122804	znf1099	4	64586627	64605318	-	1826	protein_coding	zinc finger protein 1099 [Source:ZFIN;Acc:ZDB-GENE-060503-829]	-
novel.4454	30.4507	5.09147	2.55174	0.000660977	0.136886	-	CHR_ALT_CTG7_1_24	29115934	29124578	+	1258	-	PF09034:TRADD, N-terminal domain|PF00531:Death domain	Death
novel.2699	12.7688	1.38778e-17	6.689	0.00085757	0.167056	-	CHR_ALT_CTG1_1_17	20920529	20955767	-	3397	-	PF00651:BTB/POZ domain|PF01344:Kelch motif|PF07707:BTB And C-terminal Kelch	BACK
novel.2945	12.7688	1.38778e-17	6.689	0.00085757	0.167056	-	CHR_ALT_CTG21_1_15	26201377	26208538	-	412	-	PF01094:Receptor family ligand binding region	ANF_receptor
novel.4705	276.033	96.7105	1.51192	0.000860437	0.167056	-	CHR_ALT_CTG9_1_11	24024338	24031380	-	2685	-	PF00834:Ribulose-phosphate 3 epimerase family|PF15172:Prolactin-releasing peptide	-
ENSDARG00000075139	128.684	41.7391	1.62151	0.00100795	0.187869	hdac5	3	22905341	22976456	+	3740	protein_coding	histone deacetylase 5 [Source:ZFIN;Acc:ZDB-GENE-121219-3]	Hist_deacetyl
novel.4503	19.6451	2.03753	3.19368	0.00108459	0.196902	-	CHR_ALT_CTG7_1_30	36273879	36342748	-	1609	-	PF12934:FTO C-terminal domain|PF12933:FTO catalytic domain	-
ENSDARG00000037805	19.6451	2.03753	3.19368	0.00108459	0.196902	lgals3bpa	3	57699246	57711711	-	1977	protein_coding	lectin, galactoside-binding, soluble, 3 binding protein a [Source:ZFIN;Acc:ZDB-GENE-060331-57]	SRCR
novel.2756	81.5318	24.4333	1.73348	0.00133766	0.236698	-	CHR_ALT_CTG1_1_30	29764794	29769164	+	1609	-	PF00246:Zinc carboxypeptidase|PF02244:Carboxypeptidase activation peptide	-
ENSDARG00000080147	15.7158	1.01954	3.79292	0.00136958	0.239142	RF00001	23	36491114	36491234	+	121	rRNA	-	-
ENSDARG00000018966	92.3374	28.5052	1.69143	0.00138674	0.239142	cyb5r1	11	24786378	24799675	+	1730	protein_coding	cytochrome b5 reductase 1 [Source:ZFIN;Acc:ZDB-GENE-030131-8497]	FAD_binding_6
novel.354	45.1856	11.1994	2.00066	0.00140429	0.239142	-	16	36548494	36557314	+	1239	-	-	-
ENSDARG00000007783	11.7864	1.38778e-17	6.57468	0.00143701	0.239142	blk	20	19175031	19198334	+	4580	protein_coding	BLK proto-oncogene, Src family tyrosine kinase [Source:ZFIN;Acc:ZDB-GENE-040724-106]	Pkinase_Tyr
ENSDARG00000001881	11.7864	1.38778e-17	6.57468	0.00143701	0.239142	cacnb3a	23	14097508	14180307	+	2375	protein_coding	calcium channel, voltage-dependent, beta 3a [Source:ZFIN;Acc:ZDB-GENE-060221-2]	-
novel.2599	11.7864	1.38778e-17	6.57468	0.00143701	0.239142	-	CHR_ALT_CTG18_2_2	8816597	8835272	+	1045	-	PF00478:IMP dehydrogenase / GMP reductase domain|PF00571:CBS domain	CBS
ENSDARG00000077047	70.7262	21.3793	1.7203	0.00146	0.240109	ptprnb	6	13920479	13987739	+	3550	protein_coding	protein tyrosine phosphatase, receptor type, Nb [Source:ZFIN;Acc:ZDB-GENE-100505-1]	Y_phosphatase
ENSDARG00000035459	21.6097	3.0555	2.77348	0.00166513	0.26451	spns3	5	30956981	30984271	-	5103	protein_coding	spinster homolog 3 (Drosophila) [Source:ZFIN;Acc:ZDB-GENE-060531-7]	MFS_1
ENSDARG00000023914	141.454	49.883	1.50143	0.00180576	0.285228	mark4a	5	36768674	36822220	+	2505	protein_coding	MAP/microtubule affinity-regulating kinase 4a [Source:ZFIN;Acc:ZDB-GENE-060531-156]	Pkinase
ENSDARG00000079983	33.3977	7.12744	2.20897	0.00185899	0.289256	agbl2	25	28596989	28638098	-	3471	protein_coding	ATP/GTP binding protein-like 2 [Source:ZFIN;Acc:ZDB-GENE-070719-6]	-
novel.1423	54.0266	15.2714	1.8146	0.00186088	0.289256	-	CHR_ALT_CTG10_1_28	29147474	29191177	+	1109	-	PF07651:ANTH domain	-
ENSDARG00000054903	227.899	84.4946	1.43016	0.0018623	0.289256	mta3	12	25223799	25284510	+	2685	protein_coding	metastasis associated 1 family, member 3 [Source:ZFIN;Acc:ZDB-GENE-030131-6485]	BAH
ENSDARG00000102734	63.8499	19.3433	1.71652	0.00191984	0.296546	wdr48a	24	40876247	40901410	-	2222	protein_coding	WD repeat domain 48a [Source:ZFIN;Acc:ZDB-GENE-061110-55]	-
novel.2067	259.333	97.7285	1.40684	0.00194402	0.298631	-	CHR_ALT_CTG15_1_13	17406990	17425160	+	2805	-	PF00433:Protein kinase C terminal domain|PF00069:Protein kinase domain	Pkinase
ENSDARG00000103259	65.8145	20.3613	1.68662	0.00207346	0.315509	opn4xb	5	7853463	7897420	-	2221	protein_coding	opsin 4xb [Source:ZFIN;Acc:ZDB-GENE-070705-526]	7tm_1
ENSDARG00000071424	333.008	129.286	1.36416	0.00207646	0.315509	ap3d1	22	22172272	22231720	-	3825	protein_coding	adaptor-related protein complex 3, delta 1 subunit [Source:ZFIN;Acc:ZDB-GENE-050208-437]	-
ENSDARG00000026820	206.288	77.3687	1.41342	0.00209485	0.316583	gucy2d	5	38123633	38161033	-	4522	protein_coding	guanylate cyclase 2D, retinal [Source:ZFIN;Acc:ZDB-GENE-011128-9]	Guanylate_cyc
ENSDARG00000103235	195.482	73.2967	1.41372	0.00212182	0.318597	mfsd8	12	22628704	22645215	+	2907	protein_coding	major facilitator superfamily domain containing 8 [Source:ZFIN;Acc:ZDB-GENE-060818-29]	MFS_1
novel.2498	14.7334	1.01954	3.70057	0.00213372	0.318597	-	CHR_ALT_CTG18_1_23	21324604	21331268	+	638	-	-	-
ENSDARG00000093781	26.5214	5.09147	2.3533	0.00214237	0.318597	lrriq1	18	16192083	16218370	+	4035	protein_coding	leucine-rich repeats and IQ motif containing 1 [Source:ZFIN;Acc:ZDB-GENE-050419-235]	-
novel.123	20.6274	3.0555	2.70676	0.00237037	0.328869	-	11	18331149	18332442	+	1057	-	-	-
novel.2096	20.6274	3.0555	2.70676	0.00237037	0.328869	-	CHR_ALT_CTG15_1_16	24855156	24859534	-	1756	-	-	-
novel.4409	69.7438	22.3973	1.63343	0.0023803	0.328869	-	CHR_ALT_CTG7_1_13	19512286	19522392	+	1615	-	PF16669:Tetratricopeptide repeat protein 5 OB fold domain	-
novel.3642	69.7438	22.3973	1.63343	0.0023803	0.328869	-	CHR_ALT_CTG3_1_18	30778213	30796482	-	7940	-	PF00856:SET domain	SET
novel.4172	69.7438	22.3973	1.63343	0.0023803	0.328869	-	CHR_ALT_CTG6_1_16	19325311	19333972	-	1480	-	PF18308:GGA N-GAT domain|PF03127:GAT domain|PF00790:VHS domain	-
novel.4740	32.4154	7.12744	2.16606	0.00240987	0.328869	-	CHR_ALT_CTG9_1_3	16835485	16853654	-	1306	-	PF02493:MORN repeat	MORN
ENSDARG00000009209	166.994	62.0989	1.42539	0.00242704	0.328869	slc9a6a	14	31618982	31647900	+	8262	protein_coding	solute carrier family 9, subfamily A (NHE6, cation proton antiporter 6), member 6a [Source:ZFIN;Acc:ZDB-GENE-070424-104]	Na_H_Exchanger
ENSDARG00000008720	231.828	88.5666	1.387	0.00243225	0.328869	lmo3	4	12612145	12679293	+	3455	protein_coding	LIM domain only 3 [Source:ZFIN;Acc:ZDB-GENE-050522-201]	LIM
ENSDARG00000054343	10.8041	1.38778e-17	6.45053	0.00243493	0.328869	slc7a8b	2	38318000	38337122	-	1533	protein_coding	solute carrier family 7 (amino acid transporter light chain, L system), member 8b [Source:ZFIN;Acc:ZDB-GENE-030616-586]	-
ENSDARG00000097001	10.8041	1.38778e-17	6.45053	0.00243493	0.328869	FP245462.1	16	23017031	23019562	-	873	processed_transcript	-	-
ENSDARG00000002663	76.6202	24.4333	1.64399	0.00249964	0.335985	optn	4	8016457	8027318	+	2455	protein_coding	optineurin [Source:ZFIN;Acc:ZDB-GENE-030131-8103]	-
ENSDARG00000086504	83.4965	27.4872	1.59867	0.00259685	0.344373	BX323559.1	2	32701820	32707411	+	456	processed_transcript	-	-
novel.3409	124.754	44.793	1.47523	0.00261438	0.344373	-	CHR_ALT_CTG24_2_5	31346491	31360188	+	1917	-	PF14944:Tongue Cancer Chemotherapy Resistant Protein 1	-
ENSDARG00000014910	56.9736	17.3073	1.71185	0.00262157	0.344373	panx1b	5	37840914	37852508	+	2881	protein_coding	pannexin 1b [Source:ZFIN;Acc:ZDB-GENE-070705-192]	-
novel.2973	52.0619	15.2714	1.76128	0.00263887	0.344373	-	CHR_ALT_CTG21_1_8	17557025	17584215	+	3797	-	PF01145:SPFH domain / Band 7 family	-
novel.1063	28.486	6.10946	2.19867	0.002639	0.344373	-	4	66964681	66965917	-	1237	-	-	-
ENSDARG00000097179	34.38	8.14543	2.0611	0.00281747	0.36468	CR538726.1	15	11303325	11305074	+	908	antisense	-	-
novel.2445	102.161	35.6311	1.51642	0.00296731	0.380551	-	CHR_ALT_CTG18_1_15	15452962	15461164	-	1628	-	PF09412:Endoribonuclease XendoU	-
ENSDARG00000040942	104.125	36.6491	1.50337	0.00307781	0.391134	pnp6	18	21257261	21271373	-	1984	protein_coding	purine nucleoside phosphorylase 6 [Source:ZFIN;Acc:ZDB-GENE-040426-1800]	-
novel.2434	31.433	7.12744	2.12184	0.00312822	0.395742	-	CHR_ALT_CTG18_1_11	12962738	13052856	-	922	-	PF00611:Fes/CIP4, and EFC/F-BAR homology domain	-
novel.1505	13.7511	1.01954	3.6019	0.00334606	0.410759	-	CHR_ALT_CTG11_1_14	18246654	18247259	+	606	-	PF05485:THAP domain	THAP
novel.1062	13.7511	1.01954	3.6019	0.00334606	0.410759	-	4	66811744	66823888	-	667	-	PF13465:Zinc-finger double domain	-
ENSDARG00000089802	19.6451	3.0555	2.6368	0.00338513	0.410759	akap1a	10	37400838	37415223	+	2523	protein_coding	A kinase (PRKA) anchor protein 1a [Source:ZFIN;Acc:ZDB-GENE-030131-5980]	KH_1
novel.2897	19.6451	3.0555	2.6368	0.00338513	0.410759	-	CHR_ALT_CTG20_1_19	46363710	46369228	-	779	-	PF15185:Bcl-2-modifying factor, apoptosis	-
novel.1723	179.765	70.2428	1.35417	0.00346018	0.416427	-	CHR_ALT_CTG12_2_1	18902804	18908637	+	3123	-	PF02735:Ku70/Ku80 beta-barrel domain|PF03730:Ku70/Ku80 C-terminal arm|PF02037:SAP domain|PF03731:Ku70/Ku80 N-terminal alpha/beta domain	SAP
novel.5052	27.5037	6.10946	2.14827	0.00348955	0.416427	-	KN150557.1	260	19197	+	1429	-	PF00629:MAM domain, meprin/A5/mu	-
novel.1960	16.6981	2.03753	2.96083	0.00351516	0.416427	-	CHR_ALT_CTG14_1_28	33883049	33893478	+	2522	-	PF13410:Glutathione S-transferase, C-terminal domain|PF13409:Glutathione S-transferase, N-terminal domain	-
ENSDARG00000053425	161.1	62.0989	1.37359	0.00353083	0.416519	serinc2l	16	34459066	34477805	-	1405	protein_coding	serine incorporator 2, like [Source:ZFIN;Acc:ZDB-GENE-100921-58]	TMS_TDE
novel.5014	361.495	148.628	1.28158	0.00366071	0.430026	-	KN150408.1	13767	34290	-	9639	-	PF03607:Doublecortin	-
novel.2883	143.418	54.9729	1.38147	0.00369844	0.43264	-	CHR_ALT_CTG20_1_15	26026712	26042014	-	2957	-	PF09726:Macoilin family	-
ENSDARG00000002816	50.0973	15.2714	1.70592	0.00374952	0.436788	rasgrf2b	5	51443009	51581775	+	4119	protein_coding	Ras protein-specific guanine nucleotide-releasing factor 2b [Source:ZFIN;Acc:ZDB-GENE-060504-1]	RhoGEF
ENSDARG00000069171	124.754	46.829	1.41128	0.00381343	0.44239	gramd4a	4	28062473	28161198	-	3696	protein_coding	GRAM domain containing 4a [Source:ZFIN;Acc:ZDB-GENE-041210-211]	GRAM
ENSDARG00000037968	413.559	173.06	1.25624	0.00399969	0.458293	fus	3	32698424	32711280	+	2823	protein_coding	FUS RNA binding protein [Source:ZFIN;Acc:ZDB-GENE-040426-1010]	RRM_1
novel.1394	58.9382	19.3433	1.60128	0.00409161	0.466911	-	CHR_ALT_CTG10_1_24	26530789	26540370	+	1344	-	PF03372:Endonuclease/Exonuclease/phosphatase family|PF08952:Domain of unknown function (DUF1866)	Exo_endo_phos
ENSDARG00000098315	552.067	234.139	1.23705	0.00414765	0.468681	cyp1a	18	5588068	5598958	-	2614	protein_coding	cytochrome P450, family 1, subfamily A [Source:ZFIN;Acc:ZDB-GENE-011219-1]	p450
ENSDARG00000101069	9.82179	1.38778e-17	6.31467	0.00417417	0.468681	CU651669.1	13	48765887	48767474	+	678	lincRNA	-	-
ENSDARG00000062138	83.4965	29.5232	1.49603	0.00444838	0.491573	ranbp10	18	21951551	22020509	+	2573	protein_coding	RAN binding protein 10 [Source:ZFIN;Acc:ZDB-GENE-070705-86]	SPRY
ENSDARG00000089193	26.5214	6.10946	2.09604	0.00462106	0.506649	CR384099.1	24	32870701	33020894	-	574	lincRNA	-	-
ENSDARG00000110653	51.0796	16.2893	1.64149	0.00475756	0.519578	CABZ01088049.1	21	1119046	1127853	+	819	protein_coding	-	-
novel.3704	419.453	179.168	1.22664	0.00483291	0.525471	-	CHR_ALT_CTG3_1_5	12041155	12045225	-	4071	-	PF00078:Reverse transcriptase (RNA-dependent DNA polymerase)	RVT_1
ENSDARG00000097414	18.6628	3.0555	2.56328	0.00484911	0.525471	si:ch211-106e7.2	25	28862660	28892882	+	5290	protein_coding	si:ch211-106e7.2 [Source:ZFIN;Acc:ZDB-GENE-031116-72]	-
ENSDARG00000020718	360.513	152.7	1.23869	0.00488764	0.526347	slc25a22a	25	4460039	4482506	-	1471	protein_coding	solute carrier family 25 member 22a [Source:ZFIN;Acc:ZDB-GENE-110408-61]	Mito_carr
ENSDARG00000003615	39.2917	11.1994	1.79962	0.00491367	0.526347	slc26a3.2	4	18804317	18823032	+	2687	protein_coding	solute carrier family 26 (anion exchanger), member 3, tandem duplicate 2 [Source:ZFIN;Acc:ZDB-GENE-041210-179]	Sulfate_transp
novel.4391	39.2917	11.1994	1.79962	0.00491367	0.526347	-	CHR_ALT_CTG6_3_6	39668848	39700932	-	7157	-	PF03568:Peptidase family C50	-
ENSDARG00000069464	34.38	9.16342	1.8936	0.00512978	0.539847	cox7a1	15	20403084	20405796	+	952	protein_coding	cytochrome c oxidase subunit VIIa polypeptide 1 (muscle) [Source:ZFIN;Acc:ZDB-GENE-060929-340]	-
novel.3347	68.7615	24.4333	1.48813	0.00514179	0.539847	-	CHR_ALT_CTG24_1_2	11083176	11087488	+	1242	-	PF01428:AN1-like Zinc finger	zf-AN1
ENSDARG00000089262	138.507	54.9729	1.33124	0.00523104	0.539847	pbx3a	5	5302932	5394468	-	1538	protein_coding	pre-B-cell leukemia homeobox 3a [Source:ZFIN;Acc:ZDB-GENE-031218-1]	PBC
ENSDARG00000098403	15.7158	2.03753	2.87403	0.00524731	0.539847	CR925723.1	6	19137841	19138634	-	553	processed_transcript	-	-
ENSDARG00000037545	15.7158	2.03753	2.87403	0.00524731	0.539847	mtnr1aa	1	18251335	18336878	-	2095	protein_coding	melatonin receptor 1A a [Source:ZFIN;Acc:ZDB-GENE-990415-155]	7tm_1
ENSDARG00000097169	12.7688	1.01954	3.49598	0.00528154	0.539847	si:ch73-330k17.3	25	31890256	31898552	-	1474	protein_coding	si:ch73-330k17.3 [Source:ZFIN;Acc:ZDB-GENE-131121-190]	-
ENSDARG00000075540	12.7688	1.01954	3.49598	0.00528154	0.539847	BX649498.1	6	46341306	46346978	+	590	protein_coding	-	-
ENSDARG00000043648	12.7688	1.01954	3.49598	0.00528154	0.539847	pnck	8	9149436	9167115	+	949	protein_coding	pregnancy up-regulated nonubiquitous CaM kinase [Source:ZFIN;Acc:ZDB-GENE-081105-127]	Pkinase
ENSDARG00000062780	23.5744	5.09147	2.18422	0.00528628	0.539847	aifm3	5	12637823	12701603	-	2947	protein_coding	apoptosis-inducing factor, mitochondrion-associated, 3 [Source:ZFIN;Acc:ZDB-GENE-140619-2]	Pyr_redox_2
ENSDARG00000044512	23.5744	5.09147	2.18422	0.00528628	0.539847	ca4c	21	31275327	31290582	-	3387	protein_coding	carbonic anhydrase IV c [Source:ZFIN;Acc:ZDB-GENE-080815-6]	-
ENSDARG00000077979	28.486	7.12744	1.98041	0.00529072	0.539847	tmem26a	17	20942058	20958153	-	1335	protein_coding	transmembrane protein 26a [Source:ZFIN;Acc:ZDB-GENE-101223-2]	-
ENSDARG00000097714	36.3447	10.1814	1.82343	0.00561466	0.565091	FP017215.1	3	62432901	62445887	+	509	lincRNA	-	-
novel.4008	50.0973	16.2893	1.61355	0.00563919	0.565091	-	CHR_ALT_CTG5_1_46	45007980	45011116	+	2022	-	PF00751:DM DNA binding domain	DM
novel.3676	585.466	256.535	1.19005	0.00572252	0.571394	-	CHR_ALT_CTG3_1_25	50861149	50863425	-	1085	-	PF00822:PMP-22/EMP/MP20/Claudin family	-
ENSDARG00000006434	95.2844	35.6311	1.41602	0.00585002	0.578809	polr1e	1	19637312	19648227	-	1908	protein_coding	polymerase (RNA) I polypeptide E [Source:ZFIN;Acc:ZDB-GENE-050522-251]	-
ENSDARG00000104841	67.7792	24.4333	1.46741	0.00585889	0.578809	CABZ01015475.1	3	13511984	13521115	+	624	protein_coding	-	-
novel.27	31.433	8.14543	1.93231	0.00591186	0.581985	-	1	59577024	59577927	+	263	-	-	-
novel.1364	217.093	90.6026	1.25957	0.00593551	0.582263	-	CHR_ALT_CTG10_1_11	10738867	10783934	+	7195	-	PF13193:AMP-binding enzyme C-terminal domain|PF00501:AMP-binding enzyme	AMP-binding
novel.481	87.4258	32.5772	1.42083	0.00602056	0.586708	-	18	35034546	35038193	+	3648	-	-	-
ENSDARG00000105434	78.5848	28.5052	1.45911	0.00604755	0.586708	GRXCR1	14	44826592	44841503	-	4646	protein_coding	si:dkey-109l4.6 [Source:ZFIN;Acc:ZDB-GENE-160113-42]	-
ENSDARG00000102058	25.5391	6.10946	2.04185	0.00612771	0.586708	si:dkeyp-11e3.1	14	31751260	31755722	+	1757	protein_coding	si:dkeyp-11e3.1 [Source:ZFIN;Acc:ZDB-GENE-141222-55]	-
novel.1984	71.7085	25.4512	1.48997	0.00624646	0.592615	-	CHR_ALT_CTG14_1_32	36765979	36821550	-	2490	-	PF13639:Ring finger domain	-
ENSDARG00000090844	62.8675	22.3973	1.48396	0.006253	0.592615	CABZ01054965.1	9	52971097	52999318	-	5008	protein_coding	-	TIR
novel.4709	111.984	43.775	1.35268	0.00629519	0.594598	-	CHR_ALT_CTG9_1_12	25765137	25827883	+	6145	-	PF05605:Drought induced 19 protein (Di19), zinc-binding	-
ENSDARG00000010553	55.9912	19.3433	1.52744	0.00646591	0.601272	mmgt1	14	31615577	31619408	-	1327	protein_coding	membrane magnesium transporter 1 [Source:ZFIN;Acc:ZDB-GENE-040801-65]	-
novel.1661	55.9912	19.3433	1.52744	0.00646591	0.601272	-	CHR_ALT_CTG12_1_25	32015027	32042345	-	2072	-	PF07525:SOCS box|PF00071:Ras family	Ras
novel.914	33.3977	9.16342	1.85193	0.00648527	0.601272	-	25	13064222	13065825	-	1283	-	-	-
ENSDARG00000063544	282.909	122.16	1.21075	0.00649489	0.601272	pip4k2ab	2	21090317	21156855	+	2783	protein_coding	phosphatidylinositol-5-phosphate 4-kinase, type II, alpha b [Source:ZFIN;Acc:ZDB-GENE-070912-272]	PIP5K
novel.3648	153.242	63.1168	1.27808	0.00669857	0.618081	-	CHR_ALT_CTG3_1_19	31070697	31078926	-	452	-	PF00240:Ubiquitin family	ubiquitin
ENSDARG00000039208	89.3904	33.5952	1.40861	0.00682681	0.627842	nasp	6	33911154	33916788	-	2496	protein_coding	nuclear autoantigenic sperm protein (histone-binding) [Source:ZFIN;Acc:ZDB-GENE-030131-5511]	-
ENSDARG00000042189	17.6804	3.0555	2.48581	0.00696616	0.629045	tspan33b	18	10967461	10995410	-	726	protein_coding	tetraspanin 33b [Source:ZFIN;Acc:ZDB-GENE-060503-607]	Tetraspannin
ENSDARG00000097897	51.0796	17.3073	1.55468	0.0069849	0.629045	sgip1a	6	30709926	30839763	-	9258	protein_coding	SH3-domain GRB2-like (endophilin) interacting protein 1a [Source:ZFIN;Acc:ZDB-GENE-131121-25]	-
ENSDARG00000098976	8.83946	1.38778e-17	6.16468	0.00724341	0.629045	CU457778.1	KN147651.2	199184	204354	-	3336	protein_coding	-	-
novel.548	8.83946	1.38778e-17	6.16468	0.00724341	0.629045	-	19	2565527	2567460	-	577	-	-	-
ENSDARG00000070502	8.83946	1.38778e-17	6.16468	0.00724341	0.629045	si:dkey-31e10.5	1	10667447	10669436	-	766	protein_coding	si:dkey-31e10.5 [Source:ZFIN;Acc:ZDB-GENE-121214-76]	V-set
ENSDARG00000097314	8.83946	1.38778e-17	6.16468	0.00724341	0.629045	si:zfos-1714f5.3	17	53439606	53447683	+	908	protein_coding	si:zfos-1714f5.3 [Source:ZFIN;Acc:ZDB-GENE-131127-148]	-
ENSDARG00000033567	8.83946	1.38778e-17	6.16468	0.00724341	0.629045	fkbp1ab	23	16688420	16692312	-	487	protein_coding	FK506 binding protein 1Ab [Source:ZFIN;Acc:ZDB-GENE-040927-9]	FKBP_C
novel.2906	8.83946	1.38778e-17	6.16468	0.00724341	0.629045	-	CHR_ALT_CTG20_1_4	9952423	9957807	-	3436	-	PF00029:Connexin	Connexin
novel.386	8.83946	1.38778e-17	6.16468	0.00724341	0.629045	-	16	36276604	36278374	-	1771	-	-	-
ENSDARG00000091943	8.83946	1.38778e-17	6.16468	0.00724341	0.629045	BX005313.1	21	33756110	33765245	+	751	processed_transcript	-	-
ENSDARG00000087961	8.83946	1.38778e-17	6.16468	0.00724341	0.629045	avd	10	21359062	21362320	-	973	protein_coding	avidin [Source:ZFIN;Acc:ZDB-GENE-140205-1]	-
ENSDARG00000089092	53.0443	18.3253	1.52711	0.00726739	0.629045	si:cabz01054394.5	4	72578191	72592438	+	4877	protein_coding	si:cabz01054394.5 [Source:ZFIN;Acc:ZDB-GENE-161017-87]	zf-C2H2
ENSDARG00000063634	74.6555	27.4872	1.43746	0.00743096	0.637284	hpse	21	19345558	19364352	+	5438	protein_coding	heparanase [Source:ZFIN;Acc:ZDB-GENE-041111-200]	-
ENSDARG00000063264	74.6555	27.4872	1.43746	0.00743096	0.637284	pcdh9	6	4872883	4984243	+	3942	protein_coding	protocadherin 9 [Source:ZFIN;Acc:ZDB-GENE-091015-1]	Cadherin
ENSDARG00000101206	37.327	11.1994	1.72586	0.00749892	0.641146	zgc:113363	8	7839208	7851590	-	2302	protein_coding	zgc:113363 [Source:ZFIN;Acc:ZDB-GENE-050327-7]	-
ENSDARG00000044914	312.379	137.43	1.18389	0.00784495	0.650542	suclg2	11	16738179	16975190	-	2390	protein_coding	succinate-CoA ligase, GDP-forming, beta subunit [Source:ZFIN;Acc:ZDB-GENE-030114-3]	-
novel.2211	117.878	47.847	1.29862	0.00786138	0.650542	-	CHR_ALT_CTG16_1_22	41880285	41905040	+	2323	-	PF07686:Immunoglobulin V-set domain	V-set
ENSDARG00000101621	14.7334	2.03753	2.78168	0.00786477	0.650542	CABZ01040054.1	KN150636.1	2551	13087	+	3605	protein_coding	-	-
ENSDARG00000054154	123.772	50.901	1.2799	0.00815377	0.668306	bms1	12	29240124	29270362	+	4662	protein_coding	BMS1 ribosome biogenesis factor [Source:ZFIN;Acc:ZDB-GENE-060720-2]	-
ENSDARG00000090416	32.4154	9.16342	1.80903	0.00820426	0.668306	scpp1	1	37379063	37383741	-	3071	protein_coding	secretory calcium-binding phosphoprotein 1 [Source:ZFIN;Acc:ZDB-GENE-090424-1]	-
ENSDARG00000039240	41.2563	13.2354	1.63124	0.00835646	0.668306	cacng5b	3	56366395	56394018	+	1950	protein_coding	calcium channel, voltage-dependent, gamma subunit 5b [Source:ZFIN;Acc:ZDB-GENE-120104-3]	-
novel.3839	87.4258	33.5952	1.3766	0.00836774	0.668306	-	CHR_ALT_CTG4_2_2	23092299	23097274	+	1490	-	PF03151:Triose-phosphate Transporter family	-
ENSDARG00000086114	11.7864	1.01954	3.38167	0.00839028	0.668306	CR792417.1	13	42552495	42560662	-	890	protein_coding	-	-
novel.939	11.7864	1.01954	3.38167	0.00839028	0.668306	-	3	42470175	42476527	+	200	-	-	-
ENSDARG00000045628	62.8675	23.4153	1.42018	0.00847015	0.668951	rab34a	15	15459974	15469096	-	1677	protein_coding	RAB34, member RAS oncogene family a [Source:ZFIN;Acc:ZDB-GENE-041010-197]	Ras
ENSDARG00000070675	176.818	76.3507	1.21025	0.00849842	0.669293	fam3a	23	25135858	25150288	+	1775	protein_coding	family with sequence similarity 3, member A [Source:ZFIN;Acc:ZDB-GENE-040426-1772]	-
ENSDARG00000041926	135.56	57.0089	1.24789	0.00868061	0.681721	dlg4a	5	68529728	68641353	-	2124	protein_coding	discs, large homolog 4a (Drosophila) [Source:ZFIN;Acc:ZDB-GENE-130530-613]	PDZ
novel.2785	55.9912	20.3613	1.4539	0.00903088	0.705266	-	CHR_ALT_CTG1_1_41	40023579	40029877	+	2758	-	PF03736:EPTP domain|PF13855:Leucine rich repeat	-
novel.3834	83.4965	32.5772	1.35458	0.00912829	0.710888	-	CHR_ALT_CTG4_2_1	9724400	9737538	-	2254	-	PF12130:Bivalent Mical/EHBP Rab binding domain	-
ENSDARG00000097576	277.998	125.214	1.14991	0.00963563	0.732479	zgc:92912	16	9779680	9786259	+	1060	protein_coding	zgc:92912 [Source:ZFIN;Acc:ZDB-GENE-040718-265]	-
ENSDARG00000030604	49.1149	17.3073	1.49823	0.00970392	0.732479	phkg1a	15	5722525	5742531	-	2753	protein_coding	phosphorylase kinase, gamma 1a (muscle) [Source:ZFIN;Acc:ZDB-GENE-061103-385]	Pkinase
novel.4472	49.1149	17.3073	1.49823	0.00970392	0.732479	-	CHR_ALT_CTG7_1_26	30288041	30292344	+	2605	-	PF15328:Putative GRINL1B complex locus protein 2	-
ENSDARG00000009837	28.486	8.14543	1.79088	0.00973082	0.732479	agk	18	20532618	20540709	+	2480	protein_coding	acylglycerol kinase [Source:ZFIN;Acc:ZDB-GENE-030131-6202]	-
ENSDARG00000102791	21.6097	5.09147	2.05938	0.00973269	0.732479	zgc:174704	4	50539777	50544015	-	996	protein_coding	zgc:174704 [Source:ZFIN;Acc:ZDB-GENE-080218-5]	zf-C2H2
ENSDARG00000094725	21.6097	5.09147	2.05938	0.00973269	0.732479	si:ch211-284e13.5	5	38096729	38102231	+	2367	protein_coding	si:ch211-284e13.5 [Source:ZFIN;Acc:ZDB-GENE-060526-162]	-
ENSDARG00000113820	21.6097	5.09147	2.05938	0.00973269	0.732479	cyp46a1.4	20	5256275	5267600	-	1843	protein_coding	cytochrome P450, family 46, subfamily A, polypeptide 1, tandem duplicate 4 [Source:ZFIN;Acc:ZDB-GENE-040426-1224]	p450
ENSDARG00000103837	111.002	45.811	1.27457	0.00974612	0.732479	CU633479.2	24	40763020	40774028	-	5838	protein_coding	-	Myosin_head
ENSDARG00000078653	271.121	122.16	1.14938	0.00986551	0.739464	ralbp1	2	52810862	52841762	-	2313	protein_coding	ralA binding protein 1 [Source:ZFIN;Acc:ZDB-GENE-040426-2098]	RhoGAP
novel.3	16.6981	3.0555	2.40395	0.0100337	0.748061	-	1	7906951	7907673	+	685	-	-	-
novel.71	40.274	13.2354	1.59658	0.0101384	0.751857	-	10	5591406	5599892	+	2229	-	PF00071:Ras family	Ras
ENSDARG00000013685	30.4507	9.16342	1.71919	0.0103844	0.768064	vsig8b	8	6576940	6609288	+	1344	protein_coding	V-set and immunoglobulin domain containing 8b [Source:ZFIN;Acc:ZDB-GENE-081104-51]	V-set
novel.5051	42.2386	14.2534	1.55913	0.0105118	0.769346	-	KN150555.1	5412	8994	-	1561	-	PF00083:Sugar (and other) transporter	Sugar_tr
ENSDARG00000096083	42.2386	14.2534	1.55913	0.0105118	0.769346	si:dkey-21h14.8	4	11054309	11064073	-	5193	protein_coding	si:dkey-21h14.8 [Source:ZFIN;Acc:ZDB-GENE-110913-34]	SRCR
ENSDARG00000068280	42.2386	14.2534	1.55913	0.0105118	0.769346	GRB14	9	50316921	50340720	+	2115	protein_coding	growth factor receptor bound protein 14 [Source:HGNC Symbol;Acc:HGNC:4565]	SH2
ENSDARG00000074254	56.9736	21.3793	1.40897	0.010695	0.778676	abcb6b	9	14202686	14273652	-	2052	protein_coding	ATP-binding cassette, sub-family B (MDR/TAP), member 6b [Source:ZFIN;Acc:ZDB-GENE-070912-584]	ABC_membrane
novel.777	56.9736	21.3793	1.40897	0.010695	0.778676	-	22	623390	632410	-	1509	-	-	-
novel.3061	23.5744	6.10946	1.92696	0.0108117	0.781069	-	CHR_ALT_CTG22_1_3	16448790	16449915	+	1126	-	-	-
novel.2255	23.5744	6.10946	1.92696	0.0108117	0.781069	-	CHR_ALT_CTG16_2_1	12039524	12049720	+	1656	-	PF00400:WD domain, G-beta repeat	WD40
ENSDARG00000096645	23.5744	6.10946	1.92696	0.0108117	0.781069	si:ch211-131k2.2	12	5977777	5981577	+	538	protein_coding	si:ch211-131k2.2 [Source:ZFIN;Acc:ZDB-GENE-121214-81]	-
ENSDARG00000040633	97.2491	39.7031	1.28983	0.0109231	0.787084	PRMT8	18	11506561	11549906	+	1957	protein_coding	protein arginine methyltransferase 8 [Source:HGNC Symbol;Acc:HGNC:5188]	-
ENSDARG00000098284	33.3977	10.1814	1.70187	0.0109584	0.787595	ctxn1	22	4488454	4514657	+	1142	protein_coding	cortexin 1 [Source:ZFIN;Acc:ZDB-GENE-131127-209]	-
ENSDARG00000068104	35.3623	11.1994	1.64813	0.0114634	0.820871	CABZ01040999.1	18	35375229	35390735	-	1168	protein_coding	-	-
ENSDARG00000097731	25.5391	7.12744	1.8236	0.0117239	0.820871	CR936482.1	17	44249608	44252967	+	1571	antisense	-	-
novel.3932	18.6628	4.07349	2.1625	0.011803	0.820871	-	CHR_ALT_CTG5_1_27	33670195	33748559	-	2952	-	PF00168:C2 domain|PF12004:Domain of unknown function (DUF3498)|PF00616:GTPase-activator protein for Ras-like GTPase	C2
novel.171	18.6628	4.07349	2.1625	0.011803	0.820871	-	12	44910717	45052641	+	529	-	PF01562:Reprolysin family propeptide	-
ENSDARG00000098609	13.7511	2.03753	2.68301	0.0118324	0.820871	AL954741.1	22	1491664	1493106	+	493	protein_coding	-	zf-C2H2
ENSDARG00000062101	13.7511	2.03753	2.68301	0.0118324	0.820871	iffo2a	23	21380079	21417936	+	1519	protein_coding	intermediate filament family orphan 2a [Source:ZFIN;Acc:ZDB-GENE-090313-342]	-
ENSDARG00000105029	76.6202	30.5412	1.32353	0.0122623	0.83161	TPPP	16	52875093	52879741	-	1031	protein_coding	tubulin polymerization promoting protein [Source:HGNC Symbol;Acc:HGNC:24164]	p25-alpha
ENSDARG00000090338	136.542	60.0629	1.18317	0.0123332	0.83161	fam20cb	12	18234557	18343653	+	2523	protein_coding	family with sequence similarity 20, member Cb [Source:ZFIN;Acc:ZDB-GENE-050301-4]	DUF1193
novel.3456	143.418	63.1168	1.18259	0.0124784	0.83161	-	CHR_ALT_CTG25_1_17	21862208	21893650	-	2584	-	PF12937:F-box-like	-
ENSDARG00000076025	217.093	98.7465	1.13555	0.012495	0.83161	dgkzb	25	7784582	7866470	+	6619	protein_coding	diacylglycerol kinase, zeta b [Source:ZFIN;Acc:ZDB-GENE-111104-4]	C1_1
ENSDARG00000105099	27.5037	8.14543	1.74048	0.0124954	0.83161	golga7bb	13	40019001	40061830	+	2191	protein_coding	golgin A7 family, member Bb [Source:ZFIN;Acc:ZDB-GENE-090312-173]	-
ENSDARG00000086661	27.5037	8.14543	1.74048	0.0124954	0.83161	si:ch211-125m10.6	22	18174125	18179214	-	1361	protein_coding	si:ch211-125m10.6 [Source:ZFIN;Acc:ZDB-GENE-120709-92]	-
ENSDARG00000074117	41.2563	14.2534	1.52529	0.0126523	0.83161	si:dkey-1h24.2	1	29608128	29653472	-	1772	protein_coding	si:dkey-1h24.2 [Source:ZFIN;Acc:ZDB-GENE-060503-482]	7tm_1
novel.3208	7.85713	1.38778e-17	5.99727	0.0127308	0.83161	-	CHR_ALT_CTG23_1_24	23914619	23973929	+	1515	-	PF00102:Protein-tyrosine phosphatase|PF00017:SH2 domain	Y_phosphatase
ENSDARG00000116588	7.85713	1.38778e-17	5.99727	0.0127308	0.83161	BX601646.1	19	19596605	19664743	-	348	protein_coding	-	-
novel.349	7.85713	1.38778e-17	5.99727	0.0127308	0.83161	-	16	36267299	36269224	+	1926	-	PF00078:Reverse transcriptase (RNA-dependent DNA polymerase)	RVT_1
ENSDARG00000084441	7.85713	1.38778e-17	5.99727	0.0127308	0.83161	RF00001	23	27580164	27580292	-	129	rRNA	-	-
ENSDARG00000103473	7.85713	1.38778e-17	5.99727	0.0127308	0.83161	BX537137.3	4	36764181	37172305	-	1556	sense_overlapping	-	-
ENSDARG00000099963	7.85713	1.38778e-17	5.99727	0.0127308	0.83161	si:dkey-27n6.1	4	62057454	62061713	+	2338	protein_coding	si:dkey-27n6.1 [Source:ZFIN;Acc:ZDB-GENE-041014-40]	NACHT
ENSDARG00000115494	7.85713	1.38778e-17	5.99727	0.0127308	0.83161	RF00211	3	37787818	37787902	+	85	snoRNA	-	-
ENSDARG00000019856	7.85713	1.38778e-17	5.99727	0.0127308	0.83161	atp1a1b	9	35901554	35922201	+	3398	protein_coding	ATPase Na+/K+ transporting subunit alpha 1b [Source:ZFIN;Acc:ZDB-GENE-001212-5]	E1-E2_ATPase
ENSDARG00000037603	7.85713	1.38778e-17	5.99727	0.0127308	0.83161	zgc:162144	14	8619126	8625845	-	1299	protein_coding	zgc:162144 [Source:ZFIN;Acc:ZDB-GENE-030131-7630]	-
ENSDARG00000041792	7.85713	1.38778e-17	5.99727	0.0127308	0.83161	cx28.1	20	40739964	40774857	+	805	protein_coding	connexin 28.1 [Source:ZFIN;Acc:ZDB-GENE-070320-1]	Connexin
novel.201	7.85713	1.38778e-17	5.99727	0.0127308	0.83161	-	12	47744871	47745252	-	382	-	-	-
novel.4538	121.807	52.9369	1.20039	0.0128298	0.836123	-	CHR_ALT_CTG7_1_45	40583366	40630684	-	5854	-	PF00632:HECT-domain (ubiquitin-transferase)	HECT
ENSDARG00000098790	43.221	15.2714	1.4935	0.012963	0.838871	sowahca	9	55783686	55790458	-	1518	protein_coding	sosondowah ankyrin repeat domain family Ca [Source:ZFIN;Acc:ZDB-GENE-081104-106]	-
novel.4773	131.631	58.0269	1.18002	0.0130726	0.838871	-	CHR_ALT_CTG9_1_9	22187104	22245450	-	2833	-	PF00030:Beta/Gamma crystallin	Crystall
ENSDARG00000095185	29.4684	9.16342	1.67208	0.0131493	0.838871	si:ch211-274p24.2	21	39292266	39299116	+	1099	protein_coding	si:ch211-274p24.2 [Source:ZFIN;Acc:ZDB-GENE-050309-265]	-
ENSDARG00000079818	29.4684	9.16342	1.67208	0.0131493	0.838871	helq	21	19330774	19347524	+	3424	protein_coding	helicase, POLQ like [Source:ZFIN;Acc:ZDB-GENE-060503-421]	DEAD
novel.988	20.6274	5.09147	1.99266	0.0132311	0.838871	-	4	3259230	3262574	+	1046	-	PF00046:Homeodomain	Homeobox
ENSDARG00000085425	20.6274	5.09147	1.99266	0.0132311	0.838871	RF00001	2	42998802	42998919	+	118	rRNA	-	-
ENSDARG00000079295	20.6274	5.09147	1.99266	0.0132311	0.838871	cacna1bb	21	14381227	14630840	-	7027	protein_coding	calcium channel, voltage-dependent, N type, alpha 1B subunit, b [Source:ZFIN;Acc:ZDB-GENE-090514-4]	Ion_trans
ENSDARG00000032623	10.8041	1.01954	3.25751	0.0134121	0.838871	rcan3	17	26879725	26926577	-	3564	protein_coding	regulator of calcineurin 3 [Source:ZFIN;Acc:ZDB-GENE-040718-445]	-
ENSDARG00000068124	10.8041	1.01954	3.25751	0.0134121	0.838871	opn7d	8	49478026	49499457	-	1212	protein_coding	opsin 7, group member d [Source:ZFIN;Acc:ZDB-GENE-081105-91]	7tm_1
ENSDARG00000103225	32.4154	10.1814	1.65897	0.013705	0.849914	UBLCP1	KN150490.1	882	15769	+	1648	protein_coding	ubiquitin like domain containing CTD phosphatase 1 [Source:HGNC Symbol;Acc:HGNC:28110]	NIF
ENSDARG00000087369	49.1149	18.3253	1.41635	0.0137103	0.849914	cep162	16	37891735	37944480	+	4770	protein_coding	centrosomal protein 162 [Source:ZFIN;Acc:ZDB-GENE-100922-266]	-
ENSDARG00000096639	49.1149	18.3253	1.41635	0.0137103	0.849914	BX276101.1	20	19543262	19545552	-	830	processed_transcript	-	-
ENSDARG00000058461	79.5671	32.5772	1.28515	0.0138481	0.856563	ice1	16	9400661	9420358	+	4811	protein_coding	KIAA0947-like (H. sapiens) [Source:ZFIN;Acc:ZDB-GENE-030131-5566]	-
novel.1590	83.4965	34.6131	1.26744	0.0139994	0.864006	-	CHR_ALT_CTG11_1_7	14682928	14756092	+	4146	-	PF00069:Protein kinase domain	Pkinase
ENSDARG00000105816	88.4081	36.6491	1.26761	0.0141334	0.869122	BX855614.4	4	73740012	73756673	-	2760	protein_coding	-	zf-C2H2
novel.4780	34.38	11.1994	1.60763	0.0141787	0.869122	-	CHR_ALT_CTG9_2_1	17134118	17168918	-	2763	-	PF08005:PHR domain	-
ENSDARG00000062893	34.38	11.1994	1.60763	0.0141787	0.869122	si:dkey-103i16.6	18	15271993	15289997	+	1296	protein_coding	si:dkey-103i16.6 [Source:ZFIN;Acc:ZDB-GENE-061207-46]	SIR2
ENSDARG00000052859	218.075	100.782	1.11265	0.0142066	0.869122	chp1	13	45035756	45063686	-	1862	protein_coding	calcineurin-like EF-hand protein 1 [Source:ZFIN;Acc:ZDB-GENE-030131-4086]	-
novel.1468	22.5921	6.10946	1.86589	0.0143802	0.876588	-	CHR_ALT_CTG10_2_1	5080028	5092372	+	717	-	-	-
ENSDARG00000102114	15.7158	3.0555	2.31715	0.0144854	0.876588	ptdss1b	19	46066889	46091497	-	2043	protein_coding	phosphatidylserine synthase 1b [Source:ZFIN;Acc:ZDB-GENE-081031-18]	PSS
novel.4345	15.7158	3.0555	2.31715	0.0144854	0.876588	-	CHR_ALT_CTG6_2_14	39524926	39530356	-	5431	-	-	-
novel.3855	15.7158	3.0555	2.31715	0.0144854	0.876588	-	CHR_ALT_CTG5_1_13	22836344	22842183	+	1551	-	PF17659:Family of unknown function (DUF5521)	-
ENSDARG00000105437	36.3447	12.2174	1.56331	0.0145837	0.878732	BX601648.2	11	27738489	27744282	+	5794	antisense	-	-
ENSDARG00000103703	36.3447	12.2174	1.56331	0.0145837	0.878732	CLDN23	10	15050469	15053614	-	3146	protein_coding	si:ch211-95j8.5 [Source:ZFIN;Acc:ZDB-GENE-141216-471]	-
novel.3673	127.701	57.0089	1.16182	0.0149144	0.894801	-	CHR_ALT_CTG3_1_24	50305630	50419782	+	2740	-	PF16623:Unstructured linker region between on GAS7 protein|PF00611:Fes/CIP4, and EFC/F-BAR homology domain	-
novel.1770	78.5848	32.5772	1.26725	0.0153687	0.914207	-	CHR_ALT_CTG13_1_13	13658236	13705223	+	6841	-	-	-
novel.873	42.2386	15.2714	1.46043	0.0154873	0.914821	-	24	36690245	36698944	-	2135	-	-	-
ENSDARG00000054420	44.2033	16.2893	1.43345	0.0157099	0.922727	rpe65c	8	16702106	16712255	-	1672	protein_coding	retinal pigment epithelium-specific protein 65c [Source:ZFIN;Acc:ZDB-GENE-081104-505]	RPE65
ENSDARG00000116618	44.2033	16.2893	1.43345	0.0157099	0.922727	si:ch73-27e22.8	22	8589423	8725768	-	5685	protein_coding	si:ch73-27e22.8 [Source:ZFIN;Acc:ZDB-GENE-100917-4]	V-set
ENSDARG00000005786	46.168	17.3073	1.4092	0.0159028	0.930146	ppm1f	5	13181029	13206878	-	1924	protein_coding	protein phosphatase, Mg2+/Mn2+ dependent, 1F [Source:ZFIN;Acc:ZDB-GENE-051128-2]	PP2C
novel.948	17.6804	4.07349	2.08503	0.0164929	0.95397	-	3	59408778	59409613	+	357	-	PF00650:CRAL/TRIO domain	-
ENSDARG00000012353	17.6804	4.07349	2.08503	0.0164929	0.95397	vipr2	24	27268001	27346951	+	1419	protein_coding	vasoactive intestinal peptide receptor 2 [Source:ZFIN;Acc:ZDB-GENE-010406-4]	7tm_2
ENSDARG00000111716	17.6804	4.07349	2.08503	0.0164929	0.95397	si:ch211-162i8.5	4	45357558	45359149	+	1424	protein_coding	si:ch211-162i8.5 [Source:ZFIN;Acc:ZDB-GENE-110914-30]	zf-C2H2
ENSDARG00000098376	55.9912	22.3973	1.3172	0.0165489	0.95397	si:ch211-207l14.1	6	9175886	9187959	+	1559	protein_coding	si:ch211-207l14.1 [Source:ZFIN;Acc:ZDB-GENE-120215-234]	-
ENSDARG00000101514	28.486	9.16342	1.62338	0.0166546	0.958087	ftr64	4	71973211	71983381	-	3414	protein_coding	finTRIM family, member 64 [Source:ZFIN;Acc:ZDB-GENE-090508-8]	zf-B_box
ENSDARG00000018902	480.357	235.157	1.03011	0.016911	0.970212	pes	5	12836913	12865386	+	2546	protein_coding	pescadillo [Source:ZFIN;Acc:ZDB-GENE-990415-206]	-
ENSDARG00000088232	79.5671	33.5952	1.24092	0.0170725	0.970212	shisa2b	24	21346796	21361501	+	885	protein_coding	shisa family member 2b [Source:ZFIN;Acc:ZDB-GENE-170119-1]	-
ENSDARG00000015887	633.6	312.524	1.01932	0.0171228	0.970212	b2ml	8	50942240	50950549	+	3657	protein_coding	beta-2-microglobulin, like [Source:ZFIN;Acc:ZDB-GENE-040426-2136]	C1-set
ENSDARG00000067815	94.3021	40.7211	1.20908	0.0171293	0.970212	CABZ01060891.1	2	57609291	57707039	-	2241	protein_coding	-	I-set
ENSDARG00000061195	94.3021	40.7211	1.20908	0.0171293	0.970212	cnnm2a	13	28618086	28643260	+	2817	protein_coding	cyclin and CBS domain divalent metal cation transport mediator 2a [Source:ZFIN;Acc:ZDB-GENE-050208-36]	-
ENSDARG00000052787	30.4507	10.1814	1.56913	0.017143	0.970212	zdhhc12b	5	31819436	31826573	+	1544	protein_coding	zinc finger, DHHC-type containing 12b [Source:ZFIN;Acc:ZDB-GENE-070705-356]	-
ENSDARG00000063332	31.433	10.1814	1.61475	0.017143	0.970212	shank3a	18	7663802	8030073	-	6426	protein_coding	SH3 and multiple ankyrin repeat domains 3a [Source:ZFIN;Acc:ZDB-GENE-060503-369]	SH3_2
ENSDARG00000074265	33.3977	11.1994	1.56596	0.0175391	0.986634	dzip1l	6	26309968	26353179	+	3466	protein_coding	DAZ interacting zinc finger protein 1-like [Source:ZFIN;Acc:ZDB-GENE-051113-196]	-
ENSDARG00000113932	35.3623	12.2174	1.52392	0.0178604	0.986927	LO018011.1	21	12745431	12749501	-	1031	protein_coding	-	-
ENSDARG00000115326	35.3623	12.2174	1.52392	0.0178604	0.986927	znf1002	22	1821718	1825814	+	792	protein_coding	zinc finger protein 1002 [Source:ZFIN;Acc:ZDB-GENE-050208-383]	zf-C2H2
novel.3670	12.7688	2.03753	2.5771	0.0178622	0.986927	-	CHR_ALT_CTG3_1_22	48701398	48727015	-	425	-	PF00620:RhoGAP domain	RhoGAP
ENSDARG00000078178	12.7688	2.03753	2.5771	0.0178622	0.986927	art4	3	3681116	3686482	+	1162	protein_coding	ADP-ribosyltransferase 4 (Dombrock blood group) [Source:ZFIN;Acc:ZDB-GENE-070725-5]	-
ENSDARG00000057479	12.7688	2.03753	2.5771	0.0178622	0.986927	hrh2b	10	21899753	21909696	+	1679	protein_coding	histamine receptor H2b [Source:ZFIN;Acc:ZDB-GENE-070928-20]	7tm_1
ENSDARG00000100106	12.7688	2.03753	2.5771	0.0178622	0.986927	CR385054.1	12	43852970	43982343	-	703	protein_coding	-	-
ENSDARG00000105320	12.7688	2.03753	2.5771	0.0178622	0.986927	AL590151.3	14	32887808	32907751	+	780	antisense	-	-
novel.5007	19.6451	5.09147	1.92271	0.0180032	0.986927	-	KN150383.1	858	7412	-	624	-	PF07690:Major Facilitator Superfamily	MFS_1
ENSDARG00000100449	19.6451	5.09147	1.92271	0.0180032	0.986927	BX322631.1	7	53170128	53188876	+	2542	transcribed_unprocessed_pseudogene	-	Cadherin
novel.2222	19.6451	5.09147	1.92271	0.0180032	0.986927	-	CHR_ALT_CTG16_1_4	9417008	9422288	+	1074	-	-	-
ENSDARG00000090847	19.6451	5.09147	1.92271	0.0180032	0.986927	si:ch211-209l18.4	22	6632702	6651382	-	3747	protein_coding	si:ch211-209l18.4 [Source:ZFIN;Acc:ZDB-GENE-110411-221]	I-set
ENSDARG00000099518	39.2917	14.2534	1.45511	0.0183322	1	si:ch211-119e14.1	7	18606798	18617187	-	3041	protein_coding	si:ch211-119e14.1 [Source:ZFIN;Acc:ZDB-GENE-141216-162]	-
ENSDARG00000087474	41.2563	15.2714	1.42659	0.0185027	1	ccr6a	20	30610547	30614519	+	1231	protein_coding	chemokine (C-C motif) receptor 6a [Source:ZFIN;Acc:ZDB-GENE-040625-126]	7tm_1
ENSDARG00000077349	45.1856	17.3073	1.37826	0.018749	1	sorcs3b	17	20321323	20430177	-	4225	protein_coding	sortilin related VPS10 domain containing receptor 3b [Source:ZFIN;Acc:ZDB-GENE-131121-455]	-
ENSDARG00000100804	49.1149	19.3433	1.33886	0.0189024	1	st6galnac4	21	3840955	3853204	-	1221	protein_coding	ST6 (alpha-N-acetyl-neuraminyl-2,3-beta-galactosyl-1,3)-N-acetylgalactosaminide alpha-2,6-sialyltransferase 4 [Source:ZFIN;Acc:ZDB-GENE-060322-6]	Glyco_transf_29
ENSDARG00000044255	74.6555	31.5592	1.239	0.0189502	1	rbm18	10	9346383	9370944	+	2367	protein_coding	RNA binding motif protein 18 [Source:ZFIN;Acc:ZDB-GENE-040426-1764]	RRM_1
ENSDARG00000045301	72.6908	30.5412	1.2477	0.0189722	1	st8sia3	21	1780790	1799265	-	1811	protein_coding	ST8 alpha-N-acetyl-neuraminide alpha-2,8-sialyltransferase 3 [Source:ZFIN;Acc:ZDB-GENE-060228-4]	Glyco_transf_29
ENSDARG00000101790	70.7262	29.5232	1.25695	0.0189922	1	si:ch73-299h12.3	21	2269346	2273244	-	808	protein_coding	si:ch73-299h12.3 [Source:ZFIN;Acc:ZDB-GENE-081031-93]	-
ENSDARG00000032714	64.8322	26.4692	1.28849	0.0190366	1	gria1b	21	26152332	26250744	-	3931	protein_coding	glutamate receptor, ionotropic, AMPA 1b [Source:ZFIN;Acc:ZDB-GENE-020125-2]	ANF_receptor
ENSDARG00000018814	58.9382	24.4333	1.26618	0.0190446	1	esrp2	7	34794829	34821836	+	3608	protein_coding	epithelial splicing regulatory protein 2 [Source:ZFIN;Acc:ZDB-GENE-030131-9824]	-
novel.3402	21.6097	6.10946	1.80212	0.0191374	1	-	CHR_ALT_CTG24_2_3	24062529	24063983	-	427	-	-	-
ENSDARG00000038166	21.6097	6.10946	1.80212	0.0191374	1	hyal6	25	27596076	27633115	-	2092	protein_coding	hyaluronoglucosaminidase 6 [Source:ZFIN;Acc:ZDB-GENE-070112-2372]	-
novel.1818	21.6097	6.10946	1.80212	0.0191374	1	-	CHR_ALT_CTG13_1_28	40309193	40316317	-	739	-	PF13450:NAD(P)-binding Rossmann-like domain	-
novel.4640	121.807	55.9909	1.11965	0.0195906	1	-	CHR_ALT_CTG8_1_4	20864038	20873603	-	2204	-	PF13646:HEAT repeats	-
ENSDARG00000025593	248.528	121.142	1.03597	0.0198337	1	plekhj1	2	57848844	57901998	+	4948	protein_coding	pleckstrin homology domain containing, family J member 1 [Source:ZFIN;Acc:ZDB-GENE-040426-2480]	-
ENSDARG00000003320	197.447	94.6745	1.05946	0.0199929	1	fam91a1	19	33093395	33137720	+	3940	protein_coding	family with sequence similarity 91, member A1 [Source:ZFIN;Acc:ZDB-GENE-040426-1187]	-
ENSDARG00000063412	260.316	127.25	1.0319	0.0203194	1	cers1	22	5176255	5232099	+	5942	protein_coding	ceramide synthase 1 [Source:ZFIN;Acc:ZDB-GENE-050208-406]	LAG1
ENSDARG00000078476	25.5391	8.14543	1.63407	0.0206238	1	znf990	22	9893111	9896180	-	880	protein_coding	zinc finger protein 990 [Source:ZFIN;Acc:ZDB-GENE-051113-232]	-
ENSDARG00000097492	199.411	95.6925	1.05832	0.0208321	1	AL772314.1	19	5089416	5092618	-	1601	antisense	-	-
ENSDARG00000041515	14.7334	3.0555	2.2248	0.0209521	1	rasal1b	8	1651821	1682945	+	869	protein_coding	RAS protein activator like 1b (GAP1 like) [Source:ZFIN;Acc:ZDB-GENE-141212-314]	C2
ENSDARG00000103313	14.7334	3.0555	2.2248	0.0209521	1	rhot1b	6	18569453	18595105	+	2707	protein_coding	ras homolog family member T1 [Source:ZFIN;Acc:ZDB-GENE-061009-52]	Ras
novel.3982	188.606	90.6026	1.05675	0.0210927	1	-	CHR_ALT_CTG5_1_38	39454640	39473903	-	3561	-	PF00092:von Willebrand factor type A domain	VWA
ENSDARG00000022165	69.7438	29.5232	1.23681	0.0212352	1	mgst1.2	4	12718965	12725513	-	2150	protein_coding	microsomal glutathione S-transferase 1.2 [Source:ZFIN;Acc:ZDB-GENE-040704-59]	-
ENSDARG00000079622	67.7792	28.5052	1.24607	0.0213146	1	frmd5	7	30135768	30174882	-	6107	protein_coding	FERM domain containing 5 [Source:ZFIN;Acc:ZDB-GENE-060810-165]	Band_41
novel.3529	174.853	83.4766	1.06561	0.0215054	1	-	CHR_ALT_CTG2_1_11	48156997	48179740	-	2719	-	-	-
ENSDARG00000098951	9.82179	1.01954	3.12166	0.0215665	1	BX957297.1	7	38687268	38690427	+	1929	antisense	-	-
novel.3917	9.82179	1.01954	3.12166	0.0215665	1	-	CHR_ALT_CTG5_1_24	31718975	31720972	-	1972	-	-	-
ENSDARG00000070280	9.82179	1.01954	3.12166	0.0215665	1	hist1h2a3	25	36348401	36349012	+	612	protein_coding	histone cluster 1 H2A family member 3 [Source:ZFIN;Acc:ZDB-GENE-070822-28]	Histone
ENSDARG00000116148	9.82179	1.01954	3.12166	0.0215665	1	BX005407.1	5	36641200	36674139	-	513	protein_coding	-	-
novel.4891	9.82179	1.01954	3.12166	0.0215665	1	-	KN149882.1	1	7201	-	266	-	-	-
novel.3338	9.82179	1.01954	3.12166	0.0215665	1	-	CHR_ALT_CTG24_1_17	28411969	28414296	-	389	-	-	-
ENSDARG00000097820	9.82179	1.01954	3.12166	0.0215665	1	BX005129.4	6	42618902	42622652	+	1012	processed_transcript	-	-
ENSDARG00000063731	57.9559	24.4333	1.24198	0.0217082	1	rbm45	9	1463052	1484202	-	2255	protein_coding	RNA binding motif protein 45 [Source:ZFIN;Acc:ZDB-GENE-070122-4]	RRM_1
ENSDARG00000019392	103.143	46.829	1.13714	0.0217093	1	stat5a	3	17251542	17331919	+	2634	protein_coding	signal transducer and activator of transcription 5a [Source:ZFIN;Acc:ZDB-GENE-030820-2]	STAT_bind
novel.3706	101.178	45.811	1.14105	0.0218023	1	-	CHR_ALT_CTG3_1_6	12892959	12903942	-	2348	-	-	-
ENSDARG00000046150	34.38	12.2174	1.48343	0.0218722	1	b4galnt4a	25	24291156	24610545	+	6590	protein_coding	beta-1,4-N-acetyl-galactosaminyl transferase 4a [Source:ZFIN;Acc:ZDB-GENE-100422-4]	-
ENSDARG00000099799	34.38	12.2174	1.48343	0.0218722	1	si:dkey-11f4.16	9	458751	470097	-	2347	protein_coding	si:dkey-11f4.16 [Source:ZFIN;Acc:ZDB-GENE-070912-357]	I-set
novel.2671	48.1326	19.3433	1.30979	0.022032	1	-	CHR_ALT_CTG1_1_1	8577628	8581351	+	1348	-	PF01733:Nucleoside transporter	-
ENSDARG00000083046	44.2033	17.3073	1.34664	0.0221021	1	NC_002333.19	MT	3726	3802	+	77	Mt_tRNA	-	-
ENSDARG00000079416	42.2386	16.2893	1.36805	0.0221135	1	zgc:174895	15	15456536	15460133	+	1850	protein_coding	zgc:174895 [Source:ZFIN;Acc:ZDB-GENE-070928-41]	Pribosyltran
ENSDARG00000104833	6.8748	1.38778e-17	5.80785	0.0226768	1	CU693471.1	6	4416849	4433730	-	396	lincRNA	-	-
ENSDARG00000056804	6.8748	1.38778e-17	5.80785	0.0226768	1	IL4I1	15	21694388	21702317	-	2181	protein_coding	si:dkey-40g16.6 [Source:ZFIN;Acc:ZDB-GENE-030131-9110]	Amino_oxidase
ENSDARG00000080499	6.8748	1.38778e-17	5.80785	0.0226768	1	RF00396	2	9747302	9747431	-	130	snoRNA	-	-
ENSDARG00000092319	6.8748	1.38778e-17	5.80785	0.0226768	1	BX323074.1	24	1431732	1435960	+	2257	processed_transcript	-	-
ENSDARG00000091381	6.8748	1.38778e-17	5.80785	0.0226768	1	si:ch211-214c20.1	4	29702703	29720856	+	5859	protein_coding	si:ch211-214c20.1 [Source:ZFIN;Acc:ZDB-GENE-081103-49]	NACHT
ENSDARG00000082675	6.8748	1.38778e-17	5.80785	0.0226768	1	RF00001	7	52940360	52940482	-	123	rRNA	-	-
ENSDARG00000088985	6.8748	1.38778e-17	5.80785	0.0226768	1	si:ch1073-228j22.2	23	44465523	44470253	-	1542	protein_coding	si:ch1073-228j22.2 [Source:ZFIN;Acc:ZDB-GENE-110411-227]	SPRY
ENSDARG00000068994	6.8748	1.38778e-17	5.80785	0.0226768	1	pimr129	20	39489931	39495941	+	2296	protein_coding	Pim proto-oncogene, serine/threonine kinase, related 129 [Source:ZFIN;Acc:ZDB-GENE-130531-13]	Pkinase
novel.2748	6.8748	1.38778e-17	5.80785	0.0226768	1	-	CHR_ALT_CTG1_1_26	27001024	27008142	-	303	-	-	-
ENSDARG00000104892	6.8748	1.38778e-17	5.80785	0.0226768	1	znf1108	4	65332578	65338961	+	1289	protein_coding	zinc finger protein 1108 [Source:ZFIN;Acc:ZDB-GENE-110914-14]	zf-C2H2
ENSDARG00000083797	6.8748	1.38778e-17	5.80785	0.0226768	1	RF00001	17	33298348	33298470	+	123	rRNA	-	-
ENSDARG00000062662	6.8748	1.38778e-17	5.80785	0.0226768	1	lmod3	23	13814978	13822642	+	2260	protein_coding	leiomodin 3 (fetal) [Source:ZFIN;Acc:ZDB-GENE-090313-353]	-
ENSDARG00000116658	6.8748	1.38778e-17	5.80785	0.0226768	1	taar18h	10	40561692	40562717	+	1026	protein_coding	trace amine associated receptor 18h [Source:ZFIN;Acc:ZDB-GENE-060413-2]	7tm_1
ENSDARG00000098754	6.8748	1.38778e-17	5.80785	0.0226768	1	si:ch211-156p11.1	22	9553680	9597261	-	5550	protein_coding	si:ch211-156p11.1 [Source:ZFIN;Acc:ZDB-GENE-070912-120]	NACHT
novel.191	6.8748	1.38778e-17	5.80785	0.0226768	1	-	12	30820853	30821307	-	321	-	-	-
novel.2723	6.8748	1.38778e-17	5.80785	0.0226768	1	-	CHR_ALT_CTG1_1_21	22696628	22698951	+	312	-	-	-
ENSDARG00000113739	16.6981	4.07349	2.00316	0.0230709	1	CABZ01055489.1	KN150293.1	37108	39425	-	447	protein_coding	-	CPSase_L_chain
novel.1138	16.6981	4.07349	2.00316	0.0230709	1	-	5	53146849	53148988	-	446	-	-	-
ENSDARG00000042145	16.6981	4.07349	2.00316	0.0230709	1	lhx8b	8	17921429	17926814	-	735	protein_coding	LIM homeobox 8b [Source:ZFIN;Acc:ZDB-GENE-081105-153]	Homeobox
ENSDARG00000086603	16.6981	4.07349	2.00316	0.0230709	1	FUT9 (1 of many)	8	3379815	3380943	+	849	protein_coding	zgc:136963 [Source:ZFIN;Acc:ZDB-GENE-060312-8]	-
ENSDARG00000098604	16.6981	4.07349	2.00316	0.0230709	1	si:dkey-14o6.4	4	65139267	65148439	+	1402	protein_coding	si:dkey-14o6.4 [Source:ZFIN;Acc:ZDB-GENE-110913-123]	zf-C2H2
novel.4260	106.09	48.865	1.11649	0.0232392	1	-	CHR_ALT_CTG6_1_39	39379006	39419959	-	8252	-	PF06512:Sodium ion transport-associated|PF00520:Ion transport protein	Ion_trans
novel.3947	247.545	123.178	1.00624	0.0234915	1	-	CHR_ALT_CTG5_1_30	35202428	35252443	-	5645	-	PF03810:Importin-beta N-terminal domain|PF13513:HEAT-like repeat	-
novel.1015	139.489	67.1888	1.05252	0.0242124	1	-	4	64409132	64414527	+	2358	-	-	-
ENSDARG00000090815	112.966	52.9369	1.0918	0.0244677	1	kcnj10a	7	6564653	6604623	-	1843	protein_coding	potassium inwardly-rectifying channel, subfamily J, member 10a [Source:ZFIN;Acc:ZDB-GENE-130726-1]	-
novel.2615	18.6628	5.09147	1.84919	0.0245106	1	-	CHR_ALT_CTG18_2_6	16927839	16934817	-	1838	-	-	-
ENSDARG00000024139	18.6628	5.09147	1.84919	0.0245106	1	p2rx8	15	16343073	16371103	+	1217	protein_coding	purinergic receptor P2X, ligand-gated ion channel, 8 [Source:ZFIN;Acc:ZDB-GENE-030319-7]	-
ENSDARG00000086296	18.6628	5.09147	1.84919	0.0245106	1	BX649307.1	4	44852270	44872722	-	2197	protein_coding	-	zf-C2H2
novel.2947	18.6628	5.09147	1.84919	0.0245106	1	-	CHR_ALT_CTG21_1_16	27416312	27431630	+	2361	-	PF00092:von Willebrand factor type A domain|PF00089:Trypsin|PF00084:Sushi repeat (SCR repeat)	VWA
ENSDARG00000088051	18.6628	5.09147	1.84919	0.0245106	1	AL935044.1	3	11371786	11373435	-	1056	protein_coding	-	zf-C2H2
ENSDARG00000010717	175.835	85.5126	1.03897	0.0246522	1	chchd10	21	15704556	15708626	+	857	protein_coding	coiled-coil-helix-coiled-coil-helix domain containing 10 [Source:ZFIN;Acc:ZDB-GENE-040426-1753]	-
ENSDARG00000019365	56.9736	24.4333	1.21737	0.024741	1	zgc:110712	11	11565996	11575070	-	1894	protein_coding	zgc:110712 [Source:ZFIN;Acc:ZDB-GENE-050417-50]	Filament
novel.3451	53.0443	22.3973	1.23938	0.0251076	1	-	CHR_ALT_CTG25_1_16	21606417	21713451	-	1804	-	PF14429:C2 domain in Dock180 and Zizimin proteins|PF16172:DOCK N-terminus	-
ENSDARG00000074310	103.143	47.847	1.1062	0.025248	1	rbfox3b	3	8323586	8542577	-	2352	protein_coding	RNA binding fox-1 homolog 3b [Source:ZFIN;Acc:ZDB-GENE-091204-46]	RRM_1
novel.4216	20.6274	6.10946	1.7354	0.0254753	1	-	CHR_ALT_CTG6_1_27	30759200	30765114	-	391	-	-	-
ENSDARG00000044169	47.1503	19.3433	1.28012	0.0256753	1	prelid1b	23	45512825	45521759	+	1212	protein_coding	PRELI domain containing 1b [Source:ZFIN;Acc:ZDB-GENE-050522-169]	MSF1
ENSDARG00000062471	45.1856	18.3253	1.29637	0.0258645	1	fam19a4b	11	17596979	17713987	-	1469	protein_coding	family with sequence similarity 19 (chemokine (C-C motif)-like), member A4b [Source:ZFIN;Acc:ZDB-GENE-061013-164]	-
novel.1604	43.221	17.3073	1.31431	0.0260503	1	-	CHR_ALT_CTG11_2_4	15486650	15594354	+	2072	-	PF01938:TRAM domain|PF00919:Uncharacterized protein family UPF0004|PF04055:Radical SAM superfamily	Radical_SAM
ENSDARG00000078868	71.7085	31.5592	1.18099	0.026071	1	tmem74b	6	51773873	51780757	+	1201	protein_coding	transmembrane protein 74B [Source:ZFIN;Acc:ZDB-GENE-120120-1]	-
ENSDARG00000094415	22.5921	7.12744	1.64764	0.0261053	1	si:ch211-264e16.2	18	15683157	15693240	+	4101	protein_coding	si:ch211-264e16.2 [Source:ZFIN;Acc:ZDB-GENE-060503-320]	-
ENSDARG00000098654	39.2917	15.2714	1.35641	0.0263988	1	FQ976914.1	16	48791226	48914757	-	1554	protein_coding	-	-
novel.2197	24.5567	8.14543	1.57776	0.0264977	1	-	CHR_ALT_CTG16_1_18	37191639	37231681	-	854	-	-	-
ENSDARG00000026882	146.365	71.2608	1.03714	0.0265748	1	palm1a	11	14199802	14267855	+	2022	protein_coding	paralemmin 1a [Source:ZFIN;Acc:ZDB-GENE-050417-409]	-
novel.2219	35.3623	13.2354	1.40957	0.0266824	1	-	CHR_ALT_CTG16_1_3	6960251	6992798	+	1495	-	PF14727:PTHB1 N-terminus	-
ENSDARG00000086283	179.765	88.5666	1.02028	0.0266912	1	cnsta	17	12075805	12135470	+	2570	protein_coding	consortin, connexin sorting protein a [Source:ZFIN;Acc:ZDB-GENE-120917-3]	-
novel.4893	26.5214	9.16342	1.52075	0.02672	1	-	KN149889.1	1668	7465	+	429	-	-	-
ENSDARG00000096809	31.433	11.1994	1.47884	0.0268319	1	si:ch211-168b3.2	2	5927255	5933351	+	3969	protein_coding	si:ch211-168b3.2 [Source:ZFIN;Acc:ZDB-GENE-130603-47]	-
ENSDARG00000087017	31.433	11.1994	1.47884	0.0268319	1	PTGR1 (1 of many)	7	24366962	24373662	-	1209	protein_coding	si:dkey-11k2.7 [Source:ZFIN;Acc:ZDB-GENE-160728-22]	ADH_zinc_N
ENSDARG00000042677	106.09	49.883	1.08682	0.0268604	1	cadm1b	15	18863872	18988585	+	2417	protein_coding	cell adhesion molecule 1b [Source:ZFIN;Acc:ZDB-GENE-080327-34]	V-set
ENSDARG00000042186	11.7864	2.03753	2.46278	0.0270427	1	paplnb	20	33499378	33512443	-	1975	protein_coding	papilin b, proteoglycan-like sulfated glycoprotein [Source:ZFIN;Acc:ZDB-GENE-030131-6023]	Kunitz_BPTI
ENSDARG00000075112	11.7864	2.03753	2.46278	0.0270427	1	tacr3a	1	43801957	43892349	-	1261	protein_coding	tachykinin receptor 3a [Source:ZFIN;Acc:ZDB-GENE-090312-106]	7tm_1
novel.54	11.7864	2.03753	2.46278	0.0270427	1	-	1	58947083	58947451	-	369	-	-	-
ENSDARG00000045552	11.7864	2.03753	2.46278	0.0270427	1	si:dkey-202b22.6	4	18494857	18499761	+	726	protein_coding	si:dkey-202b22.6 [Source:ZFIN;Acc:ZDB-GENE-041210-176]	-
ENSDARG00000109654	11.7864	2.03753	2.46278	0.0270427	1	CMKLR1 (1 of many)	5	20613466	20614431	+	966	protein_coding	si:ch211-240b21.5 [Source:ZFIN;Acc:ZDB-GENE-060526-128]	7tm_1
ENSDARG00000099493	11.7864	2.03753	2.46278	0.0270427	1	CR847906.1	4	35552485	35565905	+	4165	protein_coding	-	NACHT
ENSDARG00000112564	11.7864	2.03753	2.46278	0.0270427	1	v2ra18	18	33074718	33080454	-	5462	protein_coding	vomeronasal 2 receptor, a18 [Source:ZFIN;Acc:ZDB-GENE-050419-40]	7tm_3
novel.5023	11.7864	2.03753	2.46278	0.0270427	1	-	KN150446.1	1396	7517	-	558	-	-	-
ENSDARG00000056029	155.206	76.3507	1.02232	0.0272494	1	cyp26c1	17	19522856	19535328	-	4032	protein_coding	cytochrome P450, family 26, subfamily C, polypeptide 1 [Source:ZFIN;Acc:ZDB-GENE-050714-2]	p450
ENSDARG00000117065	61.8852	26.4692	1.22151	0.0273145	1	BX649300.3	23	17437554	17465232	+	246	protein_coding	-	-
ENSDARG00000096978	98.2314	45.811	1.09846	0.027736	1	CU972512.1	3	25951407	25974077	-	5384	lincRNA	-	-
ENSDARG00000079878	78.5848	35.6311	1.13844	0.0278137	1	tmem151bb	17	3183276	3190070	-	2095	protein_coding	transmembrane protein 151Bb [Source:ZFIN;Acc:ZDB-GENE-131125-107]	-
ENSDARG00000099772	55.9912	24.4333	1.19234	0.0281925	1	CU928046.1	14	863031	868922	-	1580	lincRNA	-	-
ENSDARG00000029474	172.888	85.5126	1.0146	0.0284166	1	camk1b	11	4026229	4132662	+	5440	protein_coding	calcium/calmodulin-dependent protein kinase Ib [Source:ZFIN;Acc:ZDB-GENE-141014-1]	Pkinase
novel.4644	54.0266	23.4153	1.20201	0.0285101	1	-	CHR_ALT_CTG8_1_5	21127737	21133828	+	936	-	PF03062:MBOAT, membrane-bound O-acyltransferase family	MBOAT
ENSDARG00000071384	90.3728	41.7391	1.11225	0.0287567	1	slc7a11	14	41887070	41924901	+	6838	protein_coding	solute carrier family 7 (anionic amino acid transporter light chain, xc- system), member 11 [Source:ZFIN;Acc:ZDB-GENE-150416-1]	-
ENSDARG00000062753	52.0619	22.3973	1.21247	0.0288409	1	naif1	8	2642384	2649926	+	961	protein_coding	nuclear apoptosis inducing factor 1 [Source:ZFIN;Acc:ZDB-GENE-081104-236]	-
novel.2272	132.613	65.1528	1.02397	0.029306	1	-	CHR_ALT_CTG17_1_11	20700032	20728784	-	10273	-	PF17809:UPA domain|PF00531:Death domain	Death
ENSDARG00000074498	115.913	55.9909	1.04818	0.0295271	1	chd9	7	36484598	36621294	+	11835	protein_coding	chromodomain helicase DNA binding protein 9 [Source:ZFIN;Acc:ZDB-GENE-030131-497]	-
ENSDARG00000076135	66.7969	29.5232	1.17464	0.0296613	1	mmrn2a	13	22619684	22646134	-	3868	protein_coding	multimerin 2a [Source:ZFIN;Acc:ZDB-GENE-080424-3]	-
ENSDARG00000099220	66.7969	29.5232	1.17464	0.0296613	1	BX571942.1	11	14431273	14639060	+	2037	processed_transcript	-	-
novel.1006	13.7511	3.0555	2.12613	0.0303481	1	-	4	51469456	51477865	+	403	-	-	-
ENSDARG00000096367	13.7511	3.0555	2.12613	0.0303481	1	fnbp1b	21	6212844	6307573	+	531	protein_coding	formin binding protein 1b [Source:ZFIN;Acc:ZDB-GENE-091117-6]	-
ENSDARG00000077907	13.7511	3.0555	2.12613	0.0303481	1	si:dkey-183p4.10	8	25359394	25367173	+	3441	protein_coding	si:dkey-183p4.10 [Source:ZFIN;Acc:ZDB-GENE-081104-337]	-
ENSDARG00000021885	13.7511	3.0555	2.12613	0.0303481	1	cacul1	13	50328815	50341004	-	678	protein_coding	CDK2 associated cullin domain 1 [Source:ZFIN;Acc:ZDB-GENE-170113-2]	Cullin
novel.1066	13.7511	3.0555	2.12613	0.0303481	1	-	4	69300545	69305452	-	666	-	PF00096:Zinc finger, C2H2 type	zf-C2H2
ENSDARG00000076865	60.9029	26.4692	1.19847	0.030798	1	si:ch73-193c12.2	6	16493755	16499599	+	805	protein_coding	si:ch73-193c12.2 [Source:ZFIN;Acc:ZDB-GENE-131127-646]	-
ENSDARG00000039392	89.3904	41.7391	1.0965	0.0313399	1	wnk1b	4	8045564	8155571	-	11790	protein_coding	WNK lysine deficient protein kinase 1b [Source:ZFIN;Acc:ZDB-GENE-030131-2656]	Pkinase
novel.2774	38.3093	15.2714	1.32001	0.0315204	1	-	CHR_ALT_CTG1_1_36	33970942	34049033	+	1376	-	PF01404:Ephrin receptor ligand binding domain	-
ENSDARG00000060683	38.3093	15.2714	1.32001	0.0315204	1	lrsam1	5	32865364	32882162	-	2166	protein_coding	leucine rich repeat and sterile alpha motif containing 1 [Source:ZFIN;Acc:ZDB-GENE-060526-97]	SAM_1
ENSDARG00000036587	112.966	54.9729	1.03748	0.0319136	1	cbr1	1	47165842	47173403	+	4065	protein_coding	carbonyl reductase 1 [Source:ZFIN;Acc:ZDB-GENE-030902-2]	adh_short
ENSDARG00000105561	15.7158	4.07349	1.91637	0.0322922	1	BX072554.2	7	28253644	28258626	+	1259	transcribed_unprocessed_pseudogene	-	-
ENSDARG00000053702	34.38	13.2354	1.36907	0.0323643	1	il2rgb	14	30961549	30967284	-	1864	protein_coding	interleukin 2 receptor, gamma b [Source:ZFIN;Acc:ZDB-GENE-080402-2]	-
ENSDARG00000062019	53.0443	23.4153	1.1756	0.0326066	1	rufy2	13	22876467	22907260	-	3103	protein_coding	RUN and FYVE domain containing 2 [Source:ZFIN;Acc:ZDB-GENE-070424-66]	RUN
ENSDARG00000085561	32.4154	12.2174	1.39885	0.0327785	1	RF00001	10	13305065	13305183	-	119	rRNA	-	-
ENSDARG00000058553	32.4154	12.2174	1.39885	0.0327785	1	sprb	8	1065458	1070636	+	1409	protein_coding	sepiapterin reductase b [Source:ZFIN;Acc:ZDB-GENE-070719-1]	adh_short
novel.3927	32.4154	12.2174	1.39885	0.0327785	1	-	CHR_ALT_CTG5_1_26	33167809	33183078	-	1974	-	PF00439:Bromodomain	Bromodomain
ENSDARG00000041791	29.4684	11.1994	1.38611	0.0331737	1	mgat4c	18	16387745	16590056	-	2017	protein_coding	mgat4 family, member C [Source:ZFIN;Acc:ZDB-GENE-091204-429]	-
novel.674	29.4684	11.1994	1.38611	0.0331737	1	-	20	16853053	16861691	-	1268	-	-	-
ENSDARG00000036304	30.4507	11.1994	1.43322	0.0331737	1	dnaaf3l	24	36903172	36910224	-	1410	protein_coding	dynein, axonemal, assembly factor 3 like [Source:ZFIN;Acc:ZDB-GENE-150903-1]	-
novel.167	128.684	64.1348	1.00329	0.0333561	1	-	12	4639294	4642093	+	2800	-	-	-
ENSDARG00000012196	128.684	64.1348	1.00329	0.0333561	1	fer	5	57243568	57311037	-	3483	protein_coding	fer (fps/fes related) tyrosine kinase [Source:ZFIN;Acc:ZDB-GENE-060526-234]	Pkinase_Tyr
ENSDARG00000104663	17.6804	5.09147	1.77172	0.0333763	1	zgc:103755	17	47090497	47237876	+	1173	protein_coding	zgc:103755 [Source:ZFIN;Acc:ZDB-GENE-041010-101]	-
novel.3229	17.6804	5.09147	1.77172	0.0333763	1	-	CHR_ALT_CTG23_1_28	26960936	26971110	+	797	-	PF00625:Guanylate kinase	-
novel.1589	27.5037	10.1814	1.42292	0.0335331	1	-	CHR_ALT_CTG11_1_7	14631163	14646590	+	1731	-	PF00812:Ephrin	-
novel.3130	27.5037	10.1814	1.42292	0.0335331	1	-	CHR_ALT_CTG22_2_7	29674865	29675667	-	803	-	-	-
ENSDARG00000079873	49.1149	21.3793	1.19535	0.033664	1	si:ch211-160d14.6	1	8601935	8610564	+	1791	protein_coding	si:ch211-160d14.6 [Source:ZFIN;Acc:ZDB-GENE-121214-93]	-
ENSDARG00000055889	90.3728	42.7571	1.07758	0.0337237	1	zgc:153215	16	27561114	27566552	-	2974	protein_coding	zgc:153215 [Source:ZFIN;Acc:ZDB-GENE-061103-58]	-
ENSDARG00000109267	25.5391	9.16342	1.46657	0.0338323	1	bcam	KN150244.1	18842	39461	-	1312	protein_coding	basal cell adhesion molecule (Lutheran blood group) [Source:ZFIN;Acc:ZDB-GENE-060929-620]	-
ENSDARG00000097150	19.6451	6.10946	1.66545	0.0339102	1	BX005254.4	23	36092346	36095368	-	3023	antisense	-	-
ENSDARG00000013926	19.6451	6.10946	1.66545	0.0339102	1	slc16a9a	17	20653773	20666616	-	3053	protein_coding	solute carrier family 16, member 9a [Source:ZFIN;Acc:ZDB-GENE-040426-1364]	MFS_1
ENSDARG00000102532	19.6451	6.10946	1.66545	0.0339102	1	homer3a	2	56265791	56283159	+	336	protein_coding	homer scaffolding protein 3a [Source:ZFIN;Acc:ZDB-GENE-170413-3]	-
ENSDARG00000092295	19.6451	6.10946	1.66545	0.0339102	1	BX537166.1	16	26640677	26643826	+	544	processed_transcript	-	-
novel.2479	19.6451	6.10946	1.66545	0.0339102	1	-	CHR_ALT_CTG18_1_21	19882541	19883588	+	962	-	PF15031:Domain of unknown function (DUF4528)	-
ENSDARG00000094560	19.6451	6.10946	1.66545	0.0339102	1	BX005254.2	23	36150430	36154411	+	1002	lincRNA	-	-
novel.2926	19.6451	6.10946	1.66545	0.0339102	1	-	CHR_ALT_CTG21_1_10	19429870	19445922	+	914	-	PF02515:CoA-transferase family III	CoA_transf_3
ENSDARG00000103037	23.5744	8.14543	1.51917	0.0340354	1	CR848788.1	16	5607138	5612480	-	5343	protein_coding	-	RVT_1
ENSDARG00000115167	23.5744	8.14543	1.51917	0.0340354	1	CABZ01078734.1	KZ116008.1	16081	16987	+	870	protein_coding	-	-
ENSDARG00000088423	21.6097	7.12744	1.58387	0.0340884	1	si:ch211-66k16.28	2	45479841	45550327	+	4143	protein_coding	si:ch211-66k16.28 [Source:ZFIN;Acc:ZDB-GENE-120709-59]	-
ENSDARG00000086703	21.6097	7.12744	1.58387	0.0340884	1	si:dkey-126g1.7	23	31920840	31932076	-	3290	protein_coding	si:dkey-126g1.7 [Source:ZFIN;Acc:ZDB-GENE-090313-181]	NACHT
ENSDARG00000009466	59.9206	26.4692	1.17506	0.0347185	1	rgs9bp	7	41303572	41312197	+	2096	protein_coding	regulator of G protein signaling 9 binding protein [Source:ZFIN;Acc:ZDB-GENE-030728-1]	-
ENSDARG00000071462	8.83946	1.01954	2.97167	0.0348666	1	lama3	22	16382502	16403602	-	6018	protein_coding	laminin, alpha 3 [Source:ZFIN;Acc:ZDB-GENE-050208-475]	Laminin_G_2
ENSDARG00000089983	8.83946	1.01954	2.97167	0.0348666	1	si:ch73-109i22.2	19	11214007	11230837	+	2604	protein_coding	si:ch73-109i22.2 [Source:ZFIN;Acc:ZDB-GENE-141211-57]	SH2
ENSDARG00000091972	8.83946	1.01954	2.97167	0.0348666	1	si:dkey-58f10.7	5	38726854	38736348	+	1286	protein_coding	si:dkey-58f10.7 [Source:ZFIN;Acc:ZDB-GENE-060526-321]	-
ENSDARG00000102669	8.83946	1.01954	2.97167	0.0348666	1	or129-1	15	14776854	14780602	-	3749	protein_coding	odorant receptor, family H, subfamily 129, member 1 [Source:ZFIN;Acc:ZDB-GENE-070806-19]	7tm_1
novel.969	8.83946	1.01954	2.97167	0.0348666	1	-	3	28754289	28755262	-	368	-	-	-
ENSDARG00000110878	8.83946	1.01954	2.97167	0.0348666	1	si:dkey-28k24.2	4	62532285	62714083	-	7807	protein_coding	si:dkey-28k24.2 [Source:ZFIN;Acc:ZDB-GENE-121213-4]	SPRY
ENSDARG00000083638	8.83946	1.01954	2.97167	0.0348666	1	RF00066	16	12253415	12253471	-	57	snRNA	-	-
ENSDARG00000098779	8.83946	1.01954	2.97167	0.0348666	1	BX547930.4	20	12830448	12834749	+	4302	protein_coding	-	RVT_1
novel.4798	8.83946	1.01954	2.97167	0.0348666	1	-	CHR_ALT_CTG9_2_3	21801705	21802538	-	422	-	-	-
ENSDARG00000097596	8.83946	1.01954	2.97167	0.0348666	1	tac3b	6	39184236	39187657	+	830	protein_coding	tachykinin 3b [Source:ZFIN;Acc:ZDB-GENE-120716-1]	-
ENSDARG00000093111	8.83946	1.01954	2.97167	0.0348666	1	si:ch211-209l18.2	22	6613020	6690829	+	2023	protein_coding	si:ch211-209l18.2 [Source:ZFIN;Acc:ZDB-GENE-060503-682]	-
ENSDARG00000089994	8.83946	1.01954	2.97167	0.0348666	1	or116-2	15	31303355	31305451	+	2023	protein_coding	odorant receptor, family F, subfamily 116, member 2 [Source:ZFIN;Acc:ZDB-GENE-070806-78]	-
novel.4562	8.83946	1.01954	2.97167	0.0348666	1	-	CHR_ALT_CTG7_2_6	52133995	52134726	+	375	-	PF00067:Cytochrome P450	p450
ENSDARG00000062821	118.86	59.0449	1.0079	0.0350452	1	slc6a15	18	16151774	16181952	-	2517	protein_coding	solute carrier family 6 (neutral amino acid transporter), member 15 [Source:ZFIN;Acc:ZDB-GENE-050420-93]	SNF
ENSDARG00000112889	41.2563	17.3073	1.24739	0.0361572	1	rab38b	10	25272355	25283609	+	690	protein_coding	RAB38b, member of RAS oncogene family [Source:ZFIN;Acc:ZDB-GENE-091204-345]	Ras
ENSDARG00000062381	77.6025	36.6491	1.07982	0.0366185	1	si:ch211-238n5.4	18	20541316	20560059	-	3829	protein_coding	si:ch211-238n5.4 [Source:ZFIN;Acc:ZDB-GENE-050419-80]	-
novel.3446	77.6025	36.6491	1.07982	0.0366185	1	-	CHR_ALT_CTG25_1_15	21327573	21348111	+	3498	-	PF07679:Immunoglobulin I-set domain|PF13855:Leucine rich repeat	I-set
novel.1827	89.3904	42.7571	1.06184	0.0366865	1	-	CHR_ALT_CTG13_1_31	49820675	49824264	+	3590	-	-	-
novel.3875	86.4434	41.7391	1.04821	0.0372092	1	-	CHR_ALT_CTG5_1_14	24230861	24241916	-	2460	-	PF02902:Ulp1 protease family, C-terminal catalytic domain	Peptidase_C48
ENSDARG00000036051	107.072	52.9369	1.01458	0.0375351	1	irx4b	19	28114503	28262897	+	4096	protein_coding	iroquois homeobox 4b [Source:ZFIN;Acc:ZDB-GENE-040712-4]	Coprinus_mating
ENSDARG00000101522	37.327	15.2714	1.28265	0.0376208	1	FO907089.1	25	1047627	1079417	-	3540	protein_coding	-	Neur_chan_LBD
ENSDARG00000059409	82.5141	39.7031	1.05312	0.0383335	1	abcd2	4	75292781	75308985	+	4335	protein_coding	ATP-binding cassette, sub-family D (ALD), member 2 [Source:ZFIN;Acc:ZDB-GENE-050517-28]	-
ENSDARG00000079605	101.178	49.883	1.01852	0.039026	1	prmt5	2	38342298	38363017	-	2459	protein_coding	protein arginine methyltransferase 5 [Source:ZFIN;Acc:ZDB-GENE-030616-585]	-
novel.2999	31.433	12.2174	1.35463	0.0401014	1	-	CHR_ALT_CTG22_1_11	24714282	24725331	+	2308	-	PF11559:Afadin- and alpha -actinin-Binding	-
novel.930	31.433	12.2174	1.35463	0.0401014	1	-	3	7554962	7555728	+	767	-	-	-
ENSDARG00000089461	65.8145	30.5412	1.1046	0.0405644	1	ciz1b	5	63648164	63663811	-	1976	protein_coding	cdkn1a interacting zinc finger protein 1b [Source:ZFIN;Acc:ZDB-GENE-040426-2933]	-
ENSDARG00000003632	74.6555	35.6311	1.06456	0.0409575	1	zgc:172270	11	36243774	36249902	+	1435	protein_coding	zgc:172270 [Source:ZFIN;Acc:ZDB-GENE-080204-67]	-
novel.1586	5.89247	1.38778e-17	5.58974	0.0409646	1	-	CHR_ALT_CTG11_1_6	14313349	14320152	+	1652	-	PF05485:THAP domain|PF13359:DDE superfamily endonuclease|PF13613:Helix-turn-helix of DDE superfamily endonuclease	THAP
ENSDARG00000093431	5.89247	1.38778e-17	5.58974	0.0409646	1	BX119909.1	6	9245087	9251122	-	1264	protein_coding	-	IQ
ENSDARG00000013477	5.89247	1.38778e-17	5.58974	0.0409646	1	gata1a	11	25411914	25418856	-	2096	protein_coding	GATA binding protein 1a [Source:ZFIN;Acc:ZDB-GENE-980526-268]	GATA
ENSDARG00000084804	5.89247	1.38778e-17	5.58974	0.0409646	1	RF00001	11	30974771	30974892	+	122	rRNA	-	-
ENSDARG00000105453	5.89247	1.38778e-17	5.58974	0.0409646	1	kcnk17	17	48736160	48743076	-	1423	protein_coding	potassium channel, subfamily K, member 17 [Source:ZFIN;Acc:ZDB-GENE-120113-3]	Ion_trans_2
ENSDARG00000000656	5.89247	1.38778e-17	5.58974	0.0409646	1	psmb9a	19	7120380	7122373	+	1153	protein_coding	proteasome subunit beta 9a [Source:ZFIN;Acc:ZDB-GENE-990415-140]	Proteasome
novel.4312	5.89247	1.38778e-17	5.58974	0.0409646	1	-	CHR_ALT_CTG6_1_5	8854614	8855235	-	383	-	-	-
novel.4870	5.89247	1.38778e-17	5.58974	0.0409646	1	-	KN149817.1	2243	5036	+	362	-	-	-
ENSDARG00000115938	5.89247	1.38778e-17	5.58974	0.0409646	1	zgc:171759	25	35124202	35124576	-	375	protein_coding	zgc:171759 [Source:ZFIN;Acc:ZDB-GENE-071004-32]	Histone
ENSDARG00000101565	5.89247	1.38778e-17	5.58974	0.0409646	1	CU468917.1	4	4938873	4940727	+	776	lincRNA	-	-
ENSDARG00000110697	5.89247	1.38778e-17	5.58974	0.0409646	1	BX284640.1	1	55264712	55275813	+	135	protein_coding	-	-
ENSDARG00000046021	5.89247	1.38778e-17	5.58974	0.0409646	1	CU914487.1	23	41679586	41692463	+	468	protein_coding	-	SCP
ENSDARG00000100301	5.89247	1.38778e-17	5.58974	0.0409646	1	CABZ01065328.2	22	6905210	6914557	+	1766	protein_coding	-	-
novel.57	5.89247	1.38778e-17	5.58974	0.0409646	1	-	1	59001125	59001693	-	316	-	-	-
novel.1344	5.89247	1.38778e-17	5.58974	0.0409646	1	-	9	56186643	56187561	-	445	-	-	-
ENSDARG00000092806	5.89247	1.38778e-17	5.58974	0.0409646	1	si:ch1073-110a20.2	1	59132757	59139848	-	1786	protein_coding	si:ch1073-110a20.2 [Source:ZFIN;Acc:ZDB-GENE-121214-96]	Fibrinogen_C
ENSDARG00000092996	5.89247	1.38778e-17	5.58974	0.0409646	1	BX005329.2	22	5745303	5749450	-	1570	processed_transcript	-	-
ENSDARG00000092419	5.89247	1.38778e-17	5.58974	0.0409646	1	vtg7	22	24851227	24858050	-	4203	protein_coding	vitellogenin 7 [Source:ZFIN;Acc:ZDB-GENE-001201-6]	Vitellogenin_N
ENSDARG00000100434	5.89247	1.38778e-17	5.58974	0.0409646	1	znf1091	4	63973666	63980140	-	1592	protein_coding	zinc finger protein 1091 [Source:ZFIN;Acc:ZDB-GENE-110913-111]	zf-C2H2
ENSDARG00000112043	5.89247	1.38778e-17	5.58974	0.0409646	1	znf1091	4	67675471	67712607	-	1542	protein_coding	zinc finger protein 1091 [Source:ZFIN;Acc:ZDB-GENE-110913-111]	zf-C2H2
ENSDARG00000038009	5.89247	1.38778e-17	5.58974	0.0409646	1	CT573429.1	3	29664357	29671653	+	1673	antisense	-	-
ENSDARG00000116660	5.89247	1.38778e-17	5.58974	0.0409646	1	si:ch211-9d9.8	2	51509663	51512294	-	2123	protein_coding	si:ch211-9d9.8 [Source:ZFIN;Acc:ZDB-GENE-060503-515]	V-set
ENSDARG00000103829	5.89247	1.38778e-17	5.58974	0.0409646	1	si:ch73-236c18.2	1	58393630	58397280	+	2786	protein_coding	si:ch73-236c18.2 [Source:ZFIN;Acc:ZDB-GENE-121214-2]	NACHT
ENSDARG00000093457	5.89247	1.38778e-17	5.58974	0.0409646	1	si:ch211-14a11.2	20	51695479	51697437	-	963	protein_coding	si:ch211-14a11.2 [Source:ZFIN;Acc:ZDB-GENE-050420-151]	-
ENSDARG00000099410	5.89247	1.38778e-17	5.58974	0.0409646	1	si:dkeyp-79b7.3	22	2129384	2130429	+	590	protein_coding	si:dkeyp-79b7.3 [Source:ZFIN;Acc:ZDB-GENE-050208-721]	-
ENSDARG00000109366	5.89247	1.38778e-17	5.58974	0.0409646	1	BX321871.1	4	59339234	59417501	-	1539	protein_coding	-	zf-C2H2
ENSDARG00000094622	5.89247	1.38778e-17	5.58974	0.0409646	1	AL935198.2	5	52012883	52015767	+	990	processed_transcript	-	-
novel.4789	5.89247	1.38778e-17	5.58974	0.0409646	1	-	CHR_ALT_CTG9_2_10	29636622	29643972	-	2125	-	PF00622:SPRY domain	SPRY
ENSDARG00000081095	5.89247	1.38778e-17	5.58974	0.0409646	1	dre-mir-182	4	15075665	15075732	+	68	miRNA	dre-mir-182 [Source:miRBase;Acc:MI0001368]	-
ENSDARG00000087168	5.89247	1.38778e-17	5.58974	0.0409646	1	si:ch211-162i8.4	4	45423547	45433060	-	1432	protein_coding	si:ch211-162i8.4 [Source:ZFIN;Acc:ZDB-GENE-110914-48]	zf-C2H2
ENSDARG00000100617	5.89247	1.38778e-17	5.58974	0.0409646	1	si:ch1073-209h18.1	3	6553362	6555154	-	777	protein_coding	si:ch1073-209h18.1 [Source:ZFIN;Acc:ZDB-GENE-131121-450]	AAA_4
ENSDARG00000087061	5.89247	1.38778e-17	5.58974	0.0409646	1	si:ch211-71k14.1	1	42281308	42289744	-	1271	protein_coding	si:ch211-71k14.1 [Source:ZFIN;Acc:ZDB-GENE-110411-283]	-
ENSDARG00000095047	5.89247	1.38778e-17	5.58974	0.0409646	1	si:dkey-85k15.4	16	13955586	13965518	-	1214	protein_coding	si:dkey-85k15.4 [Source:ZFIN;Acc:ZDB-GENE-100922-242]	-
novel.165	5.89247	1.38778e-17	5.58974	0.0409646	1	-	12	2769778	2772384	+	2607	-	-	-
novel.293	5.89247	1.38778e-17	5.58974	0.0409646	1	-	14	644331	644825	-	411	-	-	-
ENSDARG00000057166	28.486	11.1994	1.33741	0.0409935	1	lrmda	13	16922705	17464654	-	2578	protein_coding	leucine rich melanocyte differentiation associated [Source:ZFIN;Acc:ZDB-GENE-050522-285]	-
ENSDARG00000061940	28.486	11.1994	1.33741	0.0409935	1	htr4	14	25133764	25309360	-	2543	protein_coding	5-hydroxytryptamine receptor 4 [Source:ZFIN;Acc:ZDB-GENE-160114-31]	7tm_1
ENSDARG00000043210	28.486	11.1994	1.33741	0.0409935	1	nfic	8	20624510	20795631	+	1891	protein_coding	nuclear factor I/C [Source:ZFIN;Acc:ZDB-GENE-080305-2]	MH1
ENSDARG00000096686	10.8041	2.03753	2.33863	0.041032	1	CT573003.1	12	29075171	29110805	-	869	antisense	-	-
ENSDARG00000069598	10.8041	2.03753	2.33863	0.041032	1	chrm5b	20	29228337	29229854	-	1518	protein_coding	cholinergic receptor, muscarinic 5b [Source:ZFIN;Acc:ZDB-GENE-041001-169]	7tm_1
ENSDARG00000086369	10.8041	2.03753	2.33863	0.041032	1	si:ch211-167j9.5	15	23807495	23814330	-	1422	protein_coding	si:ch211-167j9.5 [Source:ZFIN;Acc:ZDB-GENE-131121-210]	Pkinase_Tyr
novel.1041	10.8041	2.03753	2.33863	0.041032	1	-	4	28720876	28721375	-	500	-	-	-
ENSDARG00000106667	10.8041	2.03753	2.33863	0.041032	1	znf977	4	50572302	50573195	+	308	protein_coding	zinc finger protein 977 [Source:ZFIN;Acc:ZDB-GENE-110913-138]	-
ENSDARG00000103248	10.8041	2.03753	2.33863	0.041032	1	CABZ01064771.1	KN150314.1	1230	7448	-	5648	protein_coding	-	-
ENSDARG00000009702	10.8041	2.03753	2.33863	0.041032	1	ascl1b	7	49695904	49715154	+	4674	protein_coding	achaete-scute family bHLH transcription factor 1b [Source:ZFIN;Acc:ZDB-GENE-980526-174]	-
ENSDARG00000037398	10.8041	2.03753	2.33863	0.041032	1	zgc:113229	14	21934331	21944409	+	4166	protein_coding	zgc:113229 [Source:ZFIN;Acc:ZDB-GENE-050417-475]	-
ENSDARG00000063186	10.8041	2.03753	2.33863	0.041032	1	BEND7	18	8382131	8398972	-	3478	protein_coding	si:ch211-220f12.4 [Source:ZFIN;Acc:ZDB-GENE-050419-200]	-
ENSDARG00000096899	26.5214	10.1814	1.37069	0.041904	1	CU929451.1	25	8518356	8521485	+	2169	processed_transcript	-	-
ENSDARG00000017400	40.274	17.3073	1.21273	0.0425719	1	klf1	6	8129543	8140958	+	2525	protein_coding	Kruppel-like factor 1 (erythroid) [Source:ZFIN;Acc:ZDB-GENE-980526-55]	-
ENSDARG00000091835	40.274	17.3073	1.21273	0.0425719	1	si:ch73-264p11.1	24	25191415	25205140	+	1747	protein_coding	si:ch73-264p11.1 [Source:ZFIN;Acc:ZDB-GENE-120703-35]	SH2
ENSDARG00000109202	51.0796	23.4153	1.12128	0.042612	1	BX324216.3	22	10037276	10051551	-	4020	protein_coding	-	-
ENSDARG00000011498	89.3904	43.775	1.02799	0.0426793	1	si:ch211-212o1.2	18	18000695	18060544	+	2441	protein_coding	si:ch211-212o1.2 [Source:ZFIN;Acc:ZDB-GENE-041111-310]	-
novel.3281	24.5567	9.16342	1.41026	0.0428142	1	-	CHR_ALT_CTG23_1_4	12362862	12419761	+	2437	-	PF04113:Gpi16 subunit, GPI transamidase component	-
novel.819	24.5567	9.16342	1.41026	0.0428142	1	-	23	1611739	1612717	-	734	-	-	-
ENSDARG00000071772	24.5567	9.16342	1.41026	0.0428142	1	si:ch211-253p2.2	12	6542789	6551681	-	2794	protein_coding	si:ch211-253p2.2 [Source:ZFIN;Acc:ZDB-GENE-041111-272]	-
ENSDARG00000045141	59.9206	27.4872	1.12087	0.0431193	1	aqp8a.1	12	20366109	20373058	-	1029	protein_coding	aquaporin 8a, tandem duplicate 1 [Source:ZFIN;Acc:ZDB-GENE-040912-106]	-
ENSDARG00000100947	68.7615	32.5772	1.07493	0.0433401	1	mafk	3	42964045	42981739	-	1345	protein_coding	v-maf avian musculoaponeurotic fibrosarcoma oncogene homolog K [Source:ZFIN;Acc:ZDB-GENE-040624-9]	bZIP_Maf
novel.499	68.7615	32.5772	1.07493	0.0433401	1	-	18	6096946	6099430	-	2412	-	-	-
novel.1620	22.5921	8.14543	1.4581	0.043693	1	-	CHR_ALT_CTG12_1_10	21302260	21326146	+	636	-	-	-
novel.2549	22.5921	8.14543	1.4581	0.043693	1	-	CHR_ALT_CTG18_1_39	36583182	36586803	+	689	-	PF03629:Carbohydrate esterase, sialic acid-specific acetylesterase	-
novel.3497	12.7688	3.0555	2.02022	0.0439913	1	-	CHR_ALT_CTG25_2_1	14500138	14502274	+	714	-	-	-
novel.229	12.7688	3.0555	2.02022	0.0439913	1	-	13	49440276	49440911	+	636	-	-	-
ENSDARG00000071261	12.7688	3.0555	2.02022	0.0439913	1	zmp:0000001139	23	6141541	6156179	+	2625	protein_coding	zmp:0000001139 [Source:ZFIN;Acc:ZDB-GENE-140106-99]	-
ENSDARG00000092137	12.7688	3.0555	2.02022	0.0439913	1	si:dkey-4i23.5	2	35612621	35614293	+	572	protein_coding	si:dkey-4i23.5 [Source:ZFIN;Acc:ZDB-GENE-070912-543]	-
ENSDARG00000012057	12.7688	3.0555	2.02022	0.0439913	1	mtnr1al	14	26075799	26094172	-	1101	protein_coding	melatonin receptor type 1A like [Source:ZFIN;Acc:ZDB-GENE-990415-154]	7tm_1
ENSDARG00000104852	12.7688	3.0555	2.02022	0.0439913	1	si:ch211-142b24.8	4	42019169	42028856	+	1684	protein_coding	si:ch211-142b24.8 [Source:ZFIN;Acc:ZDB-GENE-141215-45]	-
ENSDARG00000093427	12.7688	3.0555	2.02022	0.0439913	1	BX465862.2	4	11765486	11768005	-	649	antisense	-	-
novel.121	12.7688	3.0555	2.02022	0.0439913	1	-	11	12654475	12656789	+	2315	-	-	-
novel.2426	12.7688	3.0555	2.02022	0.0439913	1	-	CHR_ALT_CTG17_2_5	23706257	23734967	-	3266	-	PF14306:PUA-like domain|PF01583:Adenylylsulphate kinase|PF01747:ATP-sulfurylase	-
ENSDARG00000035388	12.7688	3.0555	2.02022	0.0439913	1	tmem174	5	35105085	35108893	-	717	protein_coding	transmembrane protein 174 [Source:ZFIN;Acc:ZDB-GENE-080819-2]	-
ENSDARG00000074653	12.7688	3.0555	2.02022	0.0439913	1	si:ch211-233m11.1	13	2830574	2849857	+	4254	protein_coding	si:ch211-233m11.1 [Source:ZFIN;Acc:ZDB-GENE-081028-16]	NACHT
novel.1308	12.7688	3.0555	2.02022	0.0439913	1	-	9	49698	50079	+	382	-	-	-
novel.2690	12.7688	3.0555	2.02022	0.0439913	1	-	CHR_ALT_CTG1_1_15	19808481	19818738	+	1906	-	PF00651:BTB/POZ domain	BTB
ENSDARG00000017388	57.9559	26.4692	1.12707	0.0440851	1	gstt1b	21	15713097	15720534	+	1333	protein_coding	glutathione S-transferase theta 1b [Source:ZFIN;Acc:ZDB-GENE-040426-1491]	GST_C
ENSDARG00000094738	20.6274	7.12744	1.51715	0.0444891	1	loxhd1a	21	5257018	5359816	+	6879	protein_coding	lipoxygenase homology domains 1a [Source:ZFIN;Acc:ZDB-GENE-091112-20]	-
ENSDARG00000103608	36.3447	15.2714	1.24431	0.044879	1	zgc:153431	11	43751263	43787153	+	1267	protein_coding	zgc:153431 [Source:ZFIN;Acc:ZDB-GENE-060825-281]	-
ENSDARG00000112301	36.3447	15.2714	1.24431	0.044879	1	CU570881.2	22	4782287	4813345	-	2683	protein_coding	-	-
ENSDARG00000040177	18.6628	6.10946	1.59193	0.0451175	1	rgs16	6	35443430	35446110	-	1306	protein_coding	regulator of G protein signaling 16 [Source:ZFIN;Acc:ZDB-GENE-050417-393]	RGS
novel.1860	14.7334	4.07349	1.82402	0.0452022	1	-	CHR_ALT_CTG13_2_1	8335363	8343305	-	929	-	PF00270:DEAD/DEAH box helicase	DEAD
ENSDARG00000114396	14.7334	4.07349	1.82402	0.0452022	1	znf1017	4	71819777	71824845	+	2317	protein_coding	zinc finger protein 1017 [Source:ZFIN;Acc:ZDB-GENE-110914-38]	zf-C2H2
novel.2379	14.7334	4.07349	1.82402	0.0452022	1	-	CHR_ALT_CTG17_1_3	6957656	6962133	+	523	-	PF01266:FAD dependent oxidoreductase	DAO
ENSDARG00000056439	14.7334	4.07349	1.82402	0.0452022	1	2022-03-04	9	52492639	52539704	+	1611	protein_coding	membrane-associated ring finger (C3HC4) 4 [Source:ZFIN;Acc:ZDB-GENE-041210-304]	-
ENSDARG00000102528	14.7334	4.07349	1.82402	0.0452022	1	AL935126.1	7	47385216	47398680	-	3440	antisense	-	-
ENSDARG00000077021	14.7334	4.07349	1.82402	0.0452022	1	calhm1	13	25412307	25417915	+	3309	protein_coding	calcium homeostasis modulator 1 [Source:ZFIN;Acc:ZDB-GENE-081107-71]	-
ENSDARG00000093972	16.6981	5.09147	1.68985	0.045436	1	ftr79	20	26920681	26936887	-	3118	protein_coding	finTRIM family, member 79 [Source:ZFIN;Acc:ZDB-GENE-060126-4]	zf-B_box
ENSDARG00000102385	16.6981	5.09147	1.68985	0.045436	1	CR774179.2	10	21814475	21843727	-	534	antisense	-	-
ENSDARG00000075958	16.6981	5.09147	1.68985	0.045436	1	si:dkey-266f7.9	19	8086491	8096984	-	1186	protein_coding	si:dkey-266f7.9 [Source:ZFIN;Acc:ZDB-GENE-070705-440]	PI-PLC-X
novel.1902	54.0266	25.4512	1.08232	0.046223	1	-	CHR_ALT_CTG14_1_16	23264846	23402311	+	1089	-	PF00076:RNA recognition motif. (a.k.a. RRM, RBD, or RNP domain)	RRM_1
ENSDARG00000104752	32.4154	13.2354	1.2845	0.0475441	1	COLEC10	16	9680908	9694822	-	1376	protein_coding	si:ch211-93i7.4 [Source:ZFIN;Acc:ZDB-GENE-141216-492]	Lectin_C
ENSDARG00000061786	32.4154	13.2354	1.2845	0.0475441	1	klhl2	1	20932052	20970266	-	2612	protein_coding	kelch-like family member 2 [Source:ZFIN;Acc:ZDB-GENE-090312-193]	BACK
novel.1343	32.4154	13.2354	1.2845	0.0475441	1	-	9	55714079	55715506	-	1376	-	-	-
novel.750	41.2563	18.3253	1.1655	0.0485971	1	-	22	2152235	2156226	+	1542	-	PF00096:Zinc finger, C2H2 type	zf-C2H2
novel.2474	41.2563	18.3253	1.1655	0.0485971	1	-	CHR_ALT_CTG18_1_20	18887234	18890447	-	1125	-	PF02441:Flavoprotein	Flavoprotein
novel.4797	41.2563	18.3253	1.1655	0.0485971	1	-	CHR_ALT_CTG9_2_3	21868947	21873780	+	897	-	-	-
ENSDARG00000086159	50.0973	23.4153	1.09333	0.0486862	1	si:ch73-206d17.1	23	26491931	26502521	+	5816	protein_coding	si:ch73-206d17.1 [Source:ZFIN;Acc:ZDB-GENE-090313-143]	Pkinase_Tyr
ENSDARG00000056954	29.4684	12.2174	1.2619	0.0490282	1	si:dkeyp-38g8.5	4	16315692	16319762	+	1196	protein_coding	si:dkeyp-38g8.5 [Source:ZFIN;Acc:ZDB-GENE-081104-62]	-

## Sheet: Up_GOenrich
Category	GOID	Description	GeneRatio	BgRatio	pvalue	padj	geneID	geneName	Count
BP	GO:0002703	regulation of leukocyte mediated immunity	3/237	11/15599	0.000522139	0.492377	ENSDARG00000042677/ENSDARG00000012196/ENSDARG00000086159	cadm1b/fer/si:ch73-206d17.1	3
BP	GO:0002697	regulation of immune effector process	4/237	32/15599	0.00133734	0.630557	ENSDARG00000101621/ENSDARG00000042677/ENSDARG00000012196/ENSDARG00000086159	CABZ01040054.1/cadm1b/fer/si:ch73-206d17.1	4
BP	GO:0002274	myeloid leukocyte activation	3/237	18/15599	0.00238705	0.75033	ENSDARG00000070502/ENSDARG00000012196/ENSDARG00000086159	si:dkey-31e10.5/fer/si:ch73-206d17.1	3
BP	GO:0006955	immune response	13/237	378/15599	0.00527233	0.851807	ENSDARG00000007783/ENSDARG00000070502/ENSDARG00000101621/ENSDARG00000116618/ENSDARG00000015887/ENSDARG00000057479/ENSDARG00000087474/ENSDARG00000070280/ENSDARG00000042677/ENSDARG00000012196/ENSDARG00000093111/ENSDARG00000100301/ENSDARG00000086159	blk/si:dkey-31e10.5/CABZ01040054.1/si:ch73-27e22.8/b2ml/hrh2b/ccr6a/hist1h2a3/cadm1b/fer/si:ch211-209l18.2/CABZ01065328.2/si:ch73-206d17.1	13
BP	GO:0002443	leukocyte mediated immunity	3/237	25/15599	0.00622226	0.851807	ENSDARG00000042677/ENSDARG00000012196/ENSDARG00000086159	cadm1b/fer/si:ch73-206d17.1	3
BP	GO:0002694	regulation of leukocyte activation	3/237	28/15599	0.00857174	0.851807	ENSDARG00000070502/ENSDARG00000012196/ENSDARG00000086159	si:dkey-31e10.5/fer/si:ch73-206d17.1	3
BP	GO:0015858	nucleoside transport	2/237	10/15599	0.00954516	0.851807	novel.2671/ENSDARG00000079873	-/si:ch211-160d14.6	2
BP	GO:0018216	peptidyl-arginine methylation	2/237	10/15599	0.00954516	0.851807	ENSDARG00000040633/ENSDARG00000079605	PRMT8/prmt5	2
BP	GO:0035246	peptidyl-arginine N-methylation	2/237	10/15599	0.00954516	0.851807	ENSDARG00000040633/ENSDARG00000079605	PRMT8/prmt5	2
BP	GO:0035247	peptidyl-arginine omega-N-methylation	2/237	10/15599	0.00954516	0.851807	ENSDARG00000040633/ENSDARG00000079605	PRMT8/prmt5	2
BP	GO:0050865	regulation of cell activation	3/237	30/15599	0.0103898	0.851807	ENSDARG00000070502/ENSDARG00000012196/ENSDARG00000086159	si:dkey-31e10.5/fer/si:ch73-206d17.1	3
BP	GO:0018107	peptidyl-threonine phosphorylation	3/237	32/15599	0.0124146	0.851807	ENSDARG00000043648/ENSDARG00000030604/ENSDARG00000029474	pnck/phkg1a/camk1b	3
BP	GO:0018210	peptidyl-threonine modification	3/237	32/15599	0.0124146	0.851807	ENSDARG00000043648/ENSDARG00000030604/ENSDARG00000029474	pnck/phkg1a/camk1b	3
BP	GO:0018195	peptidyl-arginine modification	2/237	12/15599	0.0137227	0.851807	ENSDARG00000040633/ENSDARG00000079605	PRMT8/prmt5	2
BP	GO:0006278	RNA-dependent DNA biosynthetic process	2/237	13/15599	0.0160568	0.851807	ENSDARG00000103037/ENSDARG00000098779	CR848788.1/BX547930.4	2
BP	GO:0001775	cell activation	5/237	97/15599	0.0161616	0.851807	ENSDARG00000070502/ENSDARG00000101621/ENSDARG00000019392/ENSDARG00000012196/ENSDARG00000086159	si:dkey-31e10.5/CABZ01040054.1/stat5a/fer/si:ch73-206d17.1	5
BP	GO:0038083	peptidyl-tyrosine autophosphorylation	3/237	37/15599	0.018402	0.851807	ENSDARG00000007783/ENSDARG00000012196/ENSDARG00000086159	blk/fer/si:ch73-206d17.1	3
BP	GO:0015849	organic acid transport	6/237	138/15599	0.0188786	0.851807	ENSDARG00000099265/ENSDARG00000054343/ENSDARG00000020718/ENSDARG00000003615/ENSDARG00000013926/ENSDARG00000062821	slc7a5/slc7a8b/slc25a22a/slc26a3.2/slc16a9a/slc6a15	6
BP	GO:0046942	carboxylic acid transport	6/237	138/15599	0.0188786	0.851807	ENSDARG00000099265/ENSDARG00000054343/ENSDARG00000020718/ENSDARG00000003615/ENSDARG00000013926/ENSDARG00000062821	slc7a5/slc7a8b/slc25a22a/slc26a3.2/slc16a9a/slc6a15	6
BP	GO:0006865	amino acid transport	4/237	67/15599	0.0188868	0.851807	ENSDARG00000099265/ENSDARG00000054343/ENSDARG00000020718/ENSDARG00000062821	slc7a5/slc7a8b/slc25a22a/slc6a15	4
BP	GO:0045321	leukocyte activation	4/237	69/15599	0.0208118	0.851807	ENSDARG00000070502/ENSDARG00000019392/ENSDARG00000012196/ENSDARG00000086159	si:dkey-31e10.5/stat5a/fer/si:ch73-206d17.1	4
BP	GO:0002263	cell activation involved in immune response	2/237	16/15599	0.0239766	0.851807	ENSDARG00000012196/ENSDARG00000086159	fer/si:ch73-206d17.1	2
BP	GO:0002366	leukocyte activation involved in immune response	2/237	16/15599	0.0239766	0.851807	ENSDARG00000012196/ENSDARG00000086159	fer/si:ch73-206d17.1	2
BP	GO:0033692	cellular polysaccharide biosynthetic process	2/237	16/15599	0.0239766	0.851807	ENSDARG00000030604/ENSDARG00000094415	phkg1a/si:ch211-264e16.2	2
BP	GO:0003333	amino acid transmembrane transport	3/237	42/15599	0.025732	0.851807	ENSDARG00000054343/ENSDARG00000020718/ENSDARG00000062821	slc7a8b/slc25a22a/slc6a15	3
BP	GO:0046785	microtubule polymerization	2/237	17/15599	0.0269053	0.851807	ENSDARG00000096668/ENSDARG00000105029	MZT1/TPPP	2
BP	GO:0050776	regulation of immune response	5/237	113/15599	0.0290371	0.851807	ENSDARG00000070502/ENSDARG00000101621/ENSDARG00000042677/ENSDARG00000012196/ENSDARG00000086159	si:dkey-31e10.5/CABZ01040054.1/cadm1b/fer/si:ch73-206d17.1	5
BP	GO:0000271	polysaccharide biosynthetic process	2/237	18/15599	0.0299701	0.851807	ENSDARG00000030604/ENSDARG00000094415	phkg1a/si:ch211-264e16.2	2
BP	GO:0045637	regulation of myeloid cell differentiation	2/237	18/15599	0.0299701	0.851807	ENSDARG00000019392/ENSDARG00000013477	stat5a/gata1a	2
BP	GO:0045666	positive regulation of neuron differentiation	3/237	46/15599	0.0325645	0.851807	ENSDARG00000096711/ENSDARG00000043648/ENSDARG00000029474	si:ch211-194k22.8/pnck/camk1b	3
BP	GO:0060215	primitive hemopoiesis	3/237	46/15599	0.0325645	0.851807	ENSDARG00000054903/ENSDARG00000013477/ENSDARG00000017400	mta3/gata1a/klf1	3
BP	GO:0002682	regulation of immune system process	7/237	199/15599	0.0325701	0.851807	ENSDARG00000070502/ENSDARG00000101621/ENSDARG00000019392/ENSDARG00000042677/ENSDARG00000012196/ENSDARG00000013477/ENSDARG00000086159	si:dkey-31e10.5/CABZ01040054.1/stat5a/cadm1b/fer/gata1a/si:ch73-206d17.1	7
BP	GO:0032386	regulation of intracellular transport	2/237	19/15599	0.0331662	0.851807	ENSDARG00000012196/ENSDARG00000086159	fer/si:ch73-206d17.1	2
BP	GO:0060341	regulation of cellular localization	3/237	48/15599	0.0363005	0.851807	ENSDARG00000086283/ENSDARG00000012196/ENSDARG00000086159	cnsta/fer/si:ch73-206d17.1	3
BP	GO:0002684	positive regulation of immune system process	5/237	122/15599	0.038504	0.851807	ENSDARG00000101621/ENSDARG00000019392/ENSDARG00000042677/ENSDARG00000012196/ENSDARG00000086159	CABZ01040054.1/stat5a/cadm1b/fer/si:ch73-206d17.1	5
BP	GO:0001523	retinoid metabolic process	2/237	22/15599	0.0434965	0.851807	ENSDARG00000054420/ENSDARG00000056029	rpe65c/cyp26c1	2
BP	GO:0007173	epidermal growth factor receptor signaling pathway	2/237	22/15599	0.0434965	0.851807	ENSDARG00000012196/ENSDARG00000086159	fer/si:ch73-206d17.1	2
BP	GO:0016101	diterpenoid metabolic process	2/237	22/15599	0.0434965	0.851807	ENSDARG00000054420/ENSDARG00000056029	rpe65c/cyp26c1	2
BP	GO:0016575	histone deacetylation	2/237	22/15599	0.0434965	0.851807	ENSDARG00000075139/ENSDARG00000062893	hdac5/si:dkey-103i16.6	2
BP	GO:0034637	cellular carbohydrate biosynthetic process	2/237	22/15599	0.0434965	0.851807	ENSDARG00000030604/ENSDARG00000094415	phkg1a/si:ch211-264e16.2	2
BP	GO:0038127	ERBB signaling pathway	2/237	22/15599	0.0434965	0.851807	ENSDARG00000012196/ENSDARG00000086159	fer/si:ch73-206d17.1	2
BP	GO:0006476	protein deacetylation	2/237	23/15599	0.0471725	0.851807	ENSDARG00000075139/ENSDARG00000062893	hdac5/si:dkey-103i16.6	2
BP	GO:0006721	terpenoid metabolic process	2/237	23/15599	0.0471725	0.851807	ENSDARG00000054420/ENSDARG00000056029	rpe65c/cyp26c1	2
BP	GO:0022600	digestive system process	2/237	23/15599	0.0471725	0.851807	ENSDARG00000057479/ENSDARG00000069598	hrh2b/chrm5b	2
BP	GO:1902475	L-alpha-amino acid transmembrane transport	2/237	23/15599	0.0471725	0.851807	ENSDARG00000054343/ENSDARG00000020718	slc7a8b/slc25a22a	2
BP	GO:0045597	positive regulation of cell differentiation	4/237	91/15599	0.0498911	0.851807	ENSDARG00000096711/ENSDARG00000043648/ENSDARG00000019392/ENSDARG00000029474	si:ch211-194k22.8/pnck/stat5a/camk1b	4
CC	GO:0030686	90S preribosome	2/228	16/14886	0.0243363	0.805547	ENSDARG00000054154/ENSDARG00000018902	bms1/pes	2
CC	GO:0032281	AMPA glutamate receptor complex	2/228	16/14886	0.0243363	0.805547	ENSDARG00000039240/ENSDARG00000032714	cacng5b/gria1b	2
CC	GO:0034703	cation channel complex	5/228	112/14886	0.0289185	0.805547	ENSDARG00000001881/ENSDARG00000039240/ENSDARG00000079295/ENSDARG00000032714/novel.4260	cacnb3a/cacng5b/cacna1bb/gria1b/-	5
CC	GO:0008328	ionotropic glutamate receptor complex	2/228	20/14886	0.0370251	0.805547	ENSDARG00000039240/ENSDARG00000032714	cacng5b/gria1b	2
CC	GO:0098878	neurotransmitter receptor complex	2/228	20/14886	0.0370251	0.805547	ENSDARG00000039240/ENSDARG00000032714	cacng5b/gria1b	2
MF	GO:0005516	calmodulin binding	5/292	72/17095	0.0077425	0.574978	ENSDARG00000002816/ENSDARG00000043648/ENSDARG00000030604/ENSDARG00000029474/ENSDARG00000093431	rasgrf2b/pnck/phkg1a/camk1b/BX119909.1	5
MF	GO:0016273	arginine N-methyltransferase activity	2/292	10/17095	0.0119522	0.574978	ENSDARG00000040633/ENSDARG00000079605	PRMT8/prmt5	2
MF	GO:0016274	protein-arginine N-methyltransferase activity	2/292	10/17095	0.0119522	0.574978	ENSDARG00000040633/ENSDARG00000079605	PRMT8/prmt5	2
MF	GO:0017136	NAD-dependent histone deacetylase activity	2/292	10/17095	0.0119522	0.574978	ENSDARG00000075139/ENSDARG00000062893	hdac5/si:dkey-103i16.6	2
MF	GO:0020037	heme binding	7/292	149/17095	0.0141832	0.574978	novel.3431/ENSDARG00000086790/ENSDARG00000098315/ENSDARG00000113820/ENSDARG00000056029/novel.4562/ENSDARG00000094738	-/gucy1b1/cyp1a/cyp46a1.4/cyp26c1/-/loxhd1a	7
MF	GO:0004143	diacylglycerol kinase activity	2/292	11/17095	0.0144449	0.574978	ENSDARG00000009837/ENSDARG00000076025	agk/dgkzb	2
MF	GO:0008331	high voltage-gated calcium channel activity	2/292	11/17095	0.0144449	0.574978	ENSDARG00000001881/ENSDARG00000079295	cacnb3a/cacna1bb	2
MF	GO:0034979	NAD-dependent protein deacetylase activity	2/292	11/17095	0.0144449	0.574978	ENSDARG00000075139/ENSDARG00000062893	hdac5/si:dkey-103i16.6	2
MF	GO:0046906	tetrapyrrole binding	7/292	152/17095	0.0156718	0.574978	novel.3431/ENSDARG00000086790/ENSDARG00000098315/ENSDARG00000113820/ENSDARG00000056029/novel.4562/ENSDARG00000094738	-/gucy1b1/cyp1a/cyp46a1.4/cyp26c1/-/loxhd1a	7
MF	GO:0004683	calmodulin-dependent protein kinase activity	3/292	32/17095	0.0169736	0.574978	ENSDARG00000043648/ENSDARG00000030604/ENSDARG00000029474	pnck/phkg1a/camk1b	3
MF	GO:0005283	amino acid:sodium symporter activity	2/292	12/17095	0.0171403	0.574978	ENSDARG00000020718/ENSDARG00000062821	slc25a22a/slc6a15	2
MF	GO:0005416	amino acid:cation symporter activity	2/292	13/17095	0.0200308	0.615946	ENSDARG00000020718/ENSDARG00000062821	slc25a22a/slc6a15	2
MF	GO:0005261	cation channel activity	11/292	324/17095	0.0239157	0.678838	ENSDARG00000001881/ENSDARG00000039240/ENSDARG00000079295/ENSDARG00000032714/novel.4260/ENSDARG00000090815/ENSDARG00000024139/ENSDARG00000101522/ENSDARG00000105453/ENSDARG00000094738/ENSDARG00000077021	cacnb3a/cacng5b/cacna1bb/gria1b/-/kcnj10a/p2rx8/FO907089.1/kcnk17/loxhd1a/calhm1	11
MF	GO:0008227	G-protein coupled amine receptor activity	4/292	67/17095	0.0275974	0.696396	ENSDARG00000057479/ENSDARG00000116658/ENSDARG00000061940/ENSDARG00000069598	hrh2b/taar18h/htr4/chrm5b	4
MF	GO:0004407	histone deacetylase activity	2/292	17/17095	0.0333988	0.696396	ENSDARG00000075139/ENSDARG00000062893	hdac5/si:dkey-103i16.6	2
MF	GO:0005245	voltage-gated calcium channel activity	3/292	42/17095	0.0347057	0.696396	ENSDARG00000001881/ENSDARG00000039240/ENSDARG00000079295	cacnb3a/cacng5b/cacna1bb	3
MF	GO:0033558	protein deacetylase activity	2/292	18/17095	0.0371576	0.696396	ENSDARG00000075139/ENSDARG00000062893	hdac5/si:dkey-103i16.6	2
MF	GO:0046943	carboxylic acid transmembrane transporter activity	5/292	109/17095	0.0390928	0.696396	ENSDARG00000054343/ENSDARG00000020718/ENSDARG00000003615/ENSDARG00000013926/ENSDARG00000062821	slc7a8b/slc25a22a/slc26a3.2/slc16a9a/slc6a15	5
MF	GO:0003951	NAD+ kinase activity	2/292	19/17095	0.04107	0.696396	ENSDARG00000009837/ENSDARG00000076025	agk/dgkzb	2
MF	GO:0004715	non-membrane spanning protein tyrosine kinase activity	3/292	45/17095	0.0413418	0.696396	ENSDARG00000007783/ENSDARG00000012196/ENSDARG00000086159	blk/fer/si:ch73-206d17.1	3
MF	GO:0005342	organic acid transmembrane transporter activity	5/292	111/17095	0.0417469	0.696396	ENSDARG00000054343/ENSDARG00000020718/ENSDARG00000003615/ENSDARG00000013926/ENSDARG00000062821	slc7a8b/slc25a22a/slc26a3.2/slc16a9a/slc6a15	5
MF	GO:0005343	organic acid:sodium symporter activity	2/292	20/17095	0.0451296	0.696396	ENSDARG00000020718/ENSDARG00000062821	slc25a22a/slc6a15	2
MF	GO:0019213	deacetylase activity	2/292	20/17095	0.0451296	0.696396	ENSDARG00000075139/ENSDARG00000062893	hdac5/si:dkey-103i16.6	2
MF	GO:0099528	G-protein coupled neurotransmitter receptor activity	3/292	48/17095	0.0485677	0.696396	ENSDARG00000057479/ENSDARG00000061940/ENSDARG00000069598	hrh2b/htr4/chrm5b	3

## Sheet: Up_KEGGenrich
KEGGID	Description	GeneRatio	BgRatio	pvalue	padj	geneID	geneName	keggID	Count
dre04020	Calcium signaling pathway	12/134	367/7602	0.0281254	0.783862	novel.4146/ENSDARG00000030604/ENSDARG00000074117/ENSDARG00000079295/ENSDARG00000057479/ENSDARG00000024139/ENSDARG00000075112/novel.5023/ENSDARG00000029474/ENSDARG00000101522/ENSDARG00000061940/ENSDARG00000069598	-/phkg1a/si:dkey-1h24.2/cacna1bb/hrh2b/p2rx8/tacr3a/-/camk1b/FO907089.1/htr4/chrm5b	dre:497384/dre:565379/dre:100137117/dre:562796/dre:100005590/dre:387299/dre:555482/dre:245950/dre:794026/dre:101882451/dre:101882850/dre:561491	12
dre04260	Cardiac muscle contraction	7/134	178/7602	0.0375654	0.783862	ENSDARG00000001881/ENSDARG00000009209/ENSDARG00000069464/ENSDARG00000039240/ENSDARG00000103837/ENSDARG00000019856/novel.3229	cacnb3a/slc9a6a/cox7a1/cacng5b/CU633479.2/atp1a1b/-	dre:565158/dre:792983/dre:767664/dre:100331116/dre:100329813/dre:64616/dre:559015	7
dre04010	MAPK signaling pathway	14/134	486/7602	0.0466698	0.783862	novel.4146/ENSDARG00000087346/novel.3385/ENSDARG00000058381/novel.1451/novel.4454/ENSDARG00000001881/ENSDARG00000002816/ENSDARG00000090844/ENSDARG00000039240/ENSDARG00000079295/ENSDARG00000099220/novel.3229/novel.1589	-/rap1ab/-/zgc:171775/-/-/cacnb3a/rasgrf2b/CABZ01054965.1/cacng5b/cacna1bb/BX571942.1/-/-	dre:497384/dre:406714/dre:544667/dre:562552/dre:558859/dre:58130/dre:565158/dre:553520/dre:799279/dre:100331116/dre:562796/dre:100332852/dre:559015/dre:100332852	14
dre00770	Pantothenate and CoA biosynthesis	2/134	20/7602	0.0476373	0.783862	ENSDARG00000098453/novel.2474	pank4/-	dre:393487/dre:393753	2
dre00980	Metabolism of xenobiotics by cytochrome P450	4/134	79/7602	0.0503526	0.783862	ENSDARG00000098315/ENSDARG00000022165/ENSDARG00000036587/ENSDARG00000017388	cyp1a/mgst1.2/cbr1/gstt1b	dre:140634/dre:431762/dre:373866/dre:393556	4
dre00230	Purine metabolism	7/134	191/7602	0.0515632	0.783862	novel.4089/ENSDARG00000033367/ENSDARG00000086790/novel.2599/ENSDARG00000026820/ENSDARG00000040942/novel.2426	-/rrm2b/gucy1b1/-/gucy2d/pnp6/-	dre:100005067/dre:368909/dre:100150304/dre:431724/dre:140426/dre:402953/dre:777719	7
dre04142	Lysosome	7/134	192/7602	0.05276	0.783862	ENSDARG00000058504/novel.4232/ENSDARG00000071424/ENSDARG00000103235/novel.4172/ENSDARG00000113932/ENSDARG00000038166	ap1s2/-/ap3d1/mfsd8/-/LO018011.1/hyal6	dre:327237/dre:445244/dre:563359/dre:564342/dre:492643/dre:403021/dre:791189	7
dre00120	Primary bile acid biosynthesis	2/134	27/7602	0.0813104	0.939587	ENSDARG00000113820/novel.2926	cyp46a1.4/-	dre:553543/dre:553653	2
dre00531	Glycosaminoglycan degradation	2/134	27/7602	0.0813104	0.939587	ENSDARG00000063634/ENSDARG00000038166	hpse/hyal6	dre:563020/dre:791189	2
dre00790	Folate biosynthesis	2/134	35/7602	0.126049	0.953748	ENSDARG00000036587/ENSDARG00000058553	cbr1/sprb	dre:373866/dre:795445	2
dre04261	Adrenergic signaling in cardiomyocytes	8/134	293/7602	0.145226	0.953748	novel.4146/ENSDARG00000058381/ENSDARG00000001881/novel.2211/ENSDARG00000039240/ENSDARG00000103837/ENSDARG00000019856/novel.3229	-/zgc:171775/cacnb3a/-/cacng5b/CU633479.2/atp1a1b/-	dre:497384/dre:562552/dre:565158/dre:555423/dre:100331116/dre:100329813/dre:64616/dre:559015	8
dre00983	Drug metabolism - other enzymes	4/134	119/7602	0.157996	0.953748	ENSDARG00000033367/novel.2599/ENSDARG00000022165/ENSDARG00000017388	rrm2b/-/mgst1.2/gstt1b	dre:368909/dre:431724/dre:431762/dre:393556	4
dre00480	Glutathione metabolism	3/134	78/7602	0.158329	0.953748	ENSDARG00000033367/ENSDARG00000022165/ENSDARG00000017388	rrm2b/mgst1.2/gstt1b	dre:368909/dre:431762/dre:393556	3
dre00640	Propanoate metabolism	2/134	41/7602	0.16257	0.953748	ENSDARG00000044914/ENSDARG00000113739	suclg2/CABZ01055489.1	dre:317746/dre:559403	2
dre00920	Sulfur metabolism	1/134	12/7602	0.192301	0.953748	novel.2426	-	dre:777719	1
dre00830	Retinol metabolism	3/134	92/7602	0.220737	0.953748	ENSDARG00000098315/ENSDARG00000054420/ENSDARG00000056029	cyp1a/rpe65c/cyp26c1	dre:140634/dre:100004076/dre:554036	3
dre00760	Nicotinate and nicotinamide metabolism	2/134	51/7602	0.226652	0.953748	ENSDARG00000040942/ENSDARG00000062893	pnp6/si:dkey-103i16.6	dre:402953/dre:557125	2
dre03450	Non-homologous end-joining	1/134	16/7602	0.247858	0.953748	novel.1723	-	dre:334488	1
dre00310	Lysine degradation	3/134	99/7602	0.25362	0.953748	novel.1359/ENSDARG00000036135/novel.3642	-/bbox1/-	dre:558337/dre:572649/dre:569041	3
dre00513	Various types of N-glycan biosynthesis	2/134	56/7602	0.259403	0.953748	ENSDARG00000046150/ENSDARG00000041791	b4galnt4a/mgat4c	dre:565184/dre:100333333	2
dre00250	Alanine, aspartate and glutamate metabolism	2/134	57/7602	0.265969	0.953748	ENSDARG00000056804/novel.2379	IL4I1/-	dre:337166/dre:565385	2
dre02010	ABC transporters	2/134	57/7602	0.265969	0.953748	ENSDARG00000074254/ENSDARG00000059409	abcb6b/abcd2	dre:100004801/dre:100537809	2
dre04070	Phosphatidylinositol signaling system	4/134	155/7602	0.291811	0.953748	novel.4146/novel.1394/ENSDARG00000063544/ENSDARG00000076025	-/-/pip4k2ab/dgkzb	dre:497384/dre:337236/dre:555920/dre:100148835	4
dre00380	Tryptophan metabolism	2/134	61/7602	0.292218	0.953748	ENSDARG00000098315/ENSDARG00000056804	cyp1a/IL4I1	dre:140634/dre:337166	2
dre00450	Selenocompound metabolism	1/134	21/7602	0.311998	0.953748	novel.2426	-	dre:777719	1
dre04146	Peroxisome	3/134	112/7602	0.316183	0.953748	novel.2926/ENSDARG00000059409/novel.2379	-/abcd2/-	dre:553653/dre:100537809/dre:565385	3
dre00360	Phenylalanine metabolism	1/134	22/7602	0.324159	0.953748	ENSDARG00000056804	IL4I1	dre:337166	1
dre00910	Nitrogen metabolism	1/134	22/7602	0.324159	0.953748	ENSDARG00000044512	ca4c	dre:407683	1
dre04622	RIG-I-like receptor signaling pathway	2/134	66/7602	0.324852	0.953748	ENSDARG00000058381/novel.4454	zgc:171775/-	dre:562552/dre:58130	2
dre00670	One carbon pool by folate	1/134	23/7602	0.336107	0.953748	novel.4080	-	dre:100004977	1
dre00562	Inositol phosphate metabolism	3/134	118/7602	0.345275	0.953748	novel.1394/ENSDARG00000063544/ENSDARG00000075958	-/pip4k2ab/si:dkey-266f7.9	dre:337236/dre:555920/dre:100006223	3
dre00563	Glycosylphosphatidylinositol (GPI)-anchor biosynthesis	1/134	24/7602	0.347845	0.953748	novel.3281	-	dre:556667	1
dre00604	Glycosphingolipid biosynthesis - ganglio series	1/134	24/7602	0.347845	0.953748	ENSDARG00000100804	st6galnac4	dre:751653	1
dre00900	Terpenoid backbone biosynthesis	1/134	25/7602	0.359376	0.953748	novel.3182	-	dre:550281	1
dre01200	Carbon metabolism	4/134	173/7602	0.364015	0.953748	novel.3424/novel.4705/ENSDARG00000044914/ENSDARG00000097492	-/-/suclg2/AL772314.1	dre:557919/dre:334897/dre:317746/dre:402874	4
dre00520	Amino sugar and nucleotide sugar metabolism	2/134	73/7602	0.369849	0.953748	ENSDARG00000018966/ENSDARG00000094415	cyb5r1/si:ch211-264e16.2	dre:336553/dre:563347	2
dre00061	Fatty acid biosynthesis	1/134	27/7602	0.381837	0.953748	ENSDARG00000113739	CABZ01055489.1	dre:559403	1
dre00982	Drug metabolism - cytochrome P450	2/134	77/7602	0.395045	0.953748	ENSDARG00000022165/ENSDARG00000017388	mgst1.2/gstt1b	dre:431762/dre:393556	2
dre04012	ErbB signaling pathway	3/134	131/7602	0.40778	0.953748	novel.4146/novel.2067/ENSDARG00000019392	-/-/stat5a	dre:497384/dre:406349/dre:369197	3
dre00240	Pyrimidine metabolism	2/134	83/7602	0.431957	0.953748	ENSDARG00000033367/ENSDARG00000040942	rrm2b/pnp6	dre:368909/dre:402953	2
dre00561	Glycerolipid metabolism	2/134	84/7602	0.437995	0.953748	ENSDARG00000009837/ENSDARG00000076025	agk/dgkzb	dre:334270/dre:100148835	2
dre03020	RNA polymerase	1/134	36/7602	0.473614	0.953748	ENSDARG00000006434	polr1e	dre:553733	1
dre04115	p53 signaling pathway	2/134	99/7602	0.524107	0.953748	ENSDARG00000016710/ENSDARG00000033367	rchy1/rrm2b	dre:321875/dre:368909	2
dre04540	Gap junction	3/134	159/7602	0.534882	0.953748	novel.4146/ENSDARG00000086790/novel.2906	-/gucy1b1/-	dre:497384/dre:100150304/dre:378444	3
dre00010	Glycolysis / Gluconeogenesis	2/134	101/7602	0.534911	0.953748	novel.3424/ENSDARG00000097492	-/AL772314.1	dre:557919/dre:402874	2
dre04370	VEGF signaling pathway	2/134	103/7602	0.545548	0.953748	novel.4146/ENSDARG00000058381	-/zgc:171775	dre:497384/dre:562552	2
dre04912	GnRH signaling pathway	3/134	163/7602	0.551805	0.953748	novel.4146/ENSDARG00000058381/novel.5023	-/zgc:171775/-	dre:497384/dre:562552/dre:245950	3
dre00030	Pentose phosphate pathway	1/134	45/7602	0.551852	0.953748	novel.4705	-	dre:334897	1
dre04920	Adipocytokine signaling pathway	2/134	105/7602	0.556016	0.953748	novel.4454/novel.3208	-/-	dre:58130/dre:393426	2
dre00020	Citrate cycle (TCA cycle)	1/134	46/7602	0.559799	0.953748	ENSDARG00000044914	suclg2	dre:317746	1
dre00350	Tyrosine metabolism	1/134	46/7602	0.559799	0.953748	ENSDARG00000056804	IL4I1	dre:337166	1
dre03018	RNA degradation	2/134	106/7602	0.561187	0.953748	ENSDARG00000031637/ENSDARG00000097492	pan3/AL772314.1	dre:100126012/dre:402874	2
dre04137	Mitophagy - animal	2/134	107/7602	0.566315	0.953748	ENSDARG00000002663/ENSDARG00000103313	optn/rhot1b	dre:336159/dre:561933	2
dre04933	AGE-RAGE signaling pathway in diabetic complications	3/134	167/7602	0.568365	0.953748	novel.4146/ENSDARG00000058381/ENSDARG00000019392	-/zgc:171775/stat5a	dre:497384/dre:562552/dre:369197	3
dre01230	Biosynthesis of amino acids	2/134	108/7602	0.571399	0.953748	novel.4705/ENSDARG00000097492	-/AL772314.1	dre:334897/dre:402874	2
dre04514	Cell adhesion molecules (CAMs)	3/134	168/7602	0.572446	0.953748	novel.4434/ENSDARG00000103703/ENSDARG00000042677	-/CLDN23/cadm1b	dre:436612/dre:567620/dre:562183	3
dre04371	Apelin signaling pathway	4/134	234/7602	0.595704	0.953748	ENSDARG00000075139/novel.2067/novel.2255/ENSDARG00000098951	hdac5/-/-/BX957297.1	dre:557486/dre:406349/dre:436710/dre:793710	4
dre00620	Pyruvate metabolism	1/134	52/7602	0.604625	0.953748	ENSDARG00000113739	CABZ01055489.1	dre:559403	1
dre04130	SNARE interactions in vesicular transport	1/134	52/7602	0.604625	0.953748	ENSDARG00000097576	zgc:92912	dre:436805	1
dre00040	Pentose and glucuronate interconversions	1/134	55/7602	0.625308	0.953748	novel.4705	-	dre:334897	1
dre04744	Phototransduction	1/134	57/7602	0.638496	0.953748	ENSDARG00000026820	gucy2d	dre:140426	1
dre04621	NOD-like receptor signaling pathway	3/134	186/7602	0.641752	0.953748	ENSDARG00000058381/ENSDARG00000014910/novel.3982	zgc:171775/panx1b/-	dre:562552/dre:567417/dre:557239	3
dre04060	Cytokine-cytokine receptor interaction	3/134	188/7602	0.648952	0.953748	ENSDARG00000090844/ENSDARG00000087474/ENSDARG00000053702	CABZ01054965.1/ccr6a/il2rgb	dre:799279/dre:558616/dre:100144554	3
dre03050	Proteasome	1/134	59/7602	0.651224	0.953748	ENSDARG00000000656	psmb9a	dre:30665	1
dre03460	Fanconi anemia pathway	1/134	60/7602	0.657419	0.953748	ENSDARG00000102734	wdr48a	dre:777754	1
dre04217	Necroptosis	3/134	192/7602	0.663046	0.953748	novel.4454/ENSDARG00000070280/ENSDARG00000019392	-/hist1h2a3/stat5a	dre:58130/dre:100004768/dre:369197	3
dre04120	Ubiquitin mediated proteolysis	3/134	193/7602	0.666505	0.953748	ENSDARG00000016710/novel.3648/novel.4538	rchy1/-/-	dre:321875/dre:192341/dre:393445	3
dre00514	Other types of O-glycan biosynthesis	1/134	62/7602	0.669486	0.953748	novel.1359	-	dre:558337	1
dre00590	Arachidonic acid metabolism	1/134	62/7602	0.669486	0.953748	ENSDARG00000036587	cbr1	dre:373866	1
dre00564	Glycerophospholipid metabolism	2/134	132/7602	0.680568	0.953748	ENSDARG00000076025/ENSDARG00000102114	dgkzb/ptdss1b	dre:100148835/dre:559442	2
dre05168	Herpes simplex virus 1 infection	3/134	201/7602	0.69326	0.953748	novel.4454/novel.3208/ENSDARG00000015887	-/-/b2ml	dre:58130/dre:393426/dre:791742	3
dre00510	N-Glycan biosynthesis	1/134	68/7602	0.70321	0.953748	ENSDARG00000041791	mgat4c	dre:100333333	1
dre00270	Cysteine and methionine metabolism	1/134	69/7602	0.708489	0.953748	ENSDARG00000056804	IL4I1	dre:337166	1
dre00280	Valine, leucine and isoleucine degradation	1/134	69/7602	0.708489	0.953748	ENSDARG00000056804	IL4I1	dre:337166	1
dre04216	Ferroptosis	1/134	70/7602	0.713674	0.953748	ENSDARG00000071384	slc7a11	dre:100151597	1
dre04520	Adherens junction	2/134	141/7602	0.715283	0.953748	ENSDARG00000012196/novel.2999	fer/-	dre:565199/dre:393808	2
dre04910	Insulin signaling pathway	3/134	208/7602	0.715334	0.953748	novel.2067/ENSDARG00000030604/ENSDARG00000113739	-/phkg1a/CABZ01055489.1	dre:406349/dre:565379/dre:559403	3
dre04530	Tight junction	4/134	277/7602	0.725689	0.953748	novel.4393/novel.4434/ENSDARG00000087346/ENSDARG00000103703	-/-/rap1ab/CLDN23	dre:798632/dre:436612/dre:406714/dre:567620	4
dre00600	Sphingolipid metabolism	1/134	74/7602	0.733517	0.953748	ENSDARG00000063412	cers1	dre:568169	1
dre04625	C-type lectin receptor signaling pathway	2/134	150/7602	0.746804	0.953748	ENSDARG00000058381/novel.3208	zgc:171775/-	dre:562552/dre:393426	2
dre04270	Vascular smooth muscle contraction	3/134	219/7602	0.747538	0.953748	novel.4393/novel.4146/ENSDARG00000086790	-/-/gucy1b1	dre:798632/dre:497384/dre:100150304	3
dre00140	Steroid hormone biosynthesis	1/134	78/7602	0.751994	0.953748	ENSDARG00000098315	cyp1a	dre:140634	1
dre03008	Ribosome biogenesis in eukaryotes	1/134	81/7602	0.765011	0.958568	ENSDARG00000054154	bms1	dre:553241	1
dre00190	Oxidative phosphorylation	2/134	159/7602	0.775308	0.959906	novel.3770/ENSDARG00000069464	-/cox7a1	dre:556538/dre:767664	2
dre01212	Fatty acid metabolism	1/134	89/7602	0.796503	0.965793	ENSDARG00000113739	CABZ01055489.1	dre:559403	1
dre04150	mTOR signaling pathway	3/134	239/7602	0.798637	0.965793	novel.4146/ENSDARG00000099265/novel.2067	-/slc7a5/-	dre:497384/dre:797250/dre:406349	3
dre04114	Oocyte meiosis	2/134	177/7602	0.82406	0.98244	ENSDARG00000058381/novel.4391	zgc:171775/-	dre:562552/dre:797406	2
dre05132	Salmonella infection	4/134	332/7602	0.843567	0.98244	novel.4393/ENSDARG00000058381/novel.4054/novel.4454	-/zgc:171775/-/-	dre:798632/dre:562552/dre:448942/dre:58130	4
dre04620	Toll-like receptor signaling pathway	1/134	105/7602	0.847462	0.98244	ENSDARG00000058381	zgc:171775	dre:562552	1
dre03320	PPAR signaling pathway	1/134	106/7602	0.850189	0.98244	novel.1364	-	dre:550432	1
dre04510	Focal adhesion	4/134	364/7602	0.890332	0.995731	novel.4146/ENSDARG00000087346/novel.3385/ENSDARG00000003632	-/rap1ab/-/zgc:172270	dre:497384/dre:406714/dre:544667/dre:100136849	4
dre04210	Apoptosis	2/134	215/7602	0.897224	0.995731	novel.4454/novel.3932	-/-	dre:58130/dre:558237	2
dre04914	Progesterone-mediated oocyte maturation	1/134	131/7602	0.904636	0.995731	ENSDARG00000058381	zgc:171775	dre:562552	1
dre04350	TGF-beta signaling pathway	1/134	147/7602	0.928634	0.995731	novel.2067	-	dre:406349	1
dre03040	Spliceosome	1/134	160/7602	0.943636	0.995731	ENSDARG00000021945	ddx23	dre:334283	1
dre04310	Wnt signaling pathway	2/134	257/7602	0.94478	0.995731	novel.4146/novel.4644	-/-	dre:497384/dre:100006275	2
dre04916	Melanogenesis	1/134	164/7602	0.947588	0.995731	novel.4146	-	dre:497384	1
dre04110	Cell cycle	1/134	180/7602	0.960828	0.995731	novel.4391	-	dre:797406	1
dre03013	RNA transport	1/134	204/7602	0.97472	0.995731	ENSDARG00000079605	prmt5	dre:368664	1
dre04068	FoxO signaling pathway	1/134	209/7602	0.976928	0.995731	ENSDARG00000058381	zgc:171775	dre:562552	1
dre04140	Autophagy - animal	1/134	228/7602	0.983709	0.995731	novel.2067	-	dre:406349	1
dre04218	Cellular senescence	1/134	233/7602	0.985136	0.995731	ENSDARG00000058381	zgc:171775	dre:562552	1
dre04810	Regulation of actin cytoskeleton	2/134	349/7602	0.986841	0.995731	ENSDARG00000063544/ENSDARG00000069598	pip4k2ab/chrm5b	dre:555920/dre:561491	2
dre04144	Endocytosis	2/134	418/7602	0.995731	0.995731	ENSDARG00000053702/ENSDARG00000003632	il2rgb/zgc:172270	dre:100144554/dre:100136849	2
