# Supplementary material for: Bacterial Quorum-Sensing Signal DSF Inhibits LPS-Induced Inflammations by Suppressing Toll-like Receptor Signaling and Preventing Lysosome-Mediated Apoptosis in Zebrafish
Source: Int J Mol Sci. 2022 Jun 26;23(13):7110. doi: 10.3390/ijms23137110 (PMC9266882; doi:10.3390/ijms23137110)
Supplement: Supplementary file 1 [file ijms-23-07110-s001.zip › Suppl. Table S3.xlsx]

## Sheet: Downregulated DEGs
Supplementary Table S3：GO and KEGG analysis of Downregulated DGEs of LPS+DSF vs LPS
gene_id	LPS_DSF1	LPS1	log2FoldChange	pvalue	padj	gene_name	gene_chr	gene_start	gene_end	gene_strand	gene_length	gene_biotype	gene_description	tf_family
ENSDARG00000103498	12.7688	187.312	-3.86148	1.07637e-11	1.0031e-07	epd	5	37837245	37839310	+	890	protein_coding	ependymin [Source:ZFIN;Acc:ZDB-GENE-980526-111]	-
novel.2923	14.7334	138.448	-3.22113	9.74009e-09	4.53856e-05	-	CHR_ALT_CTG21_1_1	6114323	6134570	+	3174	-	-	-
novel.2901	5.89247	79.4047	-3.72388	2.42388e-08	7.52965e-05	-	CHR_ALT_CTG20_1_2	6620321	6667144	+	2574	-	PF08416:Phosphotyrosine-binding domain|PF00017:SH2 domain	SH2
novel.1417	28.486	190.365	-2.73499	6.31104e-08	0.000160404	-	CHR_ALT_CTG10_1_26	28170808	28196497	-	4891	-	PF00069:Protein kinase domain|PF00433:Protein kinase C terminal domain	Pkinase
ENSDARG00000079293	0.980791	40.7211	-5.20501	1.33489e-07	0.000233256	gdpd4b	21	22311964	22325124	-	1937	protein_coding	glycerophosphodiester phosphodiesterase domain containing 4b [Source:ZFIN;Acc:ZDB-GENE-050309-133]	-
novel.2854	85.4611	439.773	-2.36169	2.50699e-07	0.000350452	-	CHR_ALT_CTG20_1_1	2951792	2980752	+	7068	-	PF01536:Adenosylmethionine decarboxylase	SAM_decarbox
novel.3212	0.980791	37.6671	-5.0929	3.45318e-07	0.000422825	-	CHR_ALT_CTG23_1_25	24372549	24394982	-	1305	-	PF01404:Ephrin receptor ligand binding domain	-
novel.2607	28.486	168.988	-2.56325	3.94609e-07	0.00045774	-	CHR_ALT_CTG18_2_5	16133519	16145446	+	1710	-	PF00026:Eukaryotic aspartyl protease|PF07966:A1 Propeptide	Asp
ENSDARG00000060030	12.7688	97.7285	-2.92376	4.71928e-07	0.000462295	setd1a	3	32714157	32742578	+	8708	protein_coding	SET domain containing 1A [Source:ZFIN;Acc:ZDB-GENE-080521-4]	SET
novel.2880	6.8748	69.2248	-3.30817	4.91183e-07	0.000462295	-	CHR_ALT_CTG20_1_15	25925818	25934530	-	4614	-	PF06573:Churchill protein	Churchill
novel.3826	5.89247	63.1168	-3.39326	6.12512e-07	0.000552407	-	CHR_ALT_CTG4_1_7	12619038	12685755	+	3041	-	PF00412:LIM domain	LIM
novel.1696	6.8748	67.1888	-3.26518	7.3456e-07	0.000622328	-	CHR_ALT_CTG12_1_6	17701401	17703651	-	641	-	PF13499:EF-hand domain pair	-
ENSDARG00000037570	4.91013	54.9729	-3.45143	1.23401e-06	0.000932444	polr1d	14	9077314	9085349	-	667	protein_coding	polymerase (RNA) I polypeptide D [Source:ZFIN;Acc:ZDB-GENE-040930-4]	-
ENSDARG00000044102	24.5567	139.466	-2.49959	1.2943e-06	0.000952264	znf593	17	24684778	24686816	+	951	protein_coding	zinc finger protein 593 [Source:ZFIN;Acc:ZDB-GENE-040426-1789]	-
ENSDARG00000051899	1.38778e-17	26.4692	-7.73319	2.40377e-06	0.00160011	exoc3l1	25	14425834	14433503	-	2817	protein_coding	exocyst complex component 3-like 1 [Source:ZFIN;Acc:ZDB-GENE-061207-36]	-
ENSDARG00000051874	3.9278	45.811	-3.50206	3.57765e-06	0.00217443	stra6	25	22571475	22634675	+	3848	protein_coding	stimulated by retinoic acid 6 [Source:ZFIN;Acc:ZDB-GENE-060616-252]	-
ENSDARG00000044943	34.38	165.934	-2.26674	4.76873e-06	0.00280112	npepps	11	12108355	12158412	-	4426	protein_coding	aminopeptidase puromycin sensitive [Source:ZFIN;Acc:ZDB-GENE-060524-3]	-
ENSDARG00000098924	11.7864	78.3867	-2.72035	5.51947e-06	0.00314925	suz12b	6	18531932	18544545	+	4057	protein_coding	SUZ12 polycomb repressive complex 2b subunit [Source:ZFIN;Acc:ZDB-GENE-030131-3255]	-
ENSDARG00000075178	3.9278	42.7571	-3.4028	7.9832e-06	0.0042922	lpcat3	16	12174437	12236362	-	3042	protein_coding	lysophosphatidylcholine acyltransferase 3 [Source:ZFIN;Acc:ZDB-GENE-041111-232]	MBOAT
novel.1732	73.6732	308.452	-2.06394	8.66826e-06	0.00451693	-	CHR_ALT_CTG12_2_1	19345685	19367064	+	5637	-	PF03131:bZIP Maf transcription factor|PF03619:Organic solute transporter Ostalpha	bZIP_Maf
novel.2871	49.1149	214.797	-2.12586	8.72431e-06	0.00451693	-	CHR_ALT_CTG20_1_15	25904242	25910825	+	2298	-	PF06027:Solute carrier family 35	-
ENSDARG00000026806	2.94546	37.6671	-3.62079	9.34721e-06	0.0046666	taf8	23	32392461	32423348	+	3747	protein_coding	TAF8 RNA polymerase II, TATA box binding protein (TBP)-associated factor [Source:ZFIN;Acc:ZDB-GENE-040426-1013]	-
ENSDARG00000097929	2.94546	37.6671	-3.62079	9.34721e-06	0.0046666	BX005392.3	24	17322644	17325645	+	1409	processed_transcript	-	-
ENSDARG00000042961	39.2917	175.096	-2.15223	1.07895e-05	0.00514874	zgc:100920	8	23093155	23103547	+	1502	protein_coding	zgc:100920 [Source:ZFIN;Acc:ZDB-GENE-040801-156]	-
ENSDARG00000015292	32.4154	147.61	-2.18263	1.31574e-05	0.00603038	ube2g1a	5	30986512	30995108	+	2172	protein_coding	ubiquitin-conjugating enzyme E2G 1a (UBC7 homolog, yeast) [Source:ZFIN;Acc:ZDB-GENE-030131-6065]	UQ_con
novel.2038	1.38778e-17	20.3613	-7.35671	3.04594e-05	0.0129028	-	CHR_ALT_CTG14_2_7	34648249	34680340	-	714	-	PF16182:Putative adherens-junction anchoring region of AbLIM	-
novel.4579	0.980791	25.4512	-4.52959	3.36527e-05	0.0140427	-	CHR_ALT_CTG8_1_11	26401946	26409382	+	2366	-	PF08669:Glycine cleavage T-protein C-terminal barrel domain|PF01571:Aminomethyltransferase folate-binding domain	GCV_T
ENSDARG00000022845	39.2917	158.808	-2.01147	3.91405e-05	0.0156327	lias	1	23274710	23283468	+	1746	protein_coding	lipoic acid synthetase [Source:ZFIN;Acc:ZDB-GENE-040426-1528]	Radical_SAM
novel.1601	3.9278	36.6491	-3.18111	4.26833e-05	0.0168076	-	CHR_ALT_CTG11_2_2	12011190	12051493	-	3090	-	PF07525:SOCS box|PF00017:SH2 domain	SOCS_box
ENSDARG00000089223	0.980791	24.4333	-4.47099	4.95961e-05	0.0192584	ngfrb	12	9949941	10038870	-	1974	protein_coding	nerve growth factor receptor b [Source:ZFIN;Acc:ZDB-GENE-070606-2]	Death
novel.3498	37.327	147.61	-1.97983	6.15526e-05	0.0235738	-	CHR_ALT_CTG25_2_1	14688044	14731376	+	1378	-	PF00149:Calcineurin-like phosphoesterase	Metallophos
novel.1363	7.85713	49.883	-2.647	6.59924e-05	0.0242765	-	CHR_ALT_CTG10_1_11	10729025	10737242	+	1151	-	PF07061:Swi5	-
ENSDARG00000058103	0.980791	23.4153	-4.40991	7.35111e-05	0.026349	glra4b	5	22515347	22544151	-	1926	protein_coding	glycine receptor, alpha 4b [Source:ZFIN;Acc:ZDB-GENE-020402-2]	Neur_chan_LBD
ENSDARG00000031985	29.4684	117.07	-1.98548	9.16961e-05	0.0294671	ptpa	5	32793886	32814417	-	6294	protein_coding	protein phosphatase 2 phosphatase activator [Source:ZFIN;Acc:ZDB-GENE-040801-11]	PTPA
novel.4677	29.4684	117.07	-1.98548	9.16961e-05	0.0294671	-	CHR_ALT_CTG8_2_1	17090390	17102602	-	1422	-	PF00071:Ras family	Ras
novel.3442	0.980791	22.3973	-4.34613	0.000109596	0.0344278	-	CHR_ALT_CTG25_1_12	19422405	19423970	-	748	-	PF06373:Cocaine and amphetamine regulated transcript protein (CART)	-
novel.2925	2.94546	30.5412	-3.31934	0.000111734	0.0344425	-	CHR_ALT_CTG21_1_1	6212927	6307532	+	485	-	PF00611:Fes/CIP4, and EFC/F-BAR homology domain	-
ENSDARG00000100339	8.83946	50.901	-2.50866	0.000112106	0.0344425	arf4b	11	42466834	42472941	-	1062	protein_coding	ADP-ribosylation factor 4b [Source:ZFIN;Acc:ZDB-GENE-050417-205]	Arf
novel.1969	1.38778e-17	17.3073	-7.1238	0.000120499	0.0366186	-	CHR_ALT_CTG14_1_28	34096307	34101322	-	535	-	PF01094:Receptor family ligand binding region	ANF_receptor
ENSDARG00000007181	15.7158	73.2967	-2.2124	0.00012861	0.0385521	nadk2	21	22330005	22346723	+	2115	protein_coding	NAD kinase 2, mitochondrial [Source:ZFIN;Acc:ZDB-GENE-040801-202]	NAD_kinase
ENSDARG00000055291	46.168	164.916	-1.8339	0.000142216	0.0415748	rab18a	12	22921477	22933524	+	2350	protein_coding	RAB18A, member RAS oncogene family [Source:ZFIN;Acc:ZDB-GENE-030131-3980]	Ras
novel.3640	13.7511	66.1708	-2.25613	0.000142756	0.0415748	-	CHR_ALT_CTG3_1_18	30582812	30602266	-	1591	-	PF00018:SH3 domain|PF00611:Fes/CIP4, and EFC/F-BAR homology domain	SH3_1
novel.4658	4.91013	35.6311	-2.8276	0.000159961	0.0461049	-	CHR_ALT_CTG8_1_6	21368403	21381889	-	2079	-	PF00089:Trypsin	Trypsin
ENSDARG00000103824	19.6451	83.4766	-2.08008	0.000185252	0.0510422	hint1	10	7636811	7640797	+	564	protein_coding	histidine triad nucleotide binding protein 1 [Source:ZFIN;Acc:ZDB-GENE-040927-8]	HIT
ENSDARG00000079698	3.9278	32.5772	-3.0118	0.000186219	0.0510422	asb13a.1	4	11479705	11483190	+	1852	protein_coding	ankyrin repeat and SOCS box containing 13a, tandem duplicate 1 [Source:ZFIN;Acc:ZDB-GENE-040718-261]	SOCS_box
ENSDARG00000061006	3.9278	32.5772	-3.0118	0.000186219	0.0510422	cyb5d2	5	31032149	31035198	-	965	protein_coding	cytochrome b5 domain containing 2 [Source:ZFIN;Acc:ZDB-GENE-050506-83]	-
ENSDARG00000014634	6.8748	41.7391	-2.57997	0.00019293	0.0521455	mbtps1	18	21645309	21685055	-	4150	protein_coding	membrane-bound transcription factor peptidase, site 1 [Source:ZFIN;Acc:ZDB-GENE-030131-4909]	Peptidase_S8
novel.4703	1.38778e-17	16.2893	-7.03698	0.000193974	0.0521455	-	CHR_ALT_CTG9_1_11	23886183	23890544	-	1660	-	PF12796:Ankyrin repeats (3 copies)|PF07525:SOCS box	SOCS_box
ENSDARG00000039351	5.89247	37.6671	-2.65044	0.000231229	0.0604177	ccl19b	10	17776981	17780102	+	743	protein_coding	chemokine (C-C motif) ligand 19b [Source:ZFIN;Acc:ZDB-GENE-091204-19]	-
novel.4595	9.82179	49.883	-2.3296	0.000273264	0.0700909	-	CHR_ALT_CTG8_1_14	29637200	29653908	+	3905	-	PF00271:Helicase conserved C-terminal domain|PF00176:SNF2 family N-terminal domain	SNF2_N
novel.1889	33.3977	117.07	-1.80562	0.000315719	0.0781139	-	CHR_ALT_CTG14_1_1	8447119	8456248	-	4210	-	PF01762:Galactosyltransferase|PF01176:Translation initiation factor 1A / IF-1	Galactosyl_T
novel.3850	31.433	110.962	-1.81553	0.000322744	0.0791514	-	CHR_ALT_CTG5_1_11	22445667	22467744	-	6410	-	PF00169:PH domain|PF00435:Spectrin repeat	PH
novel.2454	16.6981	70.2428	-2.06431	0.000331776	0.0806591	-	CHR_ALT_CTG18_1_17	16789715	16823039	-	3113	-	PF00962:Adenosine/AMP deaminase	-
ENSDARG00000086204	3.9278	30.5412	-2.91905	0.000342416	0.0825282	gsg1l2a	3	50602866	50781505	+	2055	protein_coding	gsg1-like 2a [Source:ZFIN;Acc:ZDB-GENE-130614-2]	-
ENSDARG00000015355	25.5391	92.6385	-1.8537	0.000347222	0.0829711	fosl1a	14	30739476	30747686	-	4005	protein_coding	FOS-like antigen 1a [Source:ZFIN;Acc:ZDB-GENE-061207-7]	bZIP_1
ENSDARG00000057159	20.6274	81.4406	-1.97455	0.000366545	0.0868464	ankrd29	22	16418688	16431139	+	1658	protein_coding	ankyrin repeat domain 29 [Source:ZFIN;Acc:ZDB-GENE-050208-655]	-
novel.4436	16.6981	69.2248	-2.04329	0.00038765	0.0903159	-	CHR_ALT_CTG7_1_19	24487880	24501244	+	2698	-	-	-
ENSDARG00000056468	6.8748	38.6851	-2.47068	0.000404469	0.0926898	asb16	3	20001608	20011807	+	1705	protein_coding	ankyrin repeat and SOCS box containing 16 [Source:ZFIN;Acc:ZDB-GENE-031031-3]	SOCS_box
novel.2208	269.157	769.601	-1.51522	0.00044477	0.101097	-	CHR_ALT_CTG16_1_21	38675437	38747332	+	1415	-	PF14559:Tetratricopeptide repeat	-
ENSDARG00000038716	1.38778e-17	14.2534	-6.8459	0.000517265	0.114775	casq1a	2	38039857	38054482	+	2979	protein_coding	calsequestrin 1a [Source:ZFIN;Acc:ZDB-GENE-040801-139]	Calsequestrin
novel.1785	14.7334	61.0809	-2.04221	0.000558249	0.122804	-	CHR_ALT_CTG13_1_17	18650142	18660657	+	1947	-	PF13911:AhpC/TSA antioxidant enzyme	-
novel.1478	26.5214	90.6026	-1.7675	0.000619207	0.130194	-	CHR_ALT_CTG10_2_4	27052698	27060212	+	2682	-	-	-
ENSDARG00000062266	30.4507	101.8	-1.73697	0.000619351	0.130194	edc4	18	21858744	21910991	-	8173	protein_coding	enhancer of mRNA decapping 4 [Source:ZFIN;Acc:ZDB-GENE-030131-5032]	-
ENSDARG00000070735	7.85713	39.7031	-2.31862	0.000660415	0.136886	rnd2	3	19850937	19899914	-	1214	protein_coding	Rho family GTPase 2 [Source:ZFIN;Acc:ZDB-GENE-030616-177]	Ras
ENSDARG00000069279	5.89247	33.5952	-2.48596	0.0006696	0.137652	elovl7a	8	16758304	16769798	+	1894	protein_coding	ELOVL fatty acid elongase 7a [Source:ZFIN;Acc:ZDB-GENE-030131-6149]	ELO
novel.4202	12.7688	53.9549	-2.06821	0.000708139	0.144512	-	CHR_ALT_CTG6_1_25	29305334	29314287	+	3168	-	PF01156:Inosine-uridine preferring nucleoside hydrolase	-
novel.4498	24.5567	84.4946	-1.77744	0.000746335	0.151203	-	CHR_ALT_CTG7_1_29	35064155	35068464	-	1572	-	PF00089:Trypsin	Trypsin
novel.1527	28.486	93.6565	-1.71263	0.000822682	0.165471	-	CHR_ALT_CTG11_1_21	24816149	24817636	+	1150	-	PF04421:Mss4 protein	Mss4
ENSDARG00000042130	1.38778e-17	13.2354	-6.73995	0.00085757	0.167056	zp3a.2	20	33987465	33989427	+	1429	protein_coding	zona pellucida glycoprotein 3a, tandem duplicate 2 [Source:ZFIN;Acc:ZDB-GENE-040727-2]	Zona_pellucida
novel.4037	1.38778e-17	13.2354	-6.73995	0.00085757	0.167056	-	CHR_ALT_CTG5_1_56	57901986	57920411	-	552	-	PF17664:Family of unknown function (DUF5526)	-
novel.4346	3.9278	27.4872	-2.7677	0.000872039	0.168141	-	CHR_ALT_CTG6_2_14	39530446	39543150	-	2175	-	PF00501:AMP-binding enzyme	AMP-binding
novel.3346	4.91013	30.5412	-2.60605	0.000883969	0.169274	-	CHR_ALT_CTG24_1_19	31431172	31442125	-	1303	-	PF00027:Cyclic nucleotide-binding domain	cNMP_binding
novel.4456	11.7864	49.883	-2.06959	0.000890608	0.169385	-	CHR_ALT_CTG7_1_24	29148709	29149250	+	384	-	PF00131:Metallothionein	-
ENSDARG00000112861	10.8041	46.829	-2.10283	0.000931128	0.174823	LO018020.2	12	1349418	1361517	-	861	protein_coding	-	RA
novel.1630	14.7334	58.0269	-1.96836	0.000931706	0.174823	-	CHR_ALT_CTG12_1_14	23850510	23905961	+	4845	-	-	-
novel.3175	35.3623	109.944	-1.63296	0.00107337	0.196902	-	CHR_ALT_CTG23_1_17	20277415	20338538	-	4423	-	PF00055:Laminin N-terminal (Domain VI)|PF00053:Laminin EGF domain	Laminin_EGF
ENSDARG00000062142	11.7864	48.865	-2.03991	0.00108274	0.196902	stoml1	25	22281441	22292901	+	2347	protein_coding	stomatin (EPB72)-like 1 [Source:ZFIN;Acc:ZDB-GENE-070209-241]	-
novel.4616	29.4684	93.6565	-1.66393	0.00110894	0.199684	-	CHR_ALT_CTG8_1_18	31406466	31417129	-	2346	-	PF00651:BTB/POZ domain	BTB
ENSDARG00000052113	44.2033	133.358	-1.59029	0.0011142	0.199684	hexa	25	22216723	22241312	+	2090	protein_coding	hexosaminidase A (alpha polypeptide) [Source:ZFIN;Acc:ZDB-GENE-050417-283]	Glyco_hydro_20
novel.4545	13.7511	53.9549	-1.9623	0.00116955	0.208269	-	CHR_ALT_CTG7_1_6	13992608	14191582	+	2248	-	PF00082:Subtilase family|PF01483:Proprotein convertase P-domain|PF16470:Peptidase S8 pro-domain	Peptidase_S8
novel.2734	6.8748	33.5952	-2.26786	0.0014361	0.239142	-	CHR_ALT_CTG1_1_22	23485838	23535837	-	4387	-	-	-
novel.3397	1.38778e-17	12.2174	-6.6256	0.00143701	0.239142	-	CHR_ALT_CTG24_2_1	13312481	13333101	+	1315	-	-	-
ENSDARG00000060049	1.38778e-17	12.2174	-6.6256	0.00143701	0.239142	zgc:195075	7	5155968	5162292	-	1451	protein_coding	zgc:195075 [Source:ZFIN;Acc:ZDB-GENE-080723-70]	-
novel.1802	1.38778e-17	12.2174	-6.6256	0.00143701	0.239142	-	CHR_ALT_CTG13_1_24	22435520	22443722	+	574	-	PF00001:7 transmembrane receptor (rhodopsin family)	7tm_1
ENSDARG00000069672	20.6274	71.2608	-1.78222	0.00146	0.240109	tyw5	9	24116275	24120855	-	1962	protein_coding	tRNA-yW synthesizing protein 5 [Source:ZFIN;Acc:ZDB-GENE-060929-894]	-
novel.2722	4.91013	28.5052	-2.50693	0.00159155	0.255286	-	CHR_ALT_CTG1_1_20	21896923	21934123	-	1299	-	PF17820:PDZ domain	-
novel.4488	4.91013	28.5052	-2.50693	0.00159155	0.255286	-	CHR_ALT_CTG7_1_28	34044812	34062284	-	752	-	PF00564:PB1 domain	-
ENSDARG00000068702	1.96313	19.3433	-3.21969	0.00159793	0.255286	lysmd4	18	24562188	24572673	+	1649	protein_coding	LysM, putative peptidoglycan-binding, domain containing 4 [Source:ZFIN;Acc:ZDB-GENE-040426-1895]	-
ENSDARG00000096577	1.96313	19.3433	-3.21969	0.00159793	0.255286	adgre9	1	55478653	55515184	+	3178	protein_coding	adhesion G protein-coupled receptor E9 [Source:ZFIN;Acc:ZDB-GENE-121214-61]	7tm_2
novel.1979	1.96313	19.3433	-3.21969	0.00159793	0.255286	-	CHR_ALT_CTG14_1_31	36440480	36449556	+	1065	-	PF06831:Formamidopyrimidine-DNA glycosylase H2TH domain|PF00641:Zn-finger in Ran binding protein and others	H2TH
ENSDARG00000108038	7.85713	34.6131	-2.12134	0.00220539	0.326235	CABZ01109481.1	14	1524220	1535430	-	3078	protein_coding	-	Ded_cyto
novel.4563	9.82179	39.7031	-2.00121	0.00232234	0.328869	-	CHR_ALT_CTG7_2_6	52149247	52153487	+	1384	-	PF05620:SRP-independent targeting protein 2/TMEM208	-
ENSDARG00000057899	1.96313	18.3253	-3.1422	0.00236482	0.328869	zgc:114081	23	16807209	16811727	+	1867	protein_coding	zgc:114081 [Source:ZFIN;Acc:ZDB-GENE-050913-78]	F-box
ENSDARG00000114258	2.94546	21.3793	-2.80729	0.00237037	0.328869	si:dkey-30c15.13	18	7392147	7400075	-	4312	protein_coding	si:dkey-30c15.13 [Source:ZFIN;Acc:ZDB-GENE-060503-73]	-
ENSDARG00000069037	1.38778e-17	11.1994	-6.5014	0.00243493	0.328869	akip1	18	16950724	16953978	-	898	protein_coding	A kinase (PRKA) interacting protein 1 [Source:ZFIN;Acc:ZDB-GENE-030829-24]	-
ENSDARG00000088841	1.38778e-17	11.1994	-6.5014	0.00243493	0.328869	dnal4b	22	24973865	24984776	-	2843	protein_coding	dynein, axonemal, light chain 4b [Source:ZFIN;Acc:ZDB-GENE-050208-510]	-
ENSDARG00000092680	1.38778e-17	11.1994	-6.5014	0.00243493	0.328869	si:dkey-58f10.12	5	38673168	38674727	+	1060	protein_coding	si:dkey-58f10.12 [Source:ZFIN;Acc:ZDB-GENE-060526-314]	-
ENSDARG00000075034	1.38778e-17	11.1994	-6.5014	0.00243493	0.328869	raver2	6	31430791	31576397	-	6831	protein_coding	ribonucleoprotein, PTB-binding 2 [Source:ZFIN;Acc:ZDB-GENE-090713-1]	RRM_1
ENSDARG00000094077	1.38778e-17	11.1994	-6.5014	0.00243493	0.328869	si:dkey-21e2.16	22	19311411	19313738	+	880	protein_coding	si:dkey-21e2.16 [Source:ZFIN;Acc:ZDB-GENE-050208-698]	Trypsin
novel.3992	155.206	387.855	-1.32061	0.00261529	0.344373	-	CHR_ALT_CTG5_1_42	41793011	41800856	+	3017	-	PF04714:BCL7, N-terminal conserver region|PF13532:2OG-Fe(II) oxygenase superfamily	-
novel.2990	38.3093	107.908	-1.49093	0.00264827	0.344373	-	CHR_ALT_CTG22_1_10	23547012	23559462	+	3279	-	PF15780:Abnormal spindle-like microcephaly-assoc'd, ASPM-SPD-2-Hydin	-
ENSDARG00000093978	49.1149	133.358	-1.4387	0.00295504	0.380551	zgc:77486	8	19253205	19266413	-	2477	protein_coding	zgc:77486 [Source:ZFIN;Acc:ZDB-GENE-040426-2056]	zf-A20
ENSDARG00000017261	18.6628	61.0809	-1.70373	0.00301995	0.385533	gdpd1	15	16886196	16894875	+	2669	protein_coding	glycerophosphodiester phosphodiesterase domain containing 1 [Source:ZFIN;Acc:ZDB-GENE-040822-22]	-
ENSDARG00000078728	0.980791	14.2534	-3.69862	0.00334606	0.410759	znf1068	4	59748607	59757037	+	2094	protein_coding	zinc finger protein 1068 [Source:ZFIN;Acc:ZDB-GENE-080215-12]	zf-C2H2
ENSDARG00000095533	0.980791	14.2534	-3.69862	0.00334606	0.410759	si:ch211-198c19.3	16	37948330	38001141	-	3470	protein_coding	si:ch211-198c19.3 [Source:ZFIN;Acc:ZDB-GENE-100922-226]	-
novel.1477	0.980791	14.2534	-3.69862	0.00334606	0.410759	-	CHR_ALT_CTG10_2_4	26974836	26978285	+	824	-	PF01222:Ergosterol biosynthesis ERG4/ERG24 family	-
novel.3540	0.980791	14.2534	-3.69862	0.00334606	0.410759	-	CHR_ALT_CTG2_1_2	37904306	37909853	-	837	-	PF00059:Lectin C-type domain|PF01391:Collagen triple helix repeat (20 copies)	Lectin_C
novel.2735	2.94546	20.3613	-2.73732	0.00338513	0.410759	-	CHR_ALT_CTG1_1_22	23560137	23573488	-	5038	-	PF05225:helix-turn-helix, Psq domain	HTH_psq
novel.2544	135.56	331.866	-1.29086	0.00339386	0.410759	-	CHR_ALT_CTG18_1_37	36056849	36072787	+	2794	-	PF00676:Dehydrogenase E1 component	-
ENSDARG00000103093	1.96313	17.3073	-3.06031	0.00351516	0.416427	alg14	24	31201195	31223232	-	965	protein_coding	ALG14, UDP-N-acetylglucosaminyltransferase subunit [Source:ZFIN;Acc:ZDB-GENE-041010-195]	-
ENSDARG00000116584	1.96313	17.3073	-3.06031	0.00351516	0.416427	opn7b	23	3777655	3802071	-	1197	protein_coding	opsin 7, group member b [Source:ZFIN;Acc:ZDB-GENE-130530-850]	7tm_1
ENSDARG00000096603	41.2563	110.962	-1.42457	0.00383153	0.442653	bmb	25	36292057	36310015	+	3148	protein_coding	brambleberry [Source:ZFIN;Acc:ZDB-GENE-030131-5577]	-
ENSDARG00000030932	4.91013	25.4512	-2.34419	0.00390492	0.449275	fgf10a	21	19635486	19683168	+	2753	protein_coding	fibroblast growth factor 10a [Source:ZFIN;Acc:ZDB-GENE-030715-1]	-
novel.3943	1.38778e-17	10.1814	-6.36548	0.00417417	0.468681	-	CHR_ALT_CTG5_1_3	9053522	9056321	+	409	-	PF01229:Glycosyl hydrolases family 39	Glyco_hydro_39
novel.4297	1.38778e-17	10.1814	-6.36548	0.00417417	0.468681	-	CHR_ALT_CTG6_1_46	49080845	49082976	+	411	-	PF00007:Cystine-knot domain	-
novel.4209	110.019	267.733	-1.28204	0.00421837	0.471748	-	CHR_ALT_CTG6_1_25	29397491	29402549	-	940	-	PF06984:Mitochondrial 39-S ribosomal protein L47 (MRP-L47)	-
novel.1569	337.92	786.907	-1.2192	0.00429776	0.478713	-	CHR_ALT_CTG11_1_25	36343241	36351375	-	1269	-	PF10584:Proteasome subunit A N-terminal signature|PF00227:Proteasome subunit	Proteasome
novel.3242	11.7864	41.7391	-1.81313	0.00434191	0.481711	-	CHR_ALT_CTG23_1_29	28496874	28501773	-	1590	-	PF14995:Transmembrane protein	-
ENSDARG00000031150	5.89247	27.4872	-2.19764	0.00462106	0.506649	gba3	7	70338270	70344448	+	1288	protein_coding	glucosidase, beta, acid 3 (gene/pseudogene) [Source:ZFIN;Acc:ZDB-GENE-050522-351]	Glyco_hydro_1
novel.357	32.4154	87.5486	-1.42982	0.00527857	0.539847	-	16	45002097	45005034	+	2938	-	-	-
ENSDARG00000088739	4.91013	24.4333	-2.28559	0.00528628	0.539847	CR382327.1	15	2625028	2625663	-	636	unprocessed_pseudogene	-	-
ENSDARG00000075993	37.327	97.7285	-1.3855	0.00544078	0.553139	clic5a	17	5566138	5583345	-	1906	protein_coding	chloride intracellular channel 5a [Source:ZFIN;Acc:ZDB-GENE-041114-84]	-
ENSDARG00000006174	9.82179	35.6311	-1.84561	0.00561466	0.565091	lrrc23	23	20127883	20133994	-	1636	protein_coding	leucine rich repeat containing 23 [Source:ZFIN;Acc:ZDB-GENE-041010-153]	-
ENSDARG00000053119	15.7158	49.883	-1.65834	0.00563919	0.565091	smpdl3a	20	40337423	40367493	-	1639	protein_coding	sphingomyelin phosphodiesterase, acid-like 3A [Source:ZFIN;Acc:ZDB-GENE-050327-61]	Metallophos
ENSDARG00000000830	60.9029	150.664	-1.30494	0.00575206	0.572299	telo2	24	37799818	37823488	+	2981	protein_coding	TEL2, telomere maintenance 2, homolog (S. cerevisiae) [Source:ZFIN;Acc:ZDB-GENE-061103-523]	-
ENSDARG00000053535	10.8041	37.6671	-1.78965	0.00606867	0.586708	lmo7b	1	34365845	34450784	-	6560	protein_coding	LIM domain 7b [Source:ZFIN;Acc:ZDB-GENE-060825-242]	CH
novel.3367	10.8041	37.6671	-1.78965	0.00606867	0.586708	-	CHR_ALT_CTG24_1_6	18447872	18467231	-	1612	-	PF00106:short chain dehydrogenase	adh_short
ENSDARG00000045704	5.89247	26.4692	-2.14345	0.00612771	0.586708	dclre1c	4	9603306	9637398	-	2903	protein_coding	DNA cross-link repair 1C, PSO2 homolog (S. cerevisiae) [Source:ZFIN;Acc:ZDB-GENE-041210-72]	-
novel.2637	5.89247	26.4692	-2.14345	0.00612771	0.586708	-	CHR_ALT_CTG19_1_10	40847020	40853910	-	1558	-	PF00014:Kunitz/Bovine pancreatic trypsin inhibitor domain	Kunitz_BPTI
novel.3639	26.5214	72.2787	-1.44201	0.00624646	0.592615	-	CHR_ALT_CTG3_1_18	30510161	30565976	-	6799	-	PF00168:C2 domain	C2
novel.2134	74.6555	180.186	-1.26971	0.00645237	0.601272	-	CHR_ALT_CTG15_2_4	24746504	24755108	+	1971	-	PF00244:14-3-3 protein	-
novel.717	18.6628	55.9909	-1.57847	0.00646591	0.601272	-	21	45554345	45574955	+	1109	-	-	-
ENSDARG00000068387	6.8748	28.5052	-2.03177	0.00689176	0.629045	slc6a18	19	645872	657439	-	2153	protein_coding	solute carrier family 6 (neutral amino acid transporter), member 18 [Source:ZFIN;Acc:ZDB-GENE-080219-9]	SNF
novel.4612	46.168	115.034	-1.3147	0.00706253	0.629045	-	CHR_ALT_CTG8_1_17	31043757	31061543	-	2773	-	PF01384:Phosphate transporter family	-
ENSDARG00000076814	1.38778e-17	9.16342	-6.21542	0.00724341	0.629045	gzm3.4	9	32670526	32672129	-	756	protein_coding	granzyme 3, tandem duplicate 4 [Source:ZFIN;Acc:ZDB-GENE-070912-136]	Trypsin
novel.858	1.38778e-17	9.16342	-6.21542	0.00724341	0.629045	-	24	42035704	42036233	+	316	-	-	-
ENSDARG00000103788	1.38778e-17	9.16342	-6.21542	0.00724341	0.629045	AL645792.2	14	25052810	25055796	+	1431	processed_transcript	-	-
novel.384	1.38778e-17	9.16342	-6.21542	0.00724341	0.629045	-	16	29921043	29921398	-	256	-	-	-
ENSDARG00000069378	13.7511	43.775	-1.66142	0.00725997	0.629045	pard6a	18	22028674	22094102	-	3890	protein_coding	par-6 family cell polarity regulator alpha [Source:ZFIN;Acc:ZDB-GENE-070705-215]	PDZ
novel.3428	33.3977	86.5306	-1.37007	0.00741243	0.637284	-	CHR_ALT_CTG25_1_10	17435197	17468380	+	1904	-	PF11841:Domain of unknown function (DUF3361)|PF04727:ELMO/CED-12 family	-
novel.3924	7.85713	30.5412	-1.94146	0.00758204	0.646277	-	CHR_ALT_CTG5_1_25	32502618	32505326	-	692	-	PF05891:AdoMet dependent proline di-methyltransferase	-
ENSDARG00000018989	19.6451	57.0089	-1.53088	0.00778766	0.650542	hspa4b	14	23687678	23708159	+	3010	protein_coding	heat shock protein 4b [Source:ZFIN;Acc:ZDB-GENE-030131-6018]	HSP70
ENSDARG00000041554	1.96313	15.2714	-2.88112	0.00786477	0.650542	unc93a	20	43379029	43389475	+	1523	protein_coding	unc-93 homolog A [Source:ZFIN;Acc:ZDB-GENE-041014-304]	-
ENSDARG00000013598	1.96313	15.2714	-2.88112	0.00786477	0.650542	tnfb	15	34699585	34702661	+	1764	protein_coding	tumor necrosis factor b (TNF superfamily, member 2) [Source:ZFIN;Acc:ZDB-GENE-050601-2]	-
ENSDARG00000112217	1.96313	15.2714	-2.88112	0.00786477	0.650542	SHISAL2A	23	42131509	42148683	+	1256	protein_coding	shisa like 2A [Source:HGNC Symbol;Acc:HGNC:28757]	-
ENSDARG00000092858	1.96313	15.2714	-2.88112	0.00786477	0.650542	si:ch1073-126c3.2	13	20535159	20540790	-	1884	protein_coding	si:ch1073-126c3.2 [Source:ZFIN;Acc:ZDB-GENE-030131-4602]	-
novel.344	1.96313	15.2714	-2.88112	0.00786477	0.650542	-	16	17601941	17602877	+	821	-	-	-
ENSDARG00000013393	1.96313	15.2714	-2.88112	0.00786477	0.650542	guca1b	23	19227296	19230627	-	1302	protein_coding	guanylate cyclase activator 1B [Source:ZFIN;Acc:ZDB-GENE-011128-6]	efhand
novel.4495	11.7864	38.6851	-1.70385	0.00794554	0.655284	-	CHR_ALT_CTG7_1_29	35070223	35071821	+	795	-	PF00089:Trypsin	Trypsin
novel.3719	166.994	372.586	-1.15716	0.00813068	0.668306	-	CHR_ALT_CTG3_1_9	15513609	15514509	+	731	-	PF10195:DNA-binding nuclear phosphoprotein p8	-
ENSDARG00000086266	12.7688	40.7211	-1.6633	0.00835646	0.668306	CR925773.1	10	42159471	42162806	+	555	protein_coding	-	Peptidase_C14
ENSDARG00000043740	12.7688	40.7211	-1.6633	0.00835646	0.668306	efcab11	17	16423721	16533069	+	1562	protein_coding	EF-hand calcium binding domain 11 [Source:ZFIN;Acc:ZDB-GENE-050417-348]	-
ENSDARG00000075045	12.7688	40.7211	-1.6633	0.00835646	0.668306	cxcl18b	1	49222164	49225890	-	1101	protein_coding	chemokine (C-X-C motif) ligand 18b [Source:ZFIN;Acc:ZDB-GENE-090313-165]	-
novel.4109	0.980791	12.2174	-3.47831	0.00839028	0.668306	-	CHR_ALT_CTG5_2_6	29745219	29749310	-	2048	-	PF00046:Homeodomain	Homeobox
novel.4737	0.980791	12.2174	-3.47831	0.00839028	0.668306	-	CHR_ALT_CTG9_1_20	52847243	52853400	-	363	-	-	-
novel.251	3.9278	20.3613	-2.33703	0.00845893	0.668951	-	13	30935648	30938192	-	943	-	-	-
novel.3681	3.9278	20.3613	-2.33703	0.00845893	0.668951	-	CHR_ALT_CTG3_1_27	51566361	51610877	+	700	-	PF04906:Tweety	-
ENSDARG00000013856	9.82179	33.5952	-1.76103	0.00876482	0.686406	amy2a	2	15612755	15626972	+	1698	protein_coding	amylase, alpha 2A (pancreatic) [Source:ZFIN;Acc:ZDB-GENE-040426-2393]	-
ENSDARG00000003203	355.601	767.565	-1.10975	0.00932672	0.724323	rhcga	7	14291323	14302716	+	2183	protein_coding	Rh family, C glycoprotein a [Source:ZFIN;Acc:ZDB-GENE-070424-81]	Ammonium_transp
novel.1387	51.0796	122.16	-1.25585	0.0094564	0.73236	-	CHR_ALT_CTG10_1_21	22499794	22520007	+	3320	-	PF02213:GYF domain	-
ENSDARG00000087227	4.91013	22.3973	-2.16073	0.00973269	0.732479	oit3	13	4685309	4707018	-	2003	protein_coding	oncoprotein induced transcript 3 [Source:ZFIN;Acc:ZDB-GENE-130530-907]	Zona_pellucida
novel.3403	4.91013	22.3973	-2.16073	0.00973269	0.732479	-	CHR_ALT_CTG24_2_4	27345796	27351939	+	1072	-	PF00002:7 transmembrane receptor (Secretin family)	7tm_2
novel.3711	4.91013	22.3973	-2.16073	0.00973269	0.732479	-	CHR_ALT_CTG3_1_8	15304058	15322029	+	1003	-	PF13499:EF-hand domain pair	-
ENSDARG00000070932	2.94546	17.3073	-2.5044	0.0100337	0.748061	hcrt	3	17537352	17541448	+	483	protein_coding	hypocretin (orexin) neuropeptide precursor [Source:ZFIN;Acc:ZDB-GENE-040324-1]	-
novel.2414	12.7688	39.7031	-1.62689	0.0101384	0.751857	-	CHR_ALT_CTG17_2_2	22594897	22628973	+	3568	-	PF00653:Inhibitor of Apoptosis domain	BIR
novel.1940	45.1856	107.908	-1.25349	0.010475	0.769346	-	CHR_ALT_CTG14_1_25	31493272	31507747	+	1770	-	PF13771:PHD-like zinc-binding domain	-
novel.2849	26.5214	67.1888	-1.33685	0.0116011	0.820871	-	CHR_ALT_CTG1_3_1	21309214	21321035	-	2490	-	PF07857:Transmembrane family, TMEM144 of transporters	-
ENSDARG00000090873	6.8748	26.4692	-1.92534	0.0117239	0.820871	ccl34a.4	2	40199002	40199780	-	530	protein_coding	chemokine (C-C motif) ligand 34a, duplicate 4 [Source:ZFIN;Acc:ZDB-GENE-070912-32]	-
ENSDARG00000093713	3.9278	19.3433	-2.26349	0.011803	0.820871	si:dkey-256i11.2	4	45504471	45511056	+	1789	protein_coding	si:dkey-256i11.2 [Source:ZFIN;Acc:ZDB-GENE-110913-47]	zf-C2H2
novel.1828	3.9278	19.3433	-2.26349	0.011803	0.820871	-	CHR_ALT_CTG13_1_31	49806660	49819130	-	442	-	-	-
ENSDARG00000098342	1.96313	14.2534	-2.78242	0.0118324	0.820871	CABZ01065679.1	13	8131622	8155605	+	3680	lincRNA	-	Pkinase
ENSDARG00000102025	1.96313	14.2534	-2.78242	0.0118324	0.820871	znf644b	6	24660817	24698140	+	11490	protein_coding	zinc finger protein 644b [Source:ZFIN;Acc:ZDB-GENE-120214-23]	-
novel.2578	1.96313	14.2534	-2.78242	0.0118324	0.820871	-	CHR_ALT_CTG18_1_5	8919548	8922696	+	874	-	PF10856:Protein of unknown function (DUF2678)	-
ENSDARG00000052633	1.96313	14.2534	-2.78242	0.0118324	0.820871	si:ch211-106n13.3	2	49987088	50053006	-	4184	protein_coding	si:ch211-106n13.3 [Source:ZFIN;Acc:ZDB-GENE-030131-9088]	VWA
novel.2796	19.6451	53.9549	-1.45163	0.0121478	0.83161	-	CHR_ALT_CTG1_1_6	13930744	13953738	+	2888	-	PF03372:Endonuclease/Exonuclease/phosphatase family	Exo_endo_phos
ENSDARG00000070178	1.38778e-17	8.14543	-6.04792	0.0127308	0.83161	zp3d.2	16	42048362	42056137	-	1576	protein_coding	zona pellucida glycoprotein 3d tandem duplicate 2 [Source:ZFIN;Acc:ZDB-GENE-030131-5363]	Zona_pellucida
ENSDARG00000101046	1.38778e-17	8.14543	-6.04792	0.0127308	0.83161	si:dkeyp-107f9.1	4	52162176	52170336	+	1045	protein_coding	si:dkeyp-107f9.1 [Source:ZFIN;Acc:ZDB-GENE-120709-34]	-
ENSDARG00000092361	1.38778e-17	8.14543	-6.04792	0.0127308	0.83161	si:dkey-79f11.7	1	7964276	7975769	-	5472	protein_coding	si:dkey-79f11.7 [Source:ZFIN;Acc:ZDB-GENE-090313-338]	-
ENSDARG00000110841	1.38778e-17	8.14543	-6.04792	0.0127308	0.83161	si:dkey-108k21.14	25	35061044	35061658	+	615	protein_coding	si:dkey-108k21.14 [Source:ZFIN;Acc:ZDB-GENE-131121-10]	-
ENSDARG00000093932	1.38778e-17	8.14543	-6.04792	0.0127308	0.83161	ftr04	2	42260021	42334707	+	4013	protein_coding	finTRIM family, member 4 [Source:ZFIN;Acc:ZDB-GENE-070912-226]	zf-B_box
ENSDARG00000086166	1.38778e-17	8.14543	-6.04792	0.0127308	0.83161	si:ch211-286b5.9	1	55348537	55353978	+	1720	protein_coding	si:ch211-286b5.9 [Source:ZFIN;Acc:ZDB-GENE-121214-63]	-
ENSDARG00000057992	40.274	94.6745	-1.23048	0.0130765	0.838871	fstb	10	8968203	8976823	+	2963	protein_coding	follistatin b [Source:ZFIN;Acc:ZDB-GENE-031118-139]	-
ENSDARG00000027182	4.91013	21.3793	-2.09399	0.0132311	0.838871	rnf25	3	32671146	32680126	+	1817	protein_coding	ring finger protein 25 [Source:ZFIN;Acc:ZDB-GENE-040426-1581]	RWD
ENSDARG00000095147	15.7158	44.793	-1.50347	0.0132402	0.838871	krt96	22	11775269	11779560	+	1438	protein_coding	keratin 96 [Source:ZFIN;Acc:ZDB-GENE-030131-221]	Filament
ENSDARG00000032630	163.065	346.118	-1.08521	0.0133014	0.838871	neb	9	22805138	22892838	-	19942	protein_coding	nebulin [Source:ZFIN;Acc:ZDB-GENE-041111-216]	-
ENSDARG00000070495	0.980791	11.1994	-3.35411	0.0134121	0.838871	si:ch211-243g6.3	1	10336681	10347307	-	1091	protein_coding	si:ch211-243g6.3 [Source:ZFIN;Acc:ZDB-GENE-121214-124]	Band_41
ENSDARG00000029722	0.980791	11.1994	-3.35411	0.0134121	0.838871	hmgb2a	1	38169512	38171787	-	1470	protein_coding	high mobility group box 2a [Source:ZFIN;Acc:ZDB-GENE-051120-126]	HMG_box
ENSDARG00000098402	0.980791	11.1994	-3.35411	0.0134121	0.838871	LO017877.1	16	47203422	47204301	+	880	protein_coding	Danio rerio neurexophilin 1 (LOC100148066), mRNA. [Source:RefSeq mRNA;Acc:NM_001351634]	-
ENSDARG00000009550	0.980791	11.1994	-3.35411	0.0134121	0.838871	foxi3b	14	34514336	34516587	+	1865	protein_coding	forkhead box I3b [Source:ZFIN;Acc:ZDB-GENE-031126-4]	Fork_head
ENSDARG00000069723	0.980791	11.1994	-3.35411	0.0134121	0.838871	zbbx	18	4902498	4958883	-	1222	protein_coding	zinc finger, B-box domain containing [Source:ZFIN;Acc:ZDB-GENE-061207-76]	-
novel.1153	9.82179	31.5592	-1.67118	0.013705	0.849914	-	5	70649080	70712420	-	551	-	-	-
ENSDARG00000090783	2.94546	16.2893	-2.41759	0.0144854	0.876588	mfap4	1	59090583	59092056	+	1150	protein_coding	microfibril associated protein 4 [Source:ZFIN;Acc:ZDB-GENE-040426-2246]	Fibrinogen_C
novel.3312	55.9912	126.232	-1.17096	0.0148904	0.894801	-	CHR_ALT_CTG23_2_4	19473659	19486835	-	6388	-	PF12509:Protein of unknown function (DUF3715)	-
ENSDARG00000040118	1074.67	2171.37	-1.01463	0.0151604	0.907613	zgc:113232	16	38360002	38389883	+	2467	protein_coding	zgc:113232 [Source:ZFIN;Acc:ZDB-GENE-050327-86]	Collagen
ENSDARG00000010047	6.8748	25.4512	-1.86903	0.0153054	0.912384	neu3.2	21	21796663	21799292	+	1505	protein_coding	sialidase 3 (membrane sialidase), tandem duplicate 2 [Source:ZFIN;Acc:ZDB-GENE-040801-262]	-
novel.1317	6.8748	25.4512	-1.86903	0.0153054	0.912384	-	9	19795209	19796760	+	1010	-	-	-
novel.1876	34.38	81.4406	-1.24107	0.0154195	0.914821	-	CHR_ALT_CTG13_2_5	22972247	22977431	-	2463	-	PF03727:Hexokinase	-
ENSDARG00000008592	14.7334	41.7391	-1.49423	0.0154873	0.914821	mtmr8	5	22027588	22052852	-	3569	protein_coding	myotubularin related protein 8 [Source:ZFIN;Acc:ZDB-GENE-040426-1016]	-
novel.4074	36.3447	85.5126	-1.23146	0.0155099	0.914821	-	CHR_ALT_CTG5_2_10	44346735	44371177	+	2632	-	PF02824:TGS domain|PF03129:Anticodon binding domain|PF00587:tRNA synthetase class II core domain (G, H, P, S and T)|PF07973:Threonyl and Alanyl tRNA synthetase second additional domain	tRNA-synt_2b
novel.2266	45.1856	102.818	-1.18386	0.0157829	0.925069	-	CHR_ALT_CTG16_2_2	16546853	16583964	-	5916	-	PF00225:Kinesin motor domain	Kinesin
novel.4470	3.9278	18.3253	-2.186	0.0164929	0.95397	-	CHR_ALT_CTG7_1_26	30238772	30250152	+	812	-	PF01403:Sema domain	Sema
novel.2152	3.9278	18.3253	-2.186	0.0164929	0.95397	-	CHR_ALT_CTG16_1_1	4622211	4632635	-	1073	-	PF00067:Cytochrome P450	p450
ENSDARG00000045219	21.6097	55.9909	-1.36827	0.0165489	0.95397	dkk1b	12	6465557	6467675	+	1150	protein_coding	dickkopf WNT signaling pathway inhibitor 1b [Source:ZFIN;Acc:ZDB-GENE-990708-5]	-
novel.2761	31.433	74.3147	-1.23797	0.0170121	0.970212	-	CHR_ALT_CTG1_1_32	30418864	30434652	+	1923	-	PF09335:SNARE associated Golgi protein	-
ENSDARG00000035151	10.8041	32.5772	-1.58095	0.0175391	0.986634	si:dkey-261j4.3	5	61630696	61638125	-	1878	protein_coding	si:dkey-261j4.3 [Source:ZFIN;Acc:ZDB-GENE-060531-124]	-
novel.2456	10.8041	32.5772	-1.58095	0.0175391	0.986634	-	CHR_ALT_CTG18_1_18	17402475	17406168	+	598	-	PF00135:Carboxylesterase family	COesterase
ENSDARG00000058371	4.91013	20.3613	-2.02402	0.0180032	0.986927	krt5	23	10173196	10177458	-	2469	protein_coding	keratin 5 [Source:ZFIN;Acc:ZDB-GENE-991110-23]	Filament
ENSDARG00000113458	4.91013	20.3613	-2.02402	0.0180032	0.986927	CABZ01058333.1	3	8758286	8765165	-	2093	protein_coding	-	-
novel.4254	13.7511	38.6851	-1.48362	0.0183322	1	-	CHR_ALT_CTG6_1_39	39147070	39160386	-	1212	-	PF02865:STAT protein, protein interaction domain|PF01017:STAT protein, all-alpha domain	STAT_alpha
ENSDARG00000094281	15.7158	42.7571	-1.43655	0.0186397	1	si:ch73-196i15.3	8	20880848	20892051	+	1987	protein_coding	si:ch73-196i15.3 [Source:ZFIN;Acc:ZDB-GENE-091116-4]	-
ENSDARG00000058498	22.5921	57.0089	-1.33044	0.0190353	1	slc9a3.1	19	10692166	10730488	-	3816	protein_coding	solute carrier family 9, subfamily A (NHE3, cation proton antiporter 3), member 3, tandem duplicate 1 [Source:ZFIN;Acc:ZDB-GENE-060503-545]	Na_H_Exchanger
ENSDARG00000076824	5.89247	22.3973	-1.90367	0.0191374	1	CCKBR	9	5776359	5805229	-	1221	protein_coding	cholecystokinin B receptor [Source:HGNC Symbol;Acc:HGNC:1571]	7tm_1
ENSDARG00000056795	108.055	223.959	-1.05058	0.0195259	1	serpine1	7	26265584	26270014	-	1789	protein_coding	serpin peptidase inhibitor, clade E (nexin, plasminogen activator inhibitor type 1), member 1 [Source:ZFIN;Acc:ZDB-GENE-070912-60]	Serpin
ENSDARG00000008748	101.178	209.707	-1.05052	0.0197639	1	ube2na	18	15778110	15793163	+	1795	protein_coding	ubiquitin-conjugating enzyme E2Na [Source:ZFIN;Acc:ZDB-GENE-040426-2873]	UQ_con
novel.4292	6.8748	24.4333	-1.81043	0.0199879	1	-	CHR_ALT_CTG6_1_44	45932218	45933556	+	942	-	PF00061:Lipocalin / cytosolic fatty-acid binding protein family	-
ENSDARG00000101586	6.8748	24.4333	-1.81043	0.0199879	1	si:ch73-389b16.1	6	24140757	24143923	-	808	protein_coding	si:ch73-389b16.1 [Source:ZFIN;Acc:ZDB-GENE-120215-152]	-
ENSDARG00000105261	45.1856	99.7645	-1.14041	0.0201782	1	nfkb1	14	49811926	49859823	-	1959	protein_coding	nuclear factor of kappa light polypeptide gene enhancer in B-cells 1 [Source:ZFIN;Acc:ZDB-GENE-121204-3]	RHD
ENSDARG00000045074	42.2386	93.6565	-1.1464	0.0203653	1	arl4d	12	27243059	27245757	+	1601	protein_coding	ADP-ribosylation factor-like 4D [Source:ZFIN;Acc:ZDB-GENE-030131-2293]	Arf
novel.2713	176.818	357.316	-1.0144	0.0205106	1	-	CHR_ALT_CTG1_1_2	9144424	9153027	+	2479	-	PF00659:POLO box duplicated region|PF00069:Protein kinase domain	Pkinase
novel.2104	77.6025	163.898	-1.07736	0.0208084	1	-	CHR_ALT_CTG15_1_2	6923155	6945603	-	1584	-	PF00378:Enoyl-CoA hydratase/isomerase	ECH
novel.3436	2.94546	15.2714	-2.32521	0.0209521	1	-	CHR_ALT_CTG25_1_12	19147847	19167769	+	390	-	PF00008:EGF-like domain	EGF
ENSDARG00000111840	2.94546	15.2714	-2.32521	0.0209521	1	cxcl18a.1	13	30696286	30699369	+	800	protein_coding	chemokine (C-X-C motif) ligand 18a, duplicate 1 [Source:ZFIN;Acc:ZDB-GENE-090303-1]	-
novel.4835	2.94546	15.2714	-2.32521	0.0209521	1	-	KN147652.2	171152	173221	+	324	-	-	-
novel.3148	30.4507	70.2428	-1.20243	0.0212352	1	-	CHR_ALT_CTG23_1_14	16897677	16937532	+	1947	-	PF04300:F-box associated region|PF00646:F-box domain	F-box
ENSDARG00000078973	28.486	66.1708	-1.21224	0.0213943	1	uckl1b	23	13528053	13600004	+	4450	protein_coding	uridine-cytidine kinase 1-like 1b [Source:ZFIN;Acc:ZDB-GENE-090311-45]	-
ENSDARG00000059348	26.5214	62.0989	-1.22341	0.0215532	1	rxfp3.3b	25	1304173	1305384	+	1212	protein_coding	relaxin/insulin-like family peptide receptor 3.3b [Source:ZFIN;Acc:ZDB-GENE-121030-6]	7tm_1
novel.3195	0.980791	10.1814	-3.2182	0.0215665	1	-	CHR_ALT_CTG23_1_19	21774641	21778758	-	1408	-	PF00536:SAM domain (Sterile alpha motif)|PF07714:Protein tyrosine kinase	Pkinase_Tyr
ENSDARG00000011023	0.980791	10.1814	-3.2182	0.0215665	1	pdlim3a	1	17721853	17735861	-	1504	protein_coding	PDZ and LIM domain 3a [Source:ZFIN;Acc:ZDB-GENE-050505-1]	PDZ
ENSDARG00000104120	0.980791	10.1814	-3.2182	0.0215665	1	LO018260.1	4	73185344	73190246	-	3249	protein_coding	-	-
ENSDARG00000094508	0.980791	10.1814	-3.2182	0.0215665	1	CR925709.2	23	24184719	24187176	-	839	processed_transcript	-	-
ENSDARG00000103247	0.980791	10.1814	-3.2182	0.0215665	1	znf993	4	69559692	69575848	+	1892	protein_coding	zinc finger protein 993 [Source:ZFIN;Acc:ZDB-GENE-110914-103]	zf-C2H2
ENSDARG00000079123	77.6025	162.88	-1.06838	0.0219127	1	ikbkb	8	2319091	2406699	+	2858	protein_coding	inhibitor of kappa light polypeptide gene enhancer in B-cells, kinase beta [Source:ZFIN;Acc:ZDB-GENE-071115-2]	Pkinase
ENSDARG00000090890	19.6451	49.883	-1.33869	0.0219798	1	cmklr1	5	20570573	20590795	+	1399	protein_coding	chemokine-like receptor 1 [Source:ZFIN;Acc:ZDB-GENE-060526-126]	7tm_1
ENSDARG00000102542	13.7511	37.6671	-1.44527	0.0220647	1	si:ch211-268b14.2	4	41834258	41847025	+	3757	protein_coding	si:ch211-268b14.2 [Source:ZFIN;Acc:ZDB-GENE-131121-648]	NACHT
novel.4095	1.38778e-17	7.12744	-5.85839	0.0226768	1	-	CHR_ALT_CTG5_2_15	69947095	69948178	-	364	-	-	-
novel.317	1.38778e-17	7.12744	-5.85839	0.0226768	1	-	15	47616796	47617512	+	502	-	-	-
ENSDARG00000042908	1.38778e-17	7.12744	-5.85839	0.0226768	1	hsh2d	22	15570965	15578402	-	2525	protein_coding	hematopoietic SH2 domain containing [Source:ZFIN;Acc:ZDB-GENE-050410-3]	SH2
ENSDARG00000068874	1.38778e-17	7.12744	-5.85839	0.0226768	1	si:ch211-250m6.7	4	77620775	77624155	-	3018	protein_coding	si:ch211-250m6.7 [Source:ZFIN;Acc:ZDB-GENE-041210-239]	-
ENSDARG00000103450	1.38778e-17	7.12744	-5.85839	0.0226768	1	BX005085.3	3	7098948	7160717	-	1316	protein_coding	-	zf-C2H2
ENSDARG00000091072	1.38778e-17	7.12744	-5.85839	0.0226768	1	cib3	2	55249838	55266971	+	543	protein_coding	calcium and integrin binding family member 3 [Source:ZFIN;Acc:ZDB-GENE-121121-1]	-
ENSDARG00000005314	1.38778e-17	7.12744	-5.85839	0.0226768	1	si:dkeyp-80c12.5	1	49501171	49505449	-	1011	protein_coding	si:dkeyp-80c12.5 [Source:ZFIN;Acc:ZDB-GENE-090312-195]	-
ENSDARG00000083285	1.38778e-17	7.12744	-5.85839	0.0226768	1	RF00001	21	28491642	28491759	+	118	rRNA	-	-
novel.1418	1.38778e-17	7.12744	-5.85839	0.0226768	1	-	CHR_ALT_CTG10_1_26	28199790	28201231	-	1442	-	-	-
ENSDARG00000096628	1.38778e-17	7.12744	-5.85839	0.0226768	1	buc2l	12	14138340	14143344	-	3141	protein_coding	bucky ball 2-like [Source:ZFIN;Acc:ZDB-GENE-030131-6407]	-
novel.1239	1.38778e-17	7.12744	-5.85839	0.0226768	1	-	7	52350500	52351826	-	325	-	-	-
novel.882	43.221	93.6565	-1.11333	0.024052	1	-	24	40788102	40814345	-	5199	-	PF00083:Sugar (and other) transporter	Sugar_tr
novel.3569	91.3551	186.294	-1.02698	0.024153	1	-	CHR_ALT_CTG2_1_4	39030151	39050722	-	1714	-	PF00061:Lipocalin / cytosolic fatty-acid binding protein family	-
ENSDARG00000030915	4.91013	19.3433	-1.95049	0.0245106	1	cpa1	25	18448186	18454016	-	1479	protein_coding	carboxypeptidase A1 (pancreatic) [Source:ZFIN;Acc:ZDB-GENE-050522-438]	-
ENSDARG00000061864	83.4965	170.006	-1.02466	0.0249809	1	hdlbpb	12	22404108	22445061	+	4972	protein_coding	high density lipoprotein binding protein b [Source:ZFIN;Acc:ZDB-GENE-030131-6822]	KH_1
novel.1660	20.6274	50.901	-1.29781	0.0252954	1	-	CHR_ALT_CTG12_1_25	31789167	31795017	-	1435	-	PF13302:Acetyltransferase (GNAT) domain	-
ENSDARG00000059399	5.89247	21.3793	-1.83694	0.0254753	1	si:ch211-160o17.6	11	2691243	2700397	-	1961	protein_coding	si:ch211-160o17.6 [Source:ZFIN;Acc:ZDB-GENE-141215-39]	-
novel.2182	18.6628	46.829	-1.3213	0.0256753	1	-	CHR_ALT_CTG16_1_16	33166128	33179690	+	1328	-	PF04670:Gtr1/RagA G protein conserved region	-
ENSDARG00000068856	18.6628	46.829	-1.3213	0.0256753	1	f2rl1.1	21	7934573	7940105	-	1695	protein_coding	coagulation factor II (thrombin) receptor-like 1, tandem duplicate 1 [Source:ZFIN;Acc:ZDB-GENE-061215-140]	7tm_1
ENSDARG00000100559	32.4154	72.2787	-1.15374	0.026071	1	tor2a	5	65112481	65121747	-	1782	protein_coding	torsin family 2, member A [Source:ZFIN;Acc:ZDB-GENE-050913-60]	-
ENSDARG00000098622	6.8748	23.4153	-1.74935	0.0261053	1	ccne1	7	46019780	46029879	+	2615	protein_coding	cyclin E1 [Source:ZFIN;Acc:ZDB-GENE-980526-168]	Cyclin_C
novel.264	12.7688	34.6131	-1.42962	0.0266824	1	-	13	52156990	52159548	-	296	-	PF13424:Tetratricopeptide repeat	-
ENSDARG00000094012	11.7864	32.5772	-1.45679	0.02678	1	si:dkey-192g7.3	9	35077546	35081981	+	1866	protein_coding	si:dkey-192g7.3 [Source:ZFIN;Acc:ZDB-GENE-070912-411]	V-set
novel.2419	29.4684	66.1708	-1.16354	0.0267866	1	-	CHR_ALT_CTG17_2_3	22986438	23102670	+	3324	-	PF00683:TB domain|PF12662:Complement Clr-like EGF-like|PF07645:Calcium-binding EGF domain	EGF_CA
ENSDARG00000051965	40.274	87.5486	-1.11775	0.0268226	1	btr01	1	45056371	45076434	+	1915	protein_coding	bloodthirsty-related gene family, member 1 [Source:ZFIN;Acc:ZDB-GENE-090511-2]	SPRY
ENSDARG00000058964	1.96313	12.2174	-2.56212	0.0270427	1	themis2	16	4725829	4746492	+	2679	protein_coding	thymocyte selection associated family member 2 [Source:ZFIN;Acc:ZDB-GENE-110411-89]	-
ENSDARG00000097592	1.96313	12.2174	-2.56212	0.0270427	1	si:dkey-40c23.1	11	1575435	1582456	+	2257	protein_coding	si:dkey-40c23.1 [Source:ZFIN;Acc:ZDB-GENE-131119-61]	-
novel.3018	69.7438	143.538	-1.03992	0.0282886	1	-	CHR_ALT_CTG22_1_16	26839569	26854473	-	2172	-	PF03009:Glycerophosphoryl diester phosphodiesterase family	-
ENSDARG00000032553	63.8499	131.322	-1.03886	0.0295291	1	egln3	17	9912036	9936915	-	2315	protein_coding	egl-9 family hypoxia-inducible factor 3 [Source:ZFIN;Acc:ZDB-GENE-040426-2541]	-
novel.5074	19.6451	47.847	-1.27872	0.0295429	1	-	KN150685.1	121	7462	+	2478	-	-	-
ENSDARG00000102520	2.94546	14.2534	-2.22651	0.0303481	1	BX323588.1	2	19152372	19181569	-	1037	antisense	-	-
novel.2701	2.94546	14.2534	-2.22651	0.0303481	1	-	CHR_ALT_CTG1_1_18	21138389	21165788	-	5213	-	PF00617:RasGEF domain|PF00788:Ras association (RalGDS/AF-6) domain|PF00595:PDZ domain|PF00618:RasGEF N-terminal motif	PDZ
ENSDARG00000069296	2.94546	14.2534	-2.22651	0.0303481	1	moxd1l	20	43083745	43106423	+	2062	protein_coding	monooxygenase, DBH-like 1, like [Source:ZFIN;Acc:ZDB-GENE-060126-3]	Cu2_monoox_C
ENSDARG00000110137	2.94546	14.2534	-2.22651	0.0303481	1	si:dkey-240e12.6	22	25352530	25354059	+	1156	protein_coding	si:dkey-240e12.6 [Source:ZFIN;Acc:ZDB-GENE-050208-367]	-
novel.2252	15.7158	39.7031	-1.32995	0.0311037	1	-	CHR_ALT_CTG16_1_8	13779814	13788387	-	2562	-	PF10469:AKAP7 2'5' RNA ligase-like domain|PF04457:MJ1316 RNA cyclic group end recognition domain	-
ENSDARG00000002295	23.5744	54.9729	-1.21702	0.0321187	1	si:dkey-21p1.3	8	14855471	14883692	+	3378	protein_coding	si:dkey-21p1.3 [Source:ZFIN;Acc:ZDB-GENE-081105-162]	Collagen
ENSDARG00000069559	32.4154	70.2428	-1.11259	0.0322285	1	muc13a	1	45121393	45135878	+	7790	protein_coding	mucin 13a, cell surface associated [Source:ZFIN;Acc:ZDB-GENE-061207-26]	-
novel.1534	3.9278	16.2893	-2.0173	0.0322922	1	-	CHR_ALT_CTG11_1_21	24993966	25045080	+	5044	-	PF00620:RhoGAP domain|PF00784:MyTH4 domain	RhoGAP
ENSDARG00000060584	3.9278	16.2893	-2.0173	0.0322922	1	kank1b	5	33222124	33236637	-	4354	protein_coding	KN motif and ankyrin repeat domains 1b [Source:ZFIN;Acc:ZDB-GENE-060526-260]	-
ENSDARG00000068863	21.6097	50.901	-1.23109	0.0331211	1	si:dkey-98f17.5	5	12590403	12625837	+	1373	protein_coding	si:dkey-98f17.5 [Source:ZFIN;Acc:ZDB-GENE-060526-354]	-
novel.3750	10.8041	30.5412	-1.4882	0.0331737	1	-	CHR_ALT_CTG3_2_3	32852197	32857642	-	2589	-	PF04505:Interferon-induced transmembrane protein	-
ENSDARG00000113315	10.8041	30.5412	-1.4882	0.0331737	1	zgc:153932	12	46098784	46112892	-	2755	protein_coding	zgc:153932 [Source:ZFIN;Acc:ZDB-GENE-070209-223]	-
ENSDARG00000077207	37.327	79.4047	-1.08637	0.03331	1	lzts2b	12	47698356	47734957	+	2333	protein_coding	leucine zipper, putative tumor suppressor 2b [Source:ZFIN;Acc:ZDB-GENE-030131-9587]	Fez1
novel.4453	37.327	79.4047	-1.08637	0.03331	1	-	CHR_ALT_CTG7_1_23	28472984	28529525	-	4053	-	PF03455:dDENN domain|PF03456:uDENN domain|PF02141:DENN (AEX-3) domain	DENN
novel.5105	4.91013	18.3253	-1.873	0.0333763	1	-	KZ116021.1	4554	8609	-	416	-	PF00018:SH3 domain	SH3_1
ENSDARG00000038025	69.7438	140.484	-1.00892	0.033512	1	cbx7a	3	24986145	24994617	+	2064	protein_coding	chromobox homolog 7a [Source:ZFIN;Acc:ZDB-GENE-050417-400]	Chromo
ENSDARG00000104732	8.83946	26.4692	-1.5685	0.0338323	1	mlycd	18	14233553	14274803	-	1839	protein_coding	malonyl-CoA decarboxylase [Source:ZFIN;Acc:ZDB-GENE-070410-120]	-
ENSDARG00000007080	7.85713	24.4333	-1.62101	0.0340354	1	rhcgl1	6	36381709	36391687	+	1983	protein_coding	Rh family, C glycoprotein, like 1 [Source:ZFIN;Acc:ZDB-GENE-060209-2]	Ammonium_transp
ENSDARG00000106298	7.85713	24.4333	-1.62101	0.0340354	1	CR751224.1	22	4735436	4742866	-	2001	protein_coding	-	BTB
novel.173	7.85713	24.4333	-1.62101	0.0340354	1	-	12	46041997	46043106	+	1110	-	-	-
ENSDARG00000090953	6.8748	22.3973	-1.68556	0.0340884	1	igsf5b	15	5973909	6017920	+	6221	protein_coding	immunoglobulin superfamily, member 5b [Source:ZFIN;Acc:ZDB-GENE-130530-1011]	-
ENSDARG00000097385	0.980791	9.16342	-3.06814	0.0348666	1	si:ch211-15d5.12	17	24701071	24703778	-	1676	protein_coding	si:ch211-15d5.12 [Source:ZFIN;Acc:ZDB-GENE-131127-246]	-
novel.3827	0.980791	9.16342	-3.06814	0.0348666	1	-	CHR_ALT_CTG4_1_7	12725531	12732042	-	2112	-	PF01124:MAPEG family	-
ENSDARG00000004328	0.980791	9.16342	-3.06814	0.0348666	1	LIN28A	16	4654333	4686245	+	1102	protein_coding	si:ch1073-284b18.2 [Source:ZFIN;Acc:ZDB-GENE-110914-157]	CSD
ENSDARG00000074182	0.980791	9.16342	-3.06814	0.0348666	1	prokr1a	1	51673028	51684941	-	1639	protein_coding	prokineticin receptor 1a [Source:ZFIN;Acc:ZDB-GENE-110411-180]	7tm_1
ENSDARG00000099542	0.980791	9.16342	-3.06814	0.0348666	1	FQ311924.1	5	69417462	69425224	-	903	protein_coding	-	Cyclin_C
ENSDARG00000095893	0.980791	9.16342	-3.06814	0.0348666	1	si:dkey-85n7.7	20	27222849	27225878	-	1443	protein_coding	si:dkey-85n7.7 [Source:ZFIN;Acc:ZDB-GENE-110408-52]	-
ENSDARG00000076236	0.980791	9.16342	-3.06814	0.0348666	1	lrrc18b	12	2428247	2430582	+	951	protein_coding	leucine rich repeat containing 18b [Source:ZFIN;Acc:ZDB-GENE-110315-1]	-
ENSDARG00000006052	17.6804	42.7571	-1.26789	0.035482	1	malt2	22	15706062	15717897	-	3148	protein_coding	MALT paracaspase 2 [Source:ZFIN;Acc:ZDB-GENE-020801-2]	Peptidase_C14
novel.1627	39.2917	82.4586	-1.06697	0.0355589	1	-	CHR_ALT_CTG12_1_13	22961899	23009564	-	3049	-	PF05920:Homeobox KN domain	Coprinus_mating
ENSDARG00000057276	16.6981	40.7211	-1.27957	0.0361572	1	iqca1	6	15762647	15893049	+	3396	protein_coding	IQ motif containing with AAA domain 1 [Source:ZFIN;Acc:ZDB-GENE-050208-768]	-
ENSDARG00000060445	23.5744	53.9549	-1.19011	0.0365821	1	elp6	16	38350704	38359637	+	4913	protein_coding	elongator acetyltransferase complex subunit 6 [Source:ZFIN;Acc:ZDB-GENE-060825-249]	-
ENSDARG00000063223	37.327	78.3867	-1.06778	0.0366185	1	arl14	2	6261413	6262441	-	1029	protein_coding	ADP-ribosylation factor-like 14 [Source:ZFIN;Acc:ZDB-GENE-070705-288]	Arf
ENSDARG00000052578	15.7158	38.6851	-1.2926	0.0368698	1	c6ast4	7	38635538	38638809	-	1403	protein_coding	six-cysteine containing astacin protease 4 [Source:ZFIN;Acc:ZDB-GENE-050626-100]	Astacin
novel.2345	22.5921	51.919	-1.19582	0.0372812	1	-	CHR_ALT_CTG17_1_22	26815028	26827553	+	2793	-	PF16864:Dimerisation domain|PF00891:O-methyltransferase domain	-
ENSDARG00000074656	39.2917	81.4406	-1.04908	0.0389391	1	ctss2.1	16	29509133	29513434	+	1416	protein_coding	cathepsin S, ortholog2, tandem duplicate 1 [Source:ZFIN;Acc:ZDB-GENE-050522-559]	Peptidase_C1
ENSDARG00000004433	12.7688	32.5772	-1.34248	0.0392385	1	btk	14	38891722	38929885	-	2634	protein_coding	Bruton agammaglobulinemia tyrosine kinase [Source:ZFIN;Acc:ZDB-GENE-070531-1]	Pkinase_Tyr
novel.2464	26.5214	57.0089	-1.10029	0.0399163	1	-	CHR_ALT_CTG18_1_19	18093836	18111985	+	1783	-	PF10520:B domain of TMEM189, localisation domain	-
novel.3578	18.6628	43.775	-1.22427	0.0405677	1	-	CHR_ALT_CTG2_1_8	43010368	43016162	-	2605	-	PF03520:KCNQ voltage-gated potassium channel|PF11956:Ankyrin-G binding motif of KCNQ2-3	-
ENSDARG00000078391	1.38778e-17	6.10946	-5.64014	0.0409646	1	fam98a	17	23212727	23221504	-	1584	protein_coding	family with sequence similarity 98, member A [Source:ZFIN;Acc:ZDB-GENE-091202-6]	-
ENSDARG00000095842	1.38778e-17	6.10946	-5.64014	0.0409646	1	BX511173.1	16	7693881	7696216	-	541	processed_transcript	-	-
ENSDARG00000094782	1.38778e-17	6.10946	-5.64014	0.0409646	1	si:ch211-196h16.4	1	54834119	54861588	+	3176	protein_coding	si:ch211-196h16.4 [Source:ZFIN;Acc:ZDB-GENE-081029-1]	NACHT
novel.4923	1.38778e-17	6.10946	-5.64014	0.0409646	1	-	KN150041.2	694	5061	+	283	-	-	-
ENSDARG00000105405	1.38778e-17	6.10946	-5.64014	0.0409646	1	loc564481	7	8469459	8470860	-	1402	protein_coding	hypothetical protein LOC564481 [Source:ZFIN;Acc:ZDB-GENE-060130-7]	-
ENSDARG00000034643	1.38778e-17	6.10946	-5.64014	0.0409646	1	fhl3a	16	33655890	33736831	+	2678	protein_coding	four and a half LIM domains 3a [Source:ZFIN;Acc:ZDB-GENE-030131-4741]	LIM
ENSDARG00000070676	1.38778e-17	6.10946	-5.64014	0.0409646	1	ifnphi3	3	22334012	22380787	+	1275	protein_coding	interferon phi 3 [Source:ZFIN;Acc:ZDB-GENE-071128-2]	-
ENSDARG00000111518	1.38778e-17	6.10946	-5.64014	0.0409646	1	si:dkey-16p6.1	4	63544595	63559311	-	6674	protein_coding	si:dkey-16p6.1 [Source:ZFIN;Acc:ZDB-GENE-081103-43]	NACHT
ENSDARG00000043236	1.38778e-17	6.10946	-5.64014	0.0409646	1	ccna1	10	34905980	34916208	-	4382	protein_coding	cyclin A1 [Source:ZFIN;Acc:ZDB-GENE-040311-2]	Cyclin_C
ENSDARG00000090628	1.38778e-17	6.10946	-5.64014	0.0409646	1	si:dkey-197j19.6	6	40031007	40038543	-	968	protein_coding	si:dkey-197j19.6 [Source:ZFIN;Acc:ZDB-GENE-131127-414]	-
ENSDARG00000078455	1.38778e-17	6.10946	-5.64014	0.0409646	1	best4	2	26504969	26509057	-	1133	protein_coding	bestrophin 4 [Source:ZFIN;Acc:ZDB-GENE-070912-6]	-
ENSDARG00000105091	1.38778e-17	6.10946	-5.64014	0.0409646	1	zgc:174944	4	69712232	69724061	+	3447	protein_coding	zgc:174944 [Source:ZFIN;Acc:ZDB-GENE-080207-2]	NACHT
ENSDARG00000098653	1.38778e-17	6.10946	-5.64014	0.0409646	1	BX957252.1	4	76150837	76154252	-	2808	protein_coding	-	-
ENSDARG00000104220	1.38778e-17	6.10946	-5.64014	0.0409646	1	CU694197.2	7	73961361	73962788	+	667	lincRNA	-	-
novel.897	1.38778e-17	6.10946	-5.64014	0.0409646	1	-	25	7024042	7027757	+	275	-	-	-
ENSDARG00000103709	1.38778e-17	6.10946	-5.64014	0.0409646	1	CU694378.1	14	16218769	16219897	+	349	lincRNA	-	-
ENSDARG00000108141	1.38778e-17	6.10946	-5.64014	0.0409646	1	RF00001	18	29175093	29175208	+	116	rRNA	-	-
ENSDARG00000101096	1.38778e-17	6.10946	-5.64014	0.0409646	1	cebp1	24	40820699	40830494	-	1186	protein_coding	CCAAT/enhancer binding protein (C/EBP) 1 [Source:ZFIN;Acc:ZDB-GENE-010611-1]	bZIP_2
novel.2043	1.38778e-17	6.10946	-5.64014	0.0409646	1	-	CHR_ALT_CTG14_2_9	40247299	40255267	-	222	-	-	-
ENSDARG00000053685	1.96313	11.1994	-2.43791	0.041032	1	gtf2a2	7	29351499	29356084	-	760	protein_coding	general transcription factor IIA, 2 [Source:ZFIN;Acc:ZDB-GENE-050522-513]	-
ENSDARG00000028276	1.96313	11.1994	-2.43791	0.041032	1	si:ch211-196h16.12	1	55002583	55007223	+	517	protein_coding	si:ch211-196h16.12 [Source:ZFIN;Acc:ZDB-GENE-121214-351]	RGS
ENSDARG00000055331	1.96313	11.1994	-2.43791	0.041032	1	aldh9a1a.2	8	21082361	21091961	-	2291	protein_coding	aldehyde dehydrogenase 9 family, member A1a, tandem duplicate 2 [Source:ZFIN;Acc:ZDB-GENE-081104-507]	Aldedh
novel.3667	1.96313	11.1994	-2.43791	0.041032	1	-	CHR_ALT_CTG3_1_20	32601439	32602968	-	494	-	-	-
ENSDARG00000090052	1.96313	11.1994	-2.43791	0.041032	1	si:dkey-165a24.9	7	22702224	22712827	+	5106	protein_coding	si:dkey-165a24.9 [Source:ZFIN;Acc:ZDB-GENE-141209-1]	7tm_1
ENSDARG00000055839	1.96313	11.1994	-2.43791	0.041032	1	MARCH4 (1 of many)	1	29954690	30039332	-	1589	protein_coding	zgc:153256 [Source:ZFIN;Acc:ZDB-GENE-060825-323]	-
ENSDARG00000071024	1.96313	11.1994	-2.43791	0.041032	1	zgc:171679	22	30502555	30545975	+	2429	protein_coding	zgc:171679 [Source:ZFIN;Acc:ZDB-GENE-071004-95]	-
novel.3589	30.4507	64.1348	-1.07143	0.041364	1	-	CHR_ALT_CTG2_2_1	44574593	44606593	+	1829	-	PF00651:BTB/POZ domain|PF07707:BTB And C-terminal Kelch|PF01344:Kelch motif	BACK
ENSDARG00000114031	9.82179	27.4872	-1.47271	0.041904	1	smyhc2	24	40712794	40726073	-	5985	protein_coding	slow myosin heavy chain 2 [Source:ZFIN;Acc:ZDB-GENE-070822-12]	Myosin_head
novel.7	8.83946	25.4512	-1.51219	0.0428142	1	-	1	18831593	18832987	+	1007	-	-	-
novel.4392	21.6097	48.865	-1.17234	0.0436398	1	-	CHR_ALT_CTG6_3_6	39739238	39764803	-	3135	-	PF00365:Phosphofructokinase	PFK
ENSDARG00000099787	7.85713	23.4153	-1.55992	0.043693	1	echdc3	4	286425	287425	-	240	protein_coding	enoyl CoA hydratase domain containing 3 [Source:ZFIN;Acc:ZDB-GENE-061201-12]	-
novel.2591	2.94546	13.2354	-2.12056	0.0439913	1	-	CHR_ALT_CTG18_2_10	27007317	27066764	+	3817	-	PF00792:Phosphoinositide 3-kinase C2|PF00454:Phosphatidylinositol 3- and 4-kinase|PF00794:PI3-kinase family, ras-binding domain|PF00613:Phosphoinositide 3-kinase family, accessory domain (PIK domain)	PI3Ka
ENSDARG00000087564	2.94546	13.2354	-2.12056	0.0439913	1	nek11	16	41171949	41296829	+	2062	protein_coding	NIMA-related kinase 11 [Source:ZFIN;Acc:ZDB-GENE-100922-73]	Pkinase
ENSDARG00000112675	2.94546	13.2354	-2.12056	0.0439913	1	CABZ01068208.1	17	53353419	53359028	-	549	protein_coding	-	-
ENSDARG00000105674	2.94546	13.2354	-2.12056	0.0439913	1	ms4a17a.2	4	76671012	76688961	+	914	protein_coding	membrane-spanning 4-domains, subfamily A, member 17a.2 [Source:ZFIN;Acc:ZDB-GENE-070705-367]	-
ENSDARG00000091249	2.94546	13.2354	-2.12056	0.0439913	1	CR381686.1	24	20032331	20054257	-	1667	transcribed_unprocessed_pseudogene	-	Sugar_tr
ENSDARG00000095082	6.8748	21.3793	-1.61883	0.0444891	1	si:ch211-194p6.12	7	33172066	33176106	+	1860	protein_coding	si:ch211-194p6.12 [Source:ZFIN;Acc:ZDB-GENE-160728-9]	-
novel.2835	14.7334	35.6311	-1.2667	0.044879	1	-	CHR_ALT_CTG1_2_5	22481370	22509425	-	1494	-	PF02932:Neurotransmitter-gated ion-channel transmembrane region|PF02931:Neurotransmitter-gated ion-channel ligand binding domain	Neur_chan_LBD
ENSDARG00000056379	5.89247	19.3433	-1.69343	0.0451175	1	si:ch73-86n18.1	16	21779920	21785261	-	1054	protein_coding	si:ch73-86n18.1 [Source:ZFIN;Acc:ZDB-GENE-141216-19]	Lectin_C
novel.3475	31.433	65.1528	-1.04848	0.0451804	1	-	CHR_ALT_CTG25_1_21	24239024	24247983	-	2739	-	PF08243:SPT2 chromatin protein	-
novel.2746	3.9278	15.2714	-1.92492	0.0452022	1	-	CHR_ALT_CTG1_1_25	25684079	25685178	-	1100	-	-	-
ENSDARG00000057039	3.9278	15.2714	-1.92492	0.0452022	1	si:ch211-191j22.8	21	21309164	21315773	+	450	protein_coding	si:ch211-191j22.8 [Source:ZFIN;Acc:ZDB-GENE-091204-10]	-
novel.1220	3.9278	15.2714	-1.92492	0.0452022	1	-	7	59750362	59852660	+	563	-	-	-
ENSDARG00000053813	3.9278	15.2714	-1.92492	0.0452022	1	or115-11	21	40232910	40234525	+	1616	protein_coding	odorant receptor, family F, subfamily 115, member 11 [Source:ZFIN;Acc:ZDB-GENE-070806-12]	-
ENSDARG00000105016	3.9278	15.2714	-1.92492	0.0452022	1	RF00213	KN149795.1	17232	17300	-	69	snoRNA	-	-
ENSDARG00000060498	3.9278	15.2714	-1.92492	0.0452022	1	tnfrsf9a	23	30006206	30010042	+	1514	protein_coding	tumor necrosis factor receptor superfamily, member 9a [Source:ZFIN;Acc:ZDB-GENE-060421-8213]	-
novel.3337	3.9278	15.2714	-1.92492	0.0452022	1	-	CHR_ALT_CTG24_1_17	28354411	28380266	-	637	-	-	-
novel.2389	3.9278	15.2714	-1.92492	0.0452022	1	-	CHR_ALT_CTG17_1_5	8989677	9019745	+	722	-	-	-
ENSDARG00000025607	1.38778e-17	5.09147	-5.38288	0.0452022	1	ifnphi1	3	22362687	22366562	-	823	protein_coding	interferon phi 1 [Source:ZFIN;Acc:ZDB-GENE-030721-3]	-
ENSDARG00000039832	4.91013	17.3073	-1.79111	0.045436	1	gsta.2	13	829585	832331	+	1053	protein_coding	glutathione S-transferase, alpha tandem duplicate 2 [Source:ZFIN;Acc:ZDB-GENE-070822-30]	GST_N
ENSDARG00000074666	4.91013	17.3073	-1.79111	0.045436	1	zgc:153760	12	4308522	4317165	-	1163	protein_coding	zgc:153760 [Source:ZFIN;Acc:ZDB-GENE-060929-528]	-
novel.1473	4.91013	17.3073	-1.79111	0.045436	1	-	CHR_ALT_CTG10_2_2	20299009	20342670	-	635	-	PF12874:Zinc-finger of C2H2 type	-
ENSDARG00000031698	4.91013	17.3073	-1.79111	0.045436	1	mylk2	23	32039386	32060885	+	3825	protein_coding	myosin light chain kinase 2 [Source:ZFIN;Acc:ZDB-GENE-080616-2]	Pkinase
novel.1594	19.6451	44.793	-1.18382	0.0459313	1	-	CHR_ALT_CTG11_1_9	16038853	16061777	+	1684	-	PF06396:Angiotensin II, type I receptor-associated protein (AGTRAP)	-
ENSDARG00000020397	13.7511	33.5952	-1.28079	0.0461633	1	snx15	7	19953756	19966406	-	2566	protein_coding	sorting nexin 15 [Source:ZFIN;Acc:ZDB-GENE-040426-1377]	PX
novel.1606	23.5744	51.919	-1.13475	0.0474097	1	-	CHR_ALT_CTG11_2_5	16162569	16179997	+	2571	-	PF02586:SOS response associated peptidase (SRAP)	-
ENSDARG00000035954	23.5744	51.919	-1.13475	0.0474097	1	tdp2b	19	31568992	31576321	-	1727	protein_coding	tyrosyl-DNA phosphodiesterase 2b [Source:ZFIN;Acc:ZDB-GENE-050816-1]	Exo_endo_phos
ENSDARG00000088981	12.7688	31.5592	-1.29685	0.0475441	1	tmem220	3	10637330	10641880	+	839	protein_coding	transmembrane protein 220 [Source:ZFIN;Acc:ZDB-GENE-131121-194]	-
ENSDARG00000019742	1.38778e-17	5.09147	-5.38288	0.0485971	1	tlr4ba	13	18514788	18517453	+	2657	protein_coding	toll-like receptor 4b, duplicate a [Source:ZFIN;Acc:ZDB-GENE-040219-8]	TIR
ENSDARG00000104555	11.7864	30.5412	-1.36405	0.0490282	1	sh2d3cb	5	65124168	65159258	-	2896	protein_coding	SH2 domain containing 3Cb [Source:ZFIN;Acc:ZDB-GENE-040426-1052]	SH2
novel.975	11.7864	30.5412	-1.36405	0.0490282	1	-	3	58210445	58217210	-	723	-	-	-

## Sheet: Down_GOenrich
Category	GOID	Description	GeneRatio	BgRatio	pvalue	padj	geneID	geneName	Count
BP	GO:0034612	response to tumor necrosis factor	5/164	51/17594	0.000109987	0.0543885	ENSDARG00000089223/ENSDARG00000039351/ENSDARG00000090873/ENSDARG00000079123/ENSDARG00000060498	ngfrb/ccl19b/ccl34a.4/ikbkb/tnfrsf9a	5
BP	GO:0071356	cellular response to tumor necrosis factor	5/164	51/17594	0.000109987	0.0543885	ENSDARG00000089223/ENSDARG00000039351/ENSDARG00000090873/ENSDARG00000079123/ENSDARG00000060498	ngfrb/ccl19b/ccl34a.4/ikbkb/tnfrsf9a	5
BP	GO:0030149	sphingolipid catabolic process	3/164	20/17594	0.000806768	0.179241	ENSDARG00000031150/ENSDARG00000053119/ENSDARG00000010047	gba3/smpdl3a/neu3.2	3
BP	GO:0046466	membrane lipid catabolic process	3/164	20/17594	0.000806768	0.179241	ENSDARG00000031150/ENSDARG00000053119/ENSDARG00000010047	gba3/smpdl3a/neu3.2	3
BP	GO:0033209	tumor necrosis factor-mediated signaling pathway	3/164	25/17594	0.00157302	0.179241	ENSDARG00000089223/ENSDARG00000079123/ENSDARG00000060498	ngfrb/ikbkb/tnfrsf9a	3
BP	GO:0007338	single fertilization	3/164	27/17594	0.00197337	0.179241	ENSDARG00000042130/ENSDARG00000096603/ENSDARG00000070178	zp3a.2/bmb/zp3d.2	3
BP	GO:0019221	cytokine-mediated signaling pathway	7/164	193/17594	0.00224329	0.179241	ENSDARG00000089223/ENSDARG00000039351/ENSDARG00000075045/ENSDARG00000090873/ENSDARG00000079123/ENSDARG00000070676/ENSDARG00000060498	ngfrb/ccl19b/cxcl18b/ccl34a.4/ikbkb/ifnphi3/tnfrsf9a	7
BP	GO:0032496	response to lipopolysaccharide	4/164	60/17594	0.00236509	0.179241	ENSDARG00000089223/ENSDARG00000075045/ENSDARG00000060498/ENSDARG00000019742	ngfrb/cxcl18b/tnfrsf9a/tlr4ba	4
BP	GO:0051091	positive regulation of DNA binding transcription factor activity	3/164	29/17594	0.00243181	0.179241	ENSDARG00000027182/ENSDARG00000079123/ENSDARG00000053685	rnf25/ikbkb/gtf2a2	3
BP	GO:0071345	cellular response to cytokine stimulus	7/164	196/17594	0.00244614	0.179241	ENSDARG00000089223/ENSDARG00000039351/ENSDARG00000075045/ENSDARG00000090873/ENSDARG00000079123/ENSDARG00000070676/ENSDARG00000060498	ngfrb/ccl19b/cxcl18b/ccl34a.4/ikbkb/ifnphi3/tnfrsf9a	7
BP	GO:0002237	response to molecule of bacterial origin	4/164	62/17594	0.00266699	0.179241	ENSDARG00000089223/ENSDARG00000075045/ENSDARG00000060498/ENSDARG00000019742	ngfrb/cxcl18b/tnfrsf9a/tlr4ba	4
BP	GO:0048919	posterior lateral line neuromast development	3/164	30/17594	0.00268367	0.179241	ENSDARG00000089223/ENSDARG00000030932/ENSDARG00000045219	ngfrb/fgf10a/dkk1b	3
BP	GO:0009566	fertilization	3/164	33/17594	0.00353355	0.179241	ENSDARG00000042130/ENSDARG00000096603/ENSDARG00000070178	zp3a.2/bmb/zp3d.2	3
BP	GO:0043900	regulation of multi-organism process	3/164	33/17594	0.00353355	0.179241	ENSDARG00000042130/ENSDARG00000070178/ENSDARG00000025607	zp3a.2/zp3d.2/ifnphi1	3
BP	GO:0034097	response to cytokine	7/164	210/17594	0.00358602	0.179241	ENSDARG00000089223/ENSDARG00000039351/ENSDARG00000075045/ENSDARG00000090873/ENSDARG00000079123/ENSDARG00000070676/ENSDARG00000060498	ngfrb/ccl19b/cxcl18b/ccl34a.4/ikbkb/ifnphi3/tnfrsf9a	7
BP	GO:0043330	response to exogenous dsRNA	2/164	10/17594	0.00369998	0.179241	ENSDARG00000070676/ENSDARG00000025607	ifnphi3/ifnphi1	2
BP	GO:0006665	sphingolipid metabolic process	4/164	69/17594	0.00393046	0.179241	ENSDARG00000069279/ENSDARG00000031150/ENSDARG00000053119/ENSDARG00000010047	elovl7a/gba3/smpdl3a/neu3.2	4
BP	GO:0006954	inflammatory response	6/164	163/17594	0.00427191	0.179241	ENSDARG00000089223/ENSDARG00000039351/ENSDARG00000075045/ENSDARG00000090873/ENSDARG00000079123/ENSDARG00000060498	ngfrb/ccl19b/cxcl18b/ccl34a.4/ikbkb/tnfrsf9a	6
BP	GO:0007339	binding of sperm to zona pellucida	2/164	11/17594	0.0044946	0.179241	ENSDARG00000042130/ENSDARG00000070178	zp3a.2/zp3d.2	2
BP	GO:0009988	cell-cell recognition	2/164	11/17594	0.0044946	0.179241	ENSDARG00000042130/ENSDARG00000070178	zp3a.2/zp3d.2	2
BP	GO:0035036	sperm-egg recognition	2/164	11/17594	0.0044946	0.179241	ENSDARG00000042130/ENSDARG00000070178	zp3a.2/zp3d.2	2
BP	GO:0035803	egg coat formation	2/164	11/17594	0.0044946	0.179241	ENSDARG00000042130/ENSDARG00000070178	zp3a.2/zp3d.2	2
BP	GO:0060046	regulation of acrosome reaction	2/164	11/17594	0.0044946	0.179241	ENSDARG00000042130/ENSDARG00000070178	zp3a.2/zp3d.2	2
BP	GO:2000344	positive regulation of acrosome reaction	2/164	11/17594	0.0044946	0.179241	ENSDARG00000042130/ENSDARG00000070178	zp3a.2/zp3d.2	2
BP	GO:0007631	feeding behavior	3/164	36/17594	0.00453085	0.179241	novel.3442/ENSDARG00000070932/ENSDARG00000074182	-/hcrt/prokr1a	3
BP	GO:0051092	positive regulation of NF-kappaB transcription factor activity	2/164	12/17594	0.00536062	0.20391	ENSDARG00000027182/ENSDARG00000079123	rnf25/ikbkb	2
BP	GO:0051090	regulation of DNA binding transcription factor activity	3/164	40/17594	0.0061017	0.222407	ENSDARG00000027182/ENSDARG00000079123/ENSDARG00000053685	rnf25/ikbkb/gtf2a2	3
BP	GO:1905516	positive regulation of fertilization	2/164	13/17594	0.00629667	0.222407	ENSDARG00000042130/ENSDARG00000070178	zp3a.2/zp3d.2	2
BP	GO:0080154	regulation of fertilization	2/164	14/17594	0.00730138	0.243568	ENSDARG00000042130/ENSDARG00000070178	zp3a.2/zp3d.2	2
BP	GO:0030178	negative regulation of Wnt signaling pathway	3/164	44/17594	0.00796061	0.243568	ENSDARG00000045219/ENSDARG00000077207/ENSDARG00000004433	dkk1b/lzts2b/btk	3
BP	GO:0019377	glycolipid catabolic process	2/164	15/17594	0.00837341	0.243568	ENSDARG00000031150/ENSDARG00000010047	gba3/neu3.2	2
BP	GO:0046479	glycosphingolipid catabolic process	2/164	15/17594	0.00837341	0.243568	ENSDARG00000031150/ENSDARG00000010047	gba3/neu3.2	2
BP	GO:0046514	ceramide catabolic process	2/164	15/17594	0.00837341	0.243568	ENSDARG00000031150/ENSDARG00000010047	gba3/neu3.2	2
BP	GO:2000243	positive regulation of reproductive process	2/164	15/17594	0.00837341	0.243568	ENSDARG00000042130/ENSDARG00000070178	zp3a.2/zp3d.2	2
BP	GO:0006633	fatty acid biosynthetic process	3/164	48/17594	0.0101188	0.277985	ENSDARG00000022845/ENSDARG00000069279/ENSDARG00000104732	lias/elovl7a/mlycd	3
BP	GO:0071621	granulocyte chemotaxis	3/164	48/17594	0.0101188	0.277985	ENSDARG00000039351/ENSDARG00000075045/ENSDARG00000090873	ccl19b/cxcl18b/ccl34a.4	3
BP	GO:0007340	acrosome reaction	2/164	17/17594	0.0107141	0.278849	ENSDARG00000042130/ENSDARG00000070178	zp3a.2/zp3d.2	2
BP	GO:0043902	positive regulation of multi-organism process	2/164	17/17594	0.0107141	0.278849	ENSDARG00000042130/ENSDARG00000070178	zp3a.2/zp3d.2	2
BP	GO:0006952	defense response	9/164	390/17594	0.011023	0.279533	ENSDARG00000089223/ENSDARG00000039351/ENSDARG00000075045/ENSDARG00000090873/ENSDARG00000079123/ENSDARG00000070676/ENSDARG00000060498/ENSDARG00000025607/ENSDARG00000019742	ngfrb/ccl19b/cxcl18b/ccl34a.4/ikbkb/ifnphi3/tnfrsf9a/ifnphi1/tlr4ba	9
BP	GO:0015695	organic cation transport	2/164	18/17594	0.0119802	0.296211	ENSDARG00000003203/ENSDARG00000007080	rhcga/rhcgl1	2
BP	GO:0048916	posterior lateral line development	3/164	52/17594	0.0125849	0.303573	ENSDARG00000089223/ENSDARG00000030932/ENSDARG00000045219	ngfrb/fgf10a/dkk1b	3
BP	GO:0072488	ammonium transmembrane transport	2/164	19/17594	0.0133084	0.313381	ENSDARG00000003203/ENSDARG00000007080	rhcga/rhcgl1	2
BP	GO:0097530	granulocyte migration	3/164	55/17594	0.0146407	0.319561	ENSDARG00000039351/ENSDARG00000075045/ENSDARG00000090873	ccl19b/cxcl18b/ccl34a.4	3
BP	GO:0006687	glycosphingolipid metabolic process	2/164	20/17594	0.0146975	0.319561	ENSDARG00000031150/ENSDARG00000010047	gba3/neu3.2	2
BP	GO:0043331	response to dsRNA	2/164	20/17594	0.0146975	0.319561	ENSDARG00000070676/ENSDARG00000025607	ifnphi3/ifnphi1	2
BP	GO:0051704	multi-organism process	9/164	410/17594	0.0148633	0.319561	ENSDARG00000089223/ENSDARG00000042130/ENSDARG00000096603/ENSDARG00000075045/ENSDARG00000070178/ENSDARG00000070676/ENSDARG00000060498/ENSDARG00000025607/ENSDARG00000019742	ngfrb/zp3a.2/bmb/cxcl18b/zp3d.2/ifnphi3/tnfrsf9a/ifnphi1/tlr4ba	9
BP	GO:0072330	monocarboxylic acid biosynthetic process	4/164	105/17594	0.0168113	0.347704	ENSDARG00000022845/ENSDARG00000069279/ENSDARG00000104732/novel.4392	lias/elovl7a/mlycd/-	4
BP	GO:0048915	posterior lateral line system development	3/164	58/17594	0.0168754	0.347704	ENSDARG00000089223/ENSDARG00000030932/ENSDARG00000045219	ngfrb/fgf10a/dkk1b	3
BP	GO:0043410	positive regulation of MAPK cascade	4/164	109/17594	0.0190182	0.381566	novel.3442/ENSDARG00000039351/ENSDARG00000090873/ENSDARG00000008592	-/ccl19b/ccl34a.4/mtmr8	4
BP	GO:0048881	mechanosensory lateral line system development	3/164	61/17594	0.0192905	0.381566	ENSDARG00000089223/ENSDARG00000030932/ENSDARG00000045219	ngfrb/fgf10a/dkk1b	3
BP	GO:0048884	neuromast development	3/164	62/17594	0.0201357	0.383918	ENSDARG00000089223/ENSDARG00000030932/ENSDARG00000045219	ngfrb/fgf10a/dkk1b	3
BP	GO:0001889	liver development	4/164	111/17594	0.0201858	0.383918	ENSDARG00000014634/ENSDARG00000030932/ENSDARG00000013598/ENSDARG00000045219	mbtps1/fgf10a/tnfb/dkk1b	4
BP	GO:1902476	chloride transmembrane transport	3/164	63/17594	0.0210012	0.391875	ENSDARG00000058103/ENSDARG00000075993/ENSDARG00000078455	glra4b/clic5a/best4	3
BP	GO:0006643	membrane lipid metabolic process	4/164	113/17594	0.0213966	0.391875	ENSDARG00000069279/ENSDARG00000031150/ENSDARG00000053119/ENSDARG00000010047	elovl7a/gba3/smpdl3a/neu3.2	4
BP	GO:0002548	monocyte chemotaxis	2/164	25/17594	0.0225132	0.397599	ENSDARG00000039351/ENSDARG00000090873	ccl19b/ccl34a.4	2
BP	GO:0071674	mononuclear cell migration	2/164	25/17594	0.0225132	0.397599	ENSDARG00000039351/ENSDARG00000090873	ccl19b/ccl34a.4	2
BP	GO:0061008	hepaticobiliary system development	4/164	116/17594	0.0232949	0.404187	ENSDARG00000014634/ENSDARG00000030932/ENSDARG00000013598/ENSDARG00000045219	mbtps1/fgf10a/tnfb/dkk1b	4
BP	GO:0070098	chemokine-mediated signaling pathway	3/164	66/17594	0.0237184	0.40444	ENSDARG00000039351/ENSDARG00000075045/ENSDARG00000090873	ccl19b/cxcl18b/ccl34a.4	3
BP	GO:0034341	response to interferon-gamma	2/164	27/17594	0.0260236	0.428956	ENSDARG00000039351/ENSDARG00000090873	ccl19b/ccl34a.4	2
BP	GO:0071346	cellular response to interferon-gamma	2/164	27/17594	0.0260236	0.428956	ENSDARG00000039351/ENSDARG00000090873	ccl19b/ccl34a.4	2
BP	GO:0097529	myeloid leukocyte migration	3/164	69/17594	0.0266171	0.431547	ENSDARG00000039351/ENSDARG00000075045/ENSDARG00000090873	ccl19b/cxcl18b/ccl34a.4	3
BP	GO:0070555	response to interleukin-1	2/164	28/17594	0.0278566	0.432051	ENSDARG00000039351/ENSDARG00000090873	ccl19b/ccl34a.4	2
BP	GO:0071347	cellular response to interleukin-1	2/164	28/17594	0.0278566	0.432051	ENSDARG00000039351/ENSDARG00000090873	ccl19b/ccl34a.4	2
BP	GO:1902533	positive regulation of intracellular signal transduction	5/164	182/17594	0.0279649	0.432051	novel.3442/ENSDARG00000039351/ENSDARG00000090873/ENSDARG00000008592/ENSDARG00000068856	-/ccl19b/ccl34a.4/mtmr8/f2rl1.1	5
BP	GO:0006821	chloride transport	3/164	71/17594	0.0286502	0.432051	ENSDARG00000058103/ENSDARG00000075993/ENSDARG00000078455	glra4b/clic5a/best4	3
BP	GO:1901700	response to oxygen-containing compound	6/164	248/17594	0.0289018	0.432051	ENSDARG00000089223/ENSDARG00000058103/ENSDARG00000075045/ENSDARG00000060498/novel.1594/ENSDARG00000019742	ngfrb/glra4b/cxcl18b/tnfrsf9a/-/tlr4ba	6
BP	GO:2000241	regulation of reproductive process	2/164	29/17594	0.0297399	0.432051	ENSDARG00000042130/ENSDARG00000070178	zp3a.2/zp3d.2	2
BP	GO:0010562	positive regulation of phosphorus metabolic process	6/164	251/17594	0.0303998	0.432051	novel.3442/ENSDARG00000039351/ENSDARG00000013393/ENSDARG00000090873/ENSDARG00000008592/ENSDARG00000070676	-/ccl19b/guca1b/ccl34a.4/mtmr8/ifnphi3	6
BP	GO:0045937	positive regulation of phosphate metabolic process	6/164	251/17594	0.0303998	0.432051	novel.3442/ENSDARG00000039351/ENSDARG00000013393/ENSDARG00000090873/ENSDARG00000008592/ENSDARG00000070676	-/ccl19b/guca1b/ccl34a.4/mtmr8/ifnphi3	6
BP	GO:0030595	leukocyte chemotaxis	3/164	73/17594	0.0307634	0.432051	ENSDARG00000039351/ENSDARG00000075045/ENSDARG00000090873	ccl19b/cxcl18b/ccl34a.4	3
BP	GO:0015696	ammonium transport	2/164	30/17594	0.0316725	0.432051	ENSDARG00000003203/ENSDARG00000007080	rhcga/rhcgl1	2
BP	GO:0098661	inorganic anion transmembrane transport	3/164	74/17594	0.03185	0.432051	ENSDARG00000058103/ENSDARG00000075993/ENSDARG00000078455	glra4b/clic5a/best4	3
BP	GO:0009108	coenzyme biosynthetic process	4/164	128/17594	0.0318905	0.432051	ENSDARG00000022845/ENSDARG00000007181/ENSDARG00000069279/novel.4392	lias/nadk2/elovl7a/-	4
BP	GO:0015698	inorganic anion transport	4/164	132/17594	0.0351178	0.464555	ENSDARG00000058103/ENSDARG00000075993/novel.4612/ENSDARG00000078455	glra4b/clic5a/-/best4	4
BP	GO:0044242	cellular lipid catabolic process	3/164	77/17594	0.0352292	0.464555	ENSDARG00000031150/ENSDARG00000053119/ENSDARG00000010047	gba3/smpdl3a/neu3.2	3
BP	GO:0009617	response to bacterium	5/164	196/17594	0.0367314	0.477992	ENSDARG00000089223/ENSDARG00000075045/ENSDARG00000060498/ENSDARG00000025607/ENSDARG00000019742	ngfrb/cxcl18b/tnfrsf9a/ifnphi1/tlr4ba	5
BP	GO:0043207	response to external biotic stimulus	6/164	266/17594	0.0386515	0.490081	ENSDARG00000089223/ENSDARG00000075045/ENSDARG00000070676/ENSDARG00000060498/ENSDARG00000025607/ENSDARG00000019742	ngfrb/cxcl18b/ifnphi3/tnfrsf9a/ifnphi1/tlr4ba	6
BP	GO:0051707	response to other organism	6/164	266/17594	0.0386515	0.490081	ENSDARG00000089223/ENSDARG00000075045/ENSDARG00000070676/ENSDARG00000060498/ENSDARG00000025607/ENSDARG00000019742	ngfrb/cxcl18b/ifnphi3/tnfrsf9a/ifnphi1/tlr4ba	6
BP	GO:0048477	oogenesis	2/164	34/17594	0.0398744	0.494633	ENSDARG00000042130/ENSDARG00000070178	zp3a.2/zp3d.2	2
BP	GO:0002521	leukocyte differentiation	3/164	81/17594	0.0400108	0.494633	ENSDARG00000086266/ENSDARG00000070676/ENSDARG00000101096	CR925773.1/ifnphi3/cebp1	3
BP	GO:0005975	carbohydrate metabolic process	7/164	341/17594	0.0409156	0.499575	ENSDARG00000052113/novel.3943/ENSDARG00000031150/ENSDARG00000013856/ENSDARG00000010047/novel.1876/novel.4392	hexa/-/gba3/amy2a/neu3.2/-/-	7
BP	GO:0048247	lymphocyte chemotaxis	2/164	35/17594	0.0420376	0.501781	ENSDARG00000039351/ENSDARG00000090873	ccl19b/ccl34a.4	2
BP	GO:0072676	lymphocyte migration	2/164	36/17594	0.0442438	0.501781	ENSDARG00000039351/ENSDARG00000090873	ccl19b/ccl34a.4	2
BP	GO:0048882	lateral line development	3/164	86/17594	0.046425	0.501781	ENSDARG00000089223/ENSDARG00000030932/ENSDARG00000045219	ngfrb/fgf10a/dkk1b	3
BP	GO:0042594	response to starvation	2/164	37/17594	0.0464922	0.501781	novel.3442/ENSDARG00000070932	-/hcrt	2
BP	GO:0006479	protein methylation	3/164	87/17594	0.0477653	0.501781	ENSDARG00000060030/ENSDARG00000098924/novel.3924	setd1a/suz12b/-	3
BP	GO:0008213	protein alkylation	3/164	87/17594	0.0477653	0.501781	ENSDARG00000060030/ENSDARG00000098924/novel.3924	setd1a/suz12b/-	3
BP	GO:0007292	female gamete generation	2/164	38/17594	0.0487817	0.501781	ENSDARG00000042130/ENSDARG00000070178	zp3a.2/zp3d.2	2
BP	GO:0070374	positive regulation of ERK1 and ERK2 cascade	2/164	38/17594	0.0487817	0.501781	ENSDARG00000039351/ENSDARG00000090873	ccl19b/ccl34a.4	2
BP	GO:0044255	cellular lipid metabolic process	8/164	433/17594	0.0502309	0.501781	ENSDARG00000022845/ENSDARG00000069279/ENSDARG00000103093/ENSDARG00000031150/ENSDARG00000053119/ENSDARG00000010047/ENSDARG00000008592/ENSDARG00000104732	lias/elovl7a/alg14/gba3/smpdl3a/neu3.2/mtmr8/mlycd	8
BP	GO:0009607	response to biotic stimulus	6/164	284/17594	0.0502845	0.501781	ENSDARG00000089223/ENSDARG00000075045/ENSDARG00000070676/ENSDARG00000060498/ENSDARG00000025607/ENSDARG00000019742	ngfrb/cxcl18b/ifnphi3/tnfrsf9a/ifnphi1/tlr4ba	6
BP	GO:1901657	glycosyl compound metabolic process	3/164	89/17594	0.0505025	0.501781	ENSDARG00000069672/ENSDARG00000031150/ENSDARG00000078973	tyw5/gba3/uckl1b	3
BP	GO:1901659	glycosyl compound biosynthetic process	2/164	39/17594	0.0511114	0.501781	ENSDARG00000069672/ENSDARG00000078973	tyw5/uckl1b	2
BP	GO:0006672	ceramide metabolic process	2/164	40/17594	0.0534803	0.501781	ENSDARG00000031150/ENSDARG00000010047	gba3/neu3.2	2
BP	GO:0050900	leukocyte migration	3/164	92/17594	0.0547483	0.501781	ENSDARG00000039351/ENSDARG00000075045/ENSDARG00000090873	ccl19b/cxcl18b/ccl34a.4	3
BP	GO:0051607	defense response to virus	2/164	41/17594	0.0558876	0.501781	ENSDARG00000070676/ENSDARG00000025607	ifnphi3/ifnphi1	2
BP	GO:0051188	cofactor biosynthetic process	4/164	155/17594	0.0572291	0.501781	ENSDARG00000022845/ENSDARG00000007181/ENSDARG00000069279/novel.4392	lias/nadk2/elovl7a/-	4
BP	GO:0007218	neuropeptide signaling pathway	3/164	94/17594	0.057671	0.501781	ENSDARG00000058103/ENSDARG00000070932/ENSDARG00000074182	glra4b/hcrt/prokr1a	3
BP	GO:0048880	sensory system development	3/164	94/17594	0.057671	0.501781	ENSDARG00000089223/ENSDARG00000030932/ENSDARG00000045219	ngfrb/fgf10a/dkk1b	3
BP	GO:0048925	lateral line system development	3/164	94/17594	0.057671	0.501781	ENSDARG00000089223/ENSDARG00000030932/ENSDARG00000045219	ngfrb/fgf10a/dkk1b	3
BP	GO:0045087	innate immune response	5/164	223/17594	0.0579643	0.501781	ENSDARG00000039351/ENSDARG00000090873/ENSDARG00000079123/ENSDARG00000070676/ENSDARG00000019742	ccl19b/ccl34a.4/ikbkb/ifnphi3/tlr4ba	5
BP	GO:0030111	regulation of Wnt signaling pathway	3/164	95/17594	0.0591596	0.501781	ENSDARG00000045219/ENSDARG00000077207/ENSDARG00000004433	dkk1b/lzts2b/btk	3
BP	GO:0018105	peptidyl-serine phosphorylation	3/164	96/17594	0.0606663	0.501781	ENSDARG00000079123/ENSDARG00000070676/ENSDARG00000031698	ikbkb/ifnphi3/mylk2	3
BP	GO:0018209	peptidyl-serine modification	3/164	97/17594	0.0621908	0.501781	ENSDARG00000079123/ENSDARG00000070676/ENSDARG00000031698	ikbkb/ifnphi3/mylk2	3
BP	GO:0002573	myeloid leukocyte differentiation	2/164	44/17594	0.0633302	0.501781	ENSDARG00000086266/ENSDARG00000101096	CR925773.1/cebp1	2
BP	GO:0001934	positive regulation of protein phosphorylation	5/164	229/17594	0.063469	0.501781	novel.3442/ENSDARG00000039351/ENSDARG00000090873/ENSDARG00000008592/ENSDARG00000070676	-/ccl19b/ccl34a.4/mtmr8/ifnphi3	5
BP	GO:0042327	positive regulation of phosphorylation	5/164	233/17594	0.0672974	0.501781	novel.3442/ENSDARG00000039351/ENSDARG00000090873/ENSDARG00000008592/ENSDARG00000070676	-/ccl19b/ccl34a.4/mtmr8/ifnphi3	5
BP	GO:0097164	ammonium ion metabolic process	2/164	46/17594	0.0684672	0.501781	novel.2854/ENSDARG00000053119	-/smpdl3a	2
BP	GO:0097190	apoptotic signaling pathway	3/164	102/17594	0.0700774	0.501781	ENSDARG00000089223/ENSDARG00000086266/ENSDARG00000060498	ngfrb/CR925773.1/tnfrsf9a	3
BP	GO:0030593	neutrophil chemotaxis	2/164	47/17594	0.0710857	0.501781	ENSDARG00000039351/ENSDARG00000090873	ccl19b/ccl34a.4	2
BP	GO:0070371	ERK1 and ERK2 cascade	2/164	48/17594	0.0737365	0.501781	ENSDARG00000039351/ENSDARG00000090873	ccl19b/ccl34a.4	2
BP	GO:0070372	regulation of ERK1 and ERK2 cascade	2/164	48/17594	0.0737365	0.501781	ENSDARG00000039351/ENSDARG00000090873	ccl19b/ccl34a.4	2
BP	GO:0044272	sulfur compound biosynthetic process	2/164	49/17594	0.0764186	0.501781	ENSDARG00000022845/ENSDARG00000069279	lias/elovl7a	2
BP	GO:0046394	carboxylic acid biosynthetic process	4/164	173/17594	0.0786927	0.501781	ENSDARG00000022845/ENSDARG00000069279/ENSDARG00000104732/novel.4392	lias/elovl7a/mlycd/-	4
BP	GO:0033993	response to lipid	4/164	174/17594	0.0799886	0.501781	ENSDARG00000089223/ENSDARG00000075045/ENSDARG00000060498/ENSDARG00000019742	ngfrb/cxcl18b/tnfrsf9a/tlr4ba	4
BP	GO:0060326	cell chemotaxis	3/164	108/17594	0.0801042	0.501781	ENSDARG00000039351/ENSDARG00000075045/ENSDARG00000090873	ccl19b/cxcl18b/ccl34a.4	3
BP	GO:0016053	organic acid biosynthetic process	4/164	175/17594	0.0812951	0.501781	ENSDARG00000022845/ENSDARG00000069279/ENSDARG00000104732/novel.4392	lias/elovl7a/mlycd/-	4
BP	GO:0007623	circadian rhythm	2/164	51/17594	0.0818739	0.501781	ENSDARG00000070932/ENSDARG00000074182	hcrt/prokr1a	2
BP	GO:0006631	fatty acid metabolic process	3/164	110/17594	0.083578	0.501781	ENSDARG00000022845/ENSDARG00000069279/ENSDARG00000104732	lias/elovl7a/mlycd	3
BP	GO:1901136	carbohydrate derivative catabolic process	2/164	52/17594	0.0846455	0.501781	ENSDARG00000031150/ENSDARG00000010047	gba3/neu3.2	2
BP	GO:1901698	response to nitrogen compound	4/164	178/17594	0.0852779	0.501781	ENSDARG00000058103/ENSDARG00000070676/ENSDARG00000025607/novel.1594	glra4b/ifnphi3/ifnphi1/-	4
BP	GO:0006732	coenzyme metabolic process	4/164	180/17594	0.0879854	0.501781	ENSDARG00000022845/ENSDARG00000007181/ENSDARG00000069279/novel.4392	lias/nadk2/elovl7a/-	4
BP	GO:0000054	ribosomal subunit export from nucleus	1/164	10/17594	0.0894212	0.501781	ENSDARG00000044102	znf593	1
BP	GO:0001573	ganglioside metabolic process	1/164	10/17594	0.0894212	0.501781	ENSDARG00000010047	neu3.2	1
BP	GO:0002286	T cell activation involved in immune response	1/164	10/17594	0.0894212	0.501781	ENSDARG00000070676	ifnphi3	1
BP	GO:0002761	regulation of myeloid leukocyte differentiation	1/164	10/17594	0.0894212	0.501781	ENSDARG00000101096	cebp1	1
BP	GO:0002831	regulation of response to biotic stimulus	1/164	10/17594	0.0894212	0.501781	ENSDARG00000025607	ifnphi1	1
BP	GO:0006222	UMP biosynthetic process	1/164	10/17594	0.0894212	0.501781	ENSDARG00000078973	uckl1b	1
BP	GO:0006488	dolichol-linked oligosaccharide biosynthetic process	1/164	10/17594	0.0894212	0.501781	ENSDARG00000103093	alg14	1
BP	GO:0006684	sphingomyelin metabolic process	1/164	10/17594	0.0894212	0.501781	ENSDARG00000053119	smpdl3a	1
BP	GO:0009173	pyrimidine ribonucleoside monophosphate metabolic process	1/164	10/17594	0.0894212	0.501781	ENSDARG00000078973	uckl1b	1
BP	GO:0009174	pyrimidine ribonucleoside monophosphate biosynthetic process	1/164	10/17594	0.0894212	0.501781	ENSDARG00000078973	uckl1b	1
BP	GO:0009309	amine biosynthetic process	1/164	10/17594	0.0894212	0.501781	novel.2854	-	1
BP	GO:0030431	sleep	1/164	10/17594	0.0894212	0.501781	ENSDARG00000070932	hcrt	1
BP	GO:0030825	positive regulation of cGMP metabolic process	1/164	10/17594	0.0894212	0.501781	ENSDARG00000013393	guca1b	1
BP	GO:0030828	positive regulation of cGMP biosynthetic process	1/164	10/17594	0.0894212	0.501781	ENSDARG00000013393	guca1b	1
BP	GO:0031281	positive regulation of cyclase activity	1/164	10/17594	0.0894212	0.501781	ENSDARG00000013393	guca1b	1
BP	GO:0031284	positive regulation of guanylate cyclase activity	1/164	10/17594	0.0894212	0.501781	ENSDARG00000013393	guca1b	1
BP	GO:0033750	ribosome localization	1/164	10/17594	0.0894212	0.501781	ENSDARG00000044102	znf593	1
BP	GO:0035336	long-chain fatty-acyl-CoA metabolic process	1/164	10/17594	0.0894212	0.501781	ENSDARG00000069279	elovl7a	1
BP	GO:0035337	fatty-acyl-CoA metabolic process	1/164	10/17594	0.0894212	0.501781	ENSDARG00000069279	elovl7a	1
BP	GO:0036297	interstrand cross-link repair	1/164	10/17594	0.0894212	0.501781	ENSDARG00000045704	dclre1c	1
BP	GO:0038061	NIK/NF-kappaB signaling	1/164	10/17594	0.0894212	0.501781	ENSDARG00000069037	akip1	1
BP	GO:0042116	macrophage activation	1/164	10/17594	0.0894212	0.501781	ENSDARG00000019742	tlr4ba	1
BP	GO:0042401	cellular biogenic amine biosynthetic process	1/164	10/17594	0.0894212	0.501781	novel.2854	-	1
BP	GO:0046049	UMP metabolic process	1/164	10/17594	0.0894212	0.501781	ENSDARG00000078973	uckl1b	1
BP	GO:0051349	positive regulation of lyase activity	1/164	10/17594	0.0894212	0.501781	ENSDARG00000013393	guca1b	1
BP	GO:0060021	roof of mouth development	1/164	10/17594	0.0894212	0.501781	ENSDARG00000030932	fgf10a	1
BP	GO:0009615	response to virus	2/164	54/17594	0.0902726	0.501781	ENSDARG00000070676/ENSDARG00000025607	ifnphi3/ifnphi1	2
BP	GO:0051168	nuclear export	2/164	54/17594	0.0902726	0.501781	ENSDARG00000044102/ENSDARG00000077207	znf593/lzts2b	2
BP	GO:1990266	neutrophil migration	2/164	54/17594	0.0902726	0.501781	ENSDARG00000039351/ENSDARG00000090873	ccl19b/ccl34a.4	2
BP	GO:0060828	regulation of canonical Wnt signaling pathway	2/164	55/17594	0.0931266	0.501781	ENSDARG00000045219/ENSDARG00000004433	dkk1b/btk	2
BP	GO:1903706	regulation of hemopoiesis	2/164	55/17594	0.0931266	0.501781	ENSDARG00000030932/ENSDARG00000101096	fgf10a/cebp1	2
BP	GO:0007264	small GTPase mediated signal transduction	6/164	335/17594	0.0938516	0.501781	ENSDARG00000070735/novel.1527/ENSDARG00000108038/ENSDARG00000068856/novel.2701/ENSDARG00000104555	rnd2/-/CABZ01109481.1/f2rl1.1/-/sh2d3cb	6
BP	GO:0006400	tRNA modification	2/164	56/17594	0.0960066	0.501781	ENSDARG00000069672/ENSDARG00000060445	tyw5/elp6	2
BP	GO:0043085	positive regulation of catalytic activity	8/164	500/17594	0.0963915	0.501781	ENSDARG00000031985/novel.3442/ENSDARG00000039351/ENSDARG00000088841/ENSDARG00000013393/ENSDARG00000090873/ENSDARG00000008592/ENSDARG00000028276	ptpa/-/ccl19b/dnal4b/guca1b/ccl34a.4/mtmr8/si:ch211-196h16.12	8
BP	GO:0002098	tRNA wobble uridine modification	1/164	11/17594	0.0979138	0.501781	ENSDARG00000060445	elp6	1
BP	GO:0003197	endocardial cushion development	1/164	11/17594	0.0979138	0.501781	ENSDARG00000045219	dkk1b	1
BP	GO:0007622	rhythmic behavior	1/164	11/17594	0.0979138	0.501781	ENSDARG00000070932	hcrt	1
BP	GO:0030823	regulation of cGMP metabolic process	1/164	11/17594	0.0979138	0.501781	ENSDARG00000013393	guca1b	1
BP	GO:0030826	regulation of cGMP biosynthetic process	1/164	11/17594	0.0979138	0.501781	ENSDARG00000013393	guca1b	1
BP	GO:0031282	regulation of guanylate cyclase activity	1/164	11/17594	0.0979138	0.501781	ENSDARG00000013393	guca1b	1
BP	GO:0032096	negative regulation of response to food	1/164	11/17594	0.0979138	0.501781	novel.3442	-	1
BP	GO:0032099	negative regulation of appetite	1/164	11/17594	0.0979138	0.501781	novel.3442	-	1
BP	GO:0032105	negative regulation of response to extracellular stimulus	1/164	11/17594	0.0979138	0.501781	novel.3442	-	1
BP	GO:0032108	negative regulation of response to nutrient levels	1/164	11/17594	0.0979138	0.501781	novel.3442	-	1
BP	GO:0032943	mononuclear cell proliferation	1/164	11/17594	0.0979138	0.501781	ENSDARG00000070676	ifnphi3	1
BP	GO:0034315	regulation of Arp2/3 complex-mediated actin nucleation	1/164	11/17594	0.0979138	0.501781	ENSDARG00000090628	si:dkey-197j19.6	1
BP	GO:0034626	fatty acid elongation, polyunsaturated fatty acid	1/164	11/17594	0.0979138	0.501781	ENSDARG00000069279	elovl7a	1
BP	GO:0046651	lymphocyte proliferation	1/164	11/17594	0.0979138	0.501781	ENSDARG00000070676	ifnphi3	1
BP	GO:0048512	circadian behavior	1/164	11/17594	0.0979138	0.501781	ENSDARG00000070932	hcrt	1
BP	GO:0050663	cytokine secretion	1/164	11/17594	0.0979138	0.501781	ENSDARG00000019742	tlr4ba	1
BP	GO:0050707	regulation of cytokine secretion	1/164	11/17594	0.0979138	0.501781	ENSDARG00000019742	tlr4ba	1
BP	GO:0050829	defense response to Gram-negative bacterium	1/164	11/17594	0.0979138	0.501781	ENSDARG00000019742	tlr4ba	1
BP	GO:0055003	cardiac myofibril assembly	1/164	11/17594	0.0979138	0.501781	ENSDARG00000031698	mylk2	1
BP	GO:0070493	thrombin-activated receptor signaling pathway	1/164	11/17594	0.0979138	0.501781	ENSDARG00000068856	f2rl1.1	1
BP	GO:0070661	leukocyte proliferation	1/164	11/17594	0.0979138	0.501781	ENSDARG00000070676	ifnphi3	1
BP	GO:0071428	rRNA-containing ribonucleoprotein complex export from nucleus	1/164	11/17594	0.0979138	0.501781	ENSDARG00000044102	znf593	1
BP	GO:0097755	positive regulation of blood vessel diameter	1/164	11/17594	0.0979138	0.501781	ENSDARG00000068856	f2rl1.1	1
BP	GO:0006814	sodium ion transport	3/164	118/17594	0.0980988	0.501781	ENSDARG00000042961/ENSDARG00000058498/ENSDARG00000007080	zgc:100920/slc9a3.1/rhcgl1	3
BP	GO:0031401	positive regulation of protein modification process	5/164	263/17594	0.0999754	0.501781	novel.3442/ENSDARG00000039351/ENSDARG00000090873/ENSDARG00000008592/ENSDARG00000070676	-/ccl19b/ccl34a.4/mtmr8/ifnphi3	5
BP	GO:0030334	regulation of cell migration	3/164	119/17594	0.0999817	0.501781	ENSDARG00000089223/ENSDARG00000075045/ENSDARG00000045219	ngfrb/cxcl18b/dkk1b	3
BP	GO:0043408	regulation of MAPK cascade	4/164	191/17594	0.103604	0.501781	novel.3442/ENSDARG00000039351/ENSDARG00000090873/ENSDARG00000008592	-/ccl19b/ccl34a.4/mtmr8	4
BP	GO:0019359	nicotinamide nucleotide biosynthetic process	2/164	59/17594	0.104796	0.501781	ENSDARG00000007181/novel.4392	nadk2/-	2
BP	GO:0019363	pyridine nucleotide biosynthetic process	2/164	59/17594	0.104796	0.501781	ENSDARG00000007181/novel.4392	nadk2/-	2
BP	GO:0048511	rhythmic process	2/164	59/17594	0.104796	0.501781	ENSDARG00000070932/ENSDARG00000074182	hcrt/prokr1a	2
BP	GO:0048732	gland development	4/164	192/17594	0.105083	0.501781	ENSDARG00000014634/ENSDARG00000030932/ENSDARG00000013598/ENSDARG00000045219	mbtps1/fgf10a/tnfb/dkk1b	4
BP	GO:0002285	lymphocyte activation involved in immune response	1/164	12/17594	0.106328	0.501781	ENSDARG00000070676	ifnphi3	1
BP	GO:0006206	pyrimidine nucleobase metabolic process	1/164	12/17594	0.106328	0.501781	ENSDARG00000078973	uckl1b	1
BP	GO:0006490	oligosaccharide-lipid intermediate biosynthetic process	1/164	12/17594	0.106328	0.501781	ENSDARG00000103093	alg14	1
BP	GO:0019367	fatty acid elongation, saturated fatty acid	1/164	12/17594	0.106328	0.501781	ENSDARG00000069279	elovl7a	1
BP	GO:0019368	fatty acid elongation, unsaturated fatty acid	1/164	12/17594	0.106328	0.501781	ENSDARG00000069279	elovl7a	1
BP	GO:0032095	regulation of response to food	1/164	12/17594	0.106328	0.501781	novel.3442	-	1
BP	GO:0032104	regulation of response to extracellular stimulus	1/164	12/17594	0.106328	0.501781	novel.3442	-	1
BP	GO:0032107	regulation of response to nutrient levels	1/164	12/17594	0.106328	0.501781	novel.3442	-	1
BP	GO:0034625	fatty acid elongation, monounsaturated fatty acid	1/164	12/17594	0.106328	0.501781	ENSDARG00000069279	elovl7a	1
BP	GO:0048885	neuromast deposition	1/164	12/17594	0.106328	0.501781	ENSDARG00000089223	ngfrb	1
BP	GO:0051601	exocyst localization	1/164	12/17594	0.106328	0.501781	ENSDARG00000051899	exoc3l1	1
BP	GO:0071219	cellular response to molecule of bacterial origin	1/164	12/17594	0.106328	0.501781	ENSDARG00000019742	tlr4ba	1
BP	GO:0071222	cellular response to lipopolysaccharide	1/164	12/17594	0.106328	0.501781	ENSDARG00000019742	tlr4ba	1
BP	GO:0071711	basement membrane organization	1/164	12/17594	0.106328	0.501781	ENSDARG00000074656	ctss2.1	1
BP	GO:0016042	lipid catabolic process	3/164	123/17594	0.107657	0.501781	ENSDARG00000031150/ENSDARG00000053119/ENSDARG00000010047	gba3/smpdl3a/neu3.2	3
BP	GO:0003341	cilium movement	2/164	60/17594	0.107772	0.501781	ENSDARG00000069723/ENSDARG00000019742	zbbx/tlr4ba	2
BP	GO:0032101	regulation of response to external stimulus	3/164	125/17594	0.111579	0.501781	novel.3442/ENSDARG00000075045/ENSDARG00000025607	-/cxcl18b/ifnphi1	3
BP	GO:0002682	regulation of immune system process	5/164	274/17594	0.113645	0.501781	ENSDARG00000030932/ENSDARG00000075045/ENSDARG00000101096/ENSDARG00000025607/ENSDARG00000019742	fgf10a/cxcl18b/cebp1/ifnphi1/tlr4ba	5
BP	GO:0007281	germ cell development	2/164	62/17594	0.113793	0.501781	ENSDARG00000042130/ENSDARG00000070178	zp3a.2/zp3d.2	2
BP	GO:0072525	pyridine-containing compound biosynthetic process	2/164	62/17594	0.113793	0.501781	ENSDARG00000007181/novel.4392	nadk2/-	2
BP	GO:0032787	monocarboxylic acid metabolic process	4/164	198/17594	0.11416	0.501781	ENSDARG00000022845/ENSDARG00000069279/ENSDARG00000104732/novel.4392	lias/elovl7a/mlycd/-	4
BP	GO:0002097	tRNA wobble base modification	1/164	13/17594	0.114664	0.501781	ENSDARG00000060445	elp6	1
BP	GO:0002755	MyD88-dependent toll-like receptor signaling pathway	1/164	13/17594	0.114664	0.501781	ENSDARG00000019742	tlr4ba	1
BP	GO:0006303	double-strand break repair via nonhomologous end joining	1/164	13/17594	0.114664	0.501781	ENSDARG00000045704	dclre1c	1
BP	GO:0009129	pyrimidine nucleoside monophosphate metabolic process	1/164	13/17594	0.114664	0.501781	ENSDARG00000078973	uckl1b	1
BP	GO:0009130	pyrimidine nucleoside monophosphate biosynthetic process	1/164	13/17594	0.114664	0.501781	ENSDARG00000078973	uckl1b	1
BP	GO:0010955	negative regulation of protein processing	1/164	13/17594	0.114664	0.501781	ENSDARG00000056795	serpine1	1
BP	GO:0030801	positive regulation of cyclic nucleotide metabolic process	1/164	13/17594	0.114664	0.501781	ENSDARG00000013393	guca1b	1
BP	GO:0030804	positive regulation of cyclic nucleotide biosynthetic process	1/164	13/17594	0.114664	0.501781	ENSDARG00000013393	guca1b	1
BP	GO:0030810	positive regulation of nucleotide biosynthetic process	1/164	13/17594	0.114664	0.501781	ENSDARG00000013393	guca1b	1
BP	GO:0033555	multicellular organismal response to stress	1/164	13/17594	0.114664	0.501781	ENSDARG00000070932	hcrt	1
BP	GO:0043200	response to amino acid	1/164	13/17594	0.114664	0.501781	ENSDARG00000058103	glra4b	1
BP	GO:0051125	regulation of actin nucleation	1/164	13/17594	0.114664	0.501781	ENSDARG00000090628	si:dkey-197j19.6	1
BP	GO:0070613	regulation of protein processing	1/164	13/17594	0.114664	0.501781	ENSDARG00000056795	serpine1	1
BP	GO:0071216	cellular response to biotic stimulus	1/164	13/17594	0.114664	0.501781	ENSDARG00000019742	tlr4ba	1
BP	GO:1900373	positive regulation of purine nucleotide biosynthetic process	1/164	13/17594	0.114664	0.501781	ENSDARG00000013393	guca1b	1
BP	GO:1903317	regulation of protein maturation	1/164	13/17594	0.114664	0.501781	ENSDARG00000056795	serpine1	1
BP	GO:1903318	negative regulation of protein maturation	1/164	13/17594	0.114664	0.501781	ENSDARG00000056795	serpine1	1
BP	GO:2000574	regulation of microtubule motor activity	1/164	13/17594	0.114664	0.501781	ENSDARG00000088841	dnal4b	1
BP	GO:0019953	sexual reproduction	3/164	129/17594	0.119584	0.510799	ENSDARG00000042130/ENSDARG00000096603/ENSDARG00000070178	zp3a.2/bmb/zp3d.2	3
BP	GO:0006664	glycolipid metabolic process	2/164	64/17594	0.119898	0.510799	ENSDARG00000031150/ENSDARG00000010047	gba3/neu3.2	2
BP	GO:0043406	positive regulation of MAP kinase activity	2/164	64/17594	0.119898	0.510799	novel.3442/ENSDARG00000008592	-/mtmr8	2
BP	GO:1903509	liposaccharide metabolic process	2/164	64/17594	0.119898	0.510799	ENSDARG00000031150/ENSDARG00000010047	gba3/neu3.2	2
BP	GO:0044703	multi-organism reproductive process	3/164	130/17594	0.121618	0.510799	ENSDARG00000042130/ENSDARG00000096603/ENSDARG00000070178	zp3a.2/bmb/zp3d.2	3
BP	GO:0006301	postreplication repair	1/164	14/17594	0.122922	0.510799	ENSDARG00000008748	ube2na	1
BP	GO:0006595	polyamine metabolic process	1/164	14/17594	0.122922	0.510799	novel.2854	-	1
BP	GO:0010977	negative regulation of neuron projection development	1/164	14/17594	0.122922	0.510799	ENSDARG00000089223	ngfrb	1
BP	GO:0032094	response to food	1/164	14/17594	0.122922	0.510799	novel.3442	-	1
BP	GO:0032781	positive regulation of ATPase activity	1/164	14/17594	0.122922	0.510799	ENSDARG00000088841	dnal4b	1
BP	GO:0051568	histone H3-K4 methylation	1/164	14/17594	0.122922	0.510799	ENSDARG00000060030	setd1a	1
BP	GO:0060968	regulation of gene silencing	1/164	14/17594	0.122922	0.510799	ENSDARG00000102025	znf644b	1
BP	GO:2000145	regulation of cell motility	3/164	131/17594	0.123665	0.511733	ENSDARG00000089223/ENSDARG00000075045/ENSDARG00000045219	ngfrb/cxcl18b/dkk1b	3
BP	GO:0016571	histone methylation	2/164	66/17594	0.126083	0.516583	ENSDARG00000060030/ENSDARG00000098924	setd1a/suz12b	2
BP	GO:0000726	non-recombinational repair	1/164	15/17594	0.131104	0.516583	ENSDARG00000045704	dclre1c	1
BP	GO:0006636	unsaturated fatty acid biosynthetic process	1/164	15/17594	0.131104	0.516583	ENSDARG00000069279	elovl7a	1
BP	GO:0030497	fatty acid elongation	1/164	15/17594	0.131104	0.516583	ENSDARG00000069279	elovl7a	1
BP	GO:0031345	negative regulation of cell projection organization	1/164	15/17594	0.131104	0.516583	ENSDARG00000089223	ngfrb	1
BP	GO:0043174	nucleoside salvage	1/164	15/17594	0.131104	0.516583	ENSDARG00000078973	uckl1b	1
BP	GO:0045981	positive regulation of nucleotide metabolic process	1/164	15/17594	0.131104	0.516583	ENSDARG00000013393	guca1b	1
BP	GO:0051180	vitamin transport	1/164	15/17594	0.131104	0.516583	ENSDARG00000051874	stra6	1
BP	GO:0061009	common bile duct development	1/164	15/17594	0.131104	0.516583	ENSDARG00000045219	dkk1b	1
BP	GO:0070654	sensory epithelium regeneration	1/164	15/17594	0.131104	0.516583	ENSDARG00000045219	dkk1b	1
BP	GO:1900544	positive regulation of purine nucleotide metabolic process	1/164	15/17594	0.131104	0.516583	ENSDARG00000013393	guca1b	1
BP	GO:1990399	epithelium regeneration	1/164	15/17594	0.131104	0.516583	ENSDARG00000045219	dkk1b	1
BP	GO:0016052	carbohydrate catabolic process	2/164	69/17594	0.135498	0.517591	ENSDARG00000010047/novel.4392	neu3.2/-	2
BP	GO:0016567	protein ubiquitination	6/164	374/17594	0.137471	0.517591	ENSDARG00000015292/ENSDARG00000079698/ENSDARG00000056468/ENSDARG00000027182/ENSDARG00000113458/ENSDARG00000008748	ube2g1a/asb13a.1/asb16/rnf25/CABZ01058333.1/ube2na	6
BP	GO:0002028	regulation of sodium ion transport	1/164	16/17594	0.139211	0.517591	ENSDARG00000042961	zgc:100920	1
BP	GO:0009395	phospholipid catabolic process	1/164	16/17594	0.139211	0.517591	ENSDARG00000053119	smpdl3a	1
BP	GO:0021879	forebrain neuron differentiation	1/164	16/17594	0.139211	0.517591	ENSDARG00000045219	dkk1b	1
BP	GO:0030225	macrophage differentiation	1/164	16/17594	0.139211	0.517591	ENSDARG00000086266	CR925773.1	1
BP	GO:0030534	adult behavior	1/164	16/17594	0.139211	0.517591	novel.3442	-	1
BP	GO:0032098	regulation of appetite	1/164	16/17594	0.139211	0.517591	novel.3442	-	1
BP	GO:0035384	thioester biosynthetic process	1/164	16/17594	0.139211	0.517591	ENSDARG00000069279	elovl7a	1
BP	GO:0043462	regulation of ATPase activity	1/164	16/17594	0.139211	0.517591	ENSDARG00000088841	dnal4b	1
BP	GO:0048920	posterior lateral line neuromast primordium migration	1/164	16/17594	0.139211	0.517591	ENSDARG00000030932	fgf10a	1
BP	GO:0071616	acyl-CoA biosynthetic process	1/164	16/17594	0.139211	0.517591	ENSDARG00000069279	elovl7a	1
BP	GO:0098659	inorganic cation import across plasma membrane	1/164	16/17594	0.139211	0.517591	ENSDARG00000058498	slc9a3.1	1
BP	GO:0098739	import across plasma membrane	1/164	16/17594	0.139211	0.517591	ENSDARG00000058498	slc9a3.1	1
BP	GO:0099587	inorganic ion import across plasma membrane	1/164	16/17594	0.139211	0.517591	ENSDARG00000058498	slc9a3.1	1
BP	GO:0031347	regulation of defense response	2/164	71/17594	0.14186	0.525466	ENSDARG00000025607/ENSDARG00000019742	ifnphi1/tlr4ba	2
BP	GO:0009991	response to extracellular stimulus	2/164	72/17594	0.145064	0.525638	novel.3442/ENSDARG00000070932	-/hcrt	2
BP	GO:0031667	response to nutrient levels	2/164	72/17594	0.145064	0.525638	novel.3442/ENSDARG00000070932	-/hcrt	2
BP	GO:0000165	MAPK cascade	4/164	218/17594	0.14675	0.525638	novel.3442/ENSDARG00000039351/ENSDARG00000090873/ENSDARG00000008592	-/ccl19b/ccl34a.4/mtmr8	4
BP	GO:0043414	macromolecule methylation	3/164	142/17594	0.146971	0.525638	ENSDARG00000060030/ENSDARG00000098924/novel.3924	setd1a/suz12b/-	3
BP	GO:0031365	N-terminal protein amino acid modification	1/164	17/17594	0.147242	0.525638	novel.3924	-	1
BP	GO:0034629	cellular protein-containing complex localization	1/164	17/17594	0.147242	0.525638	ENSDARG00000051899	exoc3l1	1
BP	GO:0048883	neuromast primordium migration	1/164	17/17594	0.147242	0.525638	ENSDARG00000030932	fgf10a	1
BP	GO:0019220	regulation of phosphate metabolic process	7/164	468/17594	0.148068	0.525638	ENSDARG00000031985/novel.3442/ENSDARG00000039351/ENSDARG00000013393/ENSDARG00000090873/ENSDARG00000008592/ENSDARG00000070676	ptpa/-/ccl19b/guca1b/ccl34a.4/mtmr8/ifnphi3	7
BP	GO:0051174	regulation of phosphorus metabolic process	7/164	468/17594	0.148068	0.525638	ENSDARG00000031985/novel.3442/ENSDARG00000039351/ENSDARG00000013393/ENSDARG00000090873/ENSDARG00000008592/ENSDARG00000070676	ptpa/-/ccl19b/guca1b/ccl34a.4/mtmr8/ifnphi3	7
BP	GO:0019362	pyridine nucleotide metabolic process	2/164	73/17594	0.148284	0.525638	ENSDARG00000007181/novel.4392	nadk2/-	2
BP	GO:0031503	protein-containing complex localization	2/164	73/17594	0.148284	0.525638	ENSDARG00000044102/ENSDARG00000051899	znf593/exoc3l1	2
BP	GO:0046496	nicotinamide nucleotide metabolic process	2/164	73/17594	0.148284	0.525638	ENSDARG00000007181/novel.4392	nadk2/-	2
BP	GO:0044283	small molecule biosynthetic process	5/164	301/17594	0.15071	0.532329	ENSDARG00000022845/ENSDARG00000069279/ENSDARG00000078973/ENSDARG00000104732/novel.4392	lias/elovl7a/uckl1b/mlycd/-	5
BP	GO:0000187	activation of MAPK activity	1/164	18/17594	0.155198	0.534812	ENSDARG00000008592	mtmr8	1
BP	GO:0006241	CTP biosynthetic process	1/164	18/17594	0.155198	0.534812	ENSDARG00000078973	uckl1b	1
BP	GO:0009208	pyrimidine ribonucleoside triphosphate metabolic process	1/164	18/17594	0.155198	0.534812	ENSDARG00000078973	uckl1b	1
BP	GO:0009209	pyrimidine ribonucleoside triphosphate biosynthetic process	1/164	18/17594	0.155198	0.534812	ENSDARG00000078973	uckl1b	1
BP	GO:0021872	forebrain generation of neurons	1/164	18/17594	0.155198	0.534812	ENSDARG00000045219	dkk1b	1
BP	GO:0042761	very long-chain fatty acid biosynthetic process	1/164	18/17594	0.155198	0.534812	ENSDARG00000069279	elovl7a	1
BP	GO:0046036	CTP metabolic process	1/164	18/17594	0.155198	0.534812	ENSDARG00000078973	uckl1b	1
BP	GO:0072524	pyridine-containing compound metabolic process	2/164	76/17594	0.158029	0.539422	ENSDARG00000007181/novel.4392	nadk2/-	2
BP	GO:0000209	protein polyubiquitination	2/164	77/17594	0.161303	0.539422	ENSDARG00000015292/ENSDARG00000008748	ube2g1a/ube2na	2
BP	GO:0006399	tRNA metabolic process	3/164	149/17594	0.162491	0.539422	ENSDARG00000069672/novel.4074/ENSDARG00000060445	tyw5/-/elp6	3
BP	GO:0051270	regulation of cellular component movement	3/164	149/17594	0.162491	0.539422	ENSDARG00000089223/ENSDARG00000075045/ENSDARG00000045219	ngfrb/cxcl18b/dkk1b	3
BP	GO:0002690	positive regulation of leukocyte chemotaxis	1/164	19/17594	0.163081	0.539422	ENSDARG00000075045	cxcl18b	1
BP	GO:0006458	'de novo' protein folding	1/164	19/17594	0.163081	0.539422	ENSDARG00000100559	tor2a	1
BP	GO:0006817	phosphate ion transport	1/164	19/17594	0.163081	0.539422	novel.4612	-	1
BP	GO:0019674	NAD metabolic process	1/164	19/17594	0.163081	0.539422	ENSDARG00000007181	nadk2	1
BP	GO:0043173	nucleotide salvage	1/164	19/17594	0.163081	0.539422	ENSDARG00000078973	uckl1b	1
BP	GO:0045637	regulation of myeloid cell differentiation	1/164	19/17594	0.163081	0.539422	ENSDARG00000101096	cebp1	1
BP	GO:0045665	negative regulation of neuron differentiation	1/164	19/17594	0.163081	0.539422	ENSDARG00000089223	ngfrb	1
BP	GO:1901570	fatty acid derivative biosynthetic process	1/164	19/17594	0.163081	0.539422	ENSDARG00000069279	elovl7a	1
BP	GO:0060249	anatomical structure homeostasis	2/164	78/17594	0.16459	0.541701	ENSDARG00000045704/ENSDARG00000102025	dclre1c/znf644b	2
BP	GO:0032446	protein modification by small protein conjugation	6/164	396/17594	0.165635	0.541701	ENSDARG00000015292/ENSDARG00000079698/ENSDARG00000056468/ENSDARG00000027182/ENSDARG00000113458/ENSDARG00000008748	ube2g1a/asb13a.1/asb16/rnf25/CABZ01058333.1/ube2na	6
BP	GO:0003006	developmental process involved in reproduction	2/164	79/17594	0.167889	0.541701	ENSDARG00000042130/ENSDARG00000070178	zp3a.2/zp3d.2	2
BP	GO:0040012	regulation of locomotion	3/164	152/17594	0.16929	0.541701	ENSDARG00000089223/ENSDARG00000075045/ENSDARG00000045219	ngfrb/cxcl18b/dkk1b	3
BP	GO:0000038	very long-chain fatty acid metabolic process	1/164	20/17594	0.170891	0.541701	ENSDARG00000069279	elovl7a	1
BP	GO:0002263	cell activation involved in immune response	1/164	20/17594	0.170891	0.541701	ENSDARG00000070676	ifnphi3	1
BP	GO:0002366	leukocyte activation involved in immune response	1/164	20/17594	0.170891	0.541701	ENSDARG00000070676	ifnphi3	1
BP	GO:0006360	transcription by RNA polymerase I	1/164	20/17594	0.170891	0.541701	ENSDARG00000037570	polr1d	1
BP	GO:0006998	nuclear envelope organization	1/164	20/17594	0.170891	0.541701	ENSDARG00000096603	bmb	1
BP	GO:0009148	pyrimidine nucleoside triphosphate biosynthetic process	1/164	20/17594	0.170891	0.541701	ENSDARG00000078973	uckl1b	1
BP	GO:0048794	swim bladder development	1/164	20/17594	0.170891	0.541701	ENSDARG00000030932	fgf10a	1
BP	GO:0051482	positive regulation of cytosolic calcium ion concentration involved in phospholipase C-activating G-protein coupled signaling pathway	1/164	20/17594	0.170891	0.541701	ENSDARG00000068856	f2rl1.1	1
BP	GO:1902036	regulation of hematopoietic stem cell differentiation	1/164	20/17594	0.170891	0.541701	ENSDARG00000030932	fgf10a	1
BP	GO:0007018	microtubule-based movement	4/164	232/17594	0.171474	0.541814	ENSDARG00000069723/novel.2266/ENSDARG00000114031/ENSDARG00000019742	zbbx/-/smyhc2/tlr4ba	4
BP	GO:0022412	cellular process involved in reproduction in multicellular organism	2/164	81/17594	0.174521	0.549685	ENSDARG00000042130/ENSDARG00000070178	zp3a.2/zp3d.2	2
BP	GO:0009165	nucleotide biosynthetic process	4/164	234/17594	0.17512	0.549821	ENSDARG00000007181/ENSDARG00000013393/ENSDARG00000078973/novel.4392	nadk2/guca1b/uckl1b/-	4
BP	GO:0046434	organophosphate catabolic process	2/164	82/17594	0.177852	0.55086	ENSDARG00000053119/novel.4392	smpdl3a/-	2
BP	GO:0009147	pyrimidine nucleoside triphosphate metabolic process	1/164	21/17594	0.178628	0.55086	ENSDARG00000078973	uckl1b	1
BP	GO:0035025	positive regulation of Rho protein signal transduction	1/164	21/17594	0.178628	0.55086	ENSDARG00000068856	f2rl1.1	1
BP	GO:0051123	RNA polymerase II transcriptional preinitiation complex assembly	1/164	21/17594	0.178628	0.55086	ENSDARG00000053685	gtf2a2	1
BP	GO:1902105	regulation of leukocyte differentiation	1/164	21/17594	0.178628	0.55086	ENSDARG00000101096	cebp1	1
BP	GO:1901293	nucleoside phosphate biosynthetic process	4/164	236/17594	0.178793	0.55086	ENSDARG00000007181/ENSDARG00000013393/ENSDARG00000078973/novel.4392	nadk2/guca1b/uckl1b/-	4
BP	GO:0002224	toll-like receptor signaling pathway	1/164	22/17594	0.186293	0.556385	ENSDARG00000019742	tlr4ba	1
BP	GO:0002687	positive regulation of leukocyte migration	1/164	22/17594	0.186293	0.556385	ENSDARG00000075045	cxcl18b	1
BP	GO:0009218	pyrimidine ribonucleotide metabolic process	1/164	22/17594	0.186293	0.556385	ENSDARG00000078973	uckl1b	1
BP	GO:0009220	pyrimidine ribonucleotide biosynthetic process	1/164	22/17594	0.186293	0.556385	ENSDARG00000078973	uckl1b	1
BP	GO:0035118	embryonic pectoral fin morphogenesis	1/164	22/17594	0.186293	0.556385	ENSDARG00000030932	fgf10a	1
BP	GO:0046132	pyrimidine ribonucleoside biosynthetic process	1/164	22/17594	0.186293	0.556385	ENSDARG00000078973	uckl1b	1
BP	GO:0046134	pyrimidine nucleoside biosynthetic process	1/164	22/17594	0.186293	0.556385	ENSDARG00000078973	uckl1b	1
BP	GO:0060219	camera-type eye photoreceptor cell differentiation	1/164	22/17594	0.186293	0.556385	ENSDARG00000102025	znf644b	1
BP	GO:2000736	regulation of stem cell differentiation	1/164	22/17594	0.186293	0.556385	ENSDARG00000030932	fgf10a	1
BP	GO:0008033	tRNA processing	2/164	85/17594	0.187905	0.556385	ENSDARG00000069672/ENSDARG00000060445	tyw5/elp6	2
BP	GO:0071902	positive regulation of protein serine/threonine kinase activity	2/164	85/17594	0.187905	0.556385	novel.3442/ENSDARG00000008592	-/mtmr8	2
BP	GO:0009967	positive regulation of signal transduction	5/164	326/17594	0.188964	0.556385	novel.3442/ENSDARG00000039351/ENSDARG00000090873/ENSDARG00000008592/ENSDARG00000068856	-/ccl19b/ccl34a.4/mtmr8/f2rl1.1	5
BP	GO:0098542	defense response to other organism	3/164	161/17594	0.190156	0.556385	ENSDARG00000070676/ENSDARG00000025607/ENSDARG00000019742	ifnphi3/ifnphi1/tlr4ba	3
BP	GO:0043405	regulation of MAP kinase activity	2/164	86/17594	0.191274	0.556385	novel.3442/ENSDARG00000008592	-/mtmr8	2
BP	GO:0003009	skeletal muscle contraction	1/164	23/17594	0.193888	0.556385	ENSDARG00000114031	smyhc2	1
BP	GO:0006739	NADP metabolic process	1/164	23/17594	0.193888	0.556385	ENSDARG00000007181	nadk2	1
BP	GO:0031279	regulation of cyclase activity	1/164	23/17594	0.193888	0.556385	ENSDARG00000013393	guca1b	1
BP	GO:0033559	unsaturated fatty acid metabolic process	1/164	23/17594	0.193888	0.556385	ENSDARG00000069279	elovl7a	1
BP	GO:0046579	positive regulation of Ras protein signal transduction	1/164	23/17594	0.193888	0.556385	ENSDARG00000068856	f2rl1.1	1
BP	GO:0050921	positive regulation of chemotaxis	1/164	23/17594	0.193888	0.556385	ENSDARG00000075045	cxcl18b	1
BP	GO:0051057	positive regulation of small GTPase mediated signal transduction	1/164	23/17594	0.193888	0.556385	ENSDARG00000068856	f2rl1.1	1
BP	GO:0051339	regulation of lyase activity	1/164	23/17594	0.193888	0.556385	ENSDARG00000013393	guca1b	1
BP	GO:0090090	negative regulation of canonical Wnt signaling pathway	1/164	23/17594	0.193888	0.556385	ENSDARG00000045219	dkk1b	1
BP	GO:0006733	oxidoreduction coenzyme metabolic process	2/164	87/17594	0.19465	0.556385	ENSDARG00000007181/novel.4392	nadk2/-	2
BP	GO:0051604	protein maturation	2/164	87/17594	0.19465	0.556385	ENSDARG00000022845/ENSDARG00000056795	lias/serpine1	2
BP	GO:0007610	behavior	3/164	164/17594	0.197254	0.559539	novel.3442/ENSDARG00000070932/ENSDARG00000074182	-/hcrt/prokr1a	3
BP	GO:0098656	anion transmembrane transport	3/164	164/17594	0.197254	0.559539	ENSDARG00000058103/ENSDARG00000075993/ENSDARG00000078455	glra4b/clic5a/best4	3
BP	GO:0000723	telomere maintenance	1/164	24/17594	0.201412	0.559539	ENSDARG00000045704	dclre1c	1
BP	GO:0001838	embryonic epithelial tube formation	1/164	24/17594	0.201412	0.559539	ENSDARG00000069378	pard6a	1
BP	GO:0001841	neural tube formation	1/164	24/17594	0.201412	0.559539	ENSDARG00000069378	pard6a	1
BP	GO:0002274	myeloid leukocyte activation	1/164	24/17594	0.201412	0.559539	ENSDARG00000019742	tlr4ba	1
BP	GO:0006576	cellular biogenic amine metabolic process	1/164	24/17594	0.201412	0.559539	novel.2854	-	1
BP	GO:0030223	neutrophil differentiation	1/164	24/17594	0.201412	0.559539	ENSDARG00000101096	cebp1	1
BP	GO:0032200	telomere organization	1/164	24/17594	0.201412	0.559539	ENSDARG00000045704	dclre1c	1
BP	GO:0062013	positive regulation of small molecule metabolic process	1/164	24/17594	0.201412	0.559539	ENSDARG00000013393	guca1b	1
BP	GO:0010647	positive regulation of cell communication	5/164	337/17594	0.206815	0.562856	novel.3442/ENSDARG00000039351/ENSDARG00000090873/ENSDARG00000008592/ENSDARG00000068856	-/ccl19b/ccl34a.4/mtmr8/f2rl1.1	5
BP	GO:0023056	positive regulation of signaling	5/164	338/17594	0.208466	0.562856	novel.3442/ENSDARG00000039351/ENSDARG00000090873/ENSDARG00000008592/ENSDARG00000068856	-/ccl19b/ccl34a.4/mtmr8/f2rl1.1	5
BP	GO:0002218	activation of innate immune response	1/164	25/17594	0.208866	0.562856	ENSDARG00000019742	tlr4ba	1
BP	GO:0002221	pattern recognition receptor signaling pathway	1/164	25/17594	0.208866	0.562856	ENSDARG00000019742	tlr4ba	1
BP	GO:0002758	innate immune response-activating signal transduction	1/164	25/17594	0.208866	0.562856	ENSDARG00000019742	tlr4ba	1
BP	GO:0043171	peptide catabolic process	1/164	25/17594	0.208866	0.562856	ENSDARG00000044943	npepps	1
BP	GO:0044106	cellular amine metabolic process	1/164	25/17594	0.208866	0.562856	novel.2854	-	1
BP	GO:0046131	pyrimidine ribonucleoside metabolic process	1/164	25/17594	0.208866	0.562856	ENSDARG00000078973	uckl1b	1
BP	GO:0097191	extrinsic apoptotic signaling pathway	1/164	25/17594	0.208866	0.562856	ENSDARG00000086266	CR925773.1	1
BP	GO:0097194	execution phase of apoptosis	1/164	25/17594	0.208866	0.562856	ENSDARG00000086266	CR925773.1	1
BP	GO:1901532	regulation of hematopoietic progenitor cell differentiation	1/164	25/17594	0.208866	0.562856	ENSDARG00000030932	fgf10a	1
BP	GO:0034404	nucleobase-containing small molecule biosynthetic process	2/164	92/17594	0.21164	0.568782	ENSDARG00000078973/novel.4392	uckl1b/-	2
BP	GO:0032270	positive regulation of cellular protein metabolic process	5/164	341/17594	0.213443	0.569144	novel.3442/ENSDARG00000039351/ENSDARG00000090873/ENSDARG00000008592/ENSDARG00000070676	-/ccl19b/ccl34a.4/mtmr8/ifnphi3	5
BP	GO:0006913	nucleocytoplasmic transport	2/164	93/17594	0.215056	0.569144	ENSDARG00000044102/ENSDARG00000077207	znf593/lzts2b	2
BP	GO:0051169	nuclear transport	2/164	93/17594	0.215056	0.569144	ENSDARG00000044102/ENSDARG00000077207	znf593/lzts2b	2
BP	GO:0030851	granulocyte differentiation	1/164	26/17594	0.216251	0.569144	ENSDARG00000101096	cebp1	1
BP	GO:0050879	multicellular organismal movement	1/164	26/17594	0.216251	0.569144	ENSDARG00000114031	smyhc2	1
BP	GO:0050881	musculoskeletal movement	1/164	26/17594	0.216251	0.569144	ENSDARG00000114031	smyhc2	1
BP	GO:0051247	positive regulation of protein metabolic process	5/164	344/17594	0.218458	0.569144	novel.3442/ENSDARG00000039351/ENSDARG00000090873/ENSDARG00000008592/ENSDARG00000070676	-/ccl19b/ccl34a.4/mtmr8/ifnphi3	5
BP	GO:0009201	ribonucleoside triphosphate biosynthetic process	2/164	94/17594	0.218478	0.569144	ENSDARG00000078973/novel.4392	uckl1b/-	2
BP	GO:0051186	cofactor metabolic process	4/164	258/17594	0.220773	0.569144	ENSDARG00000022845/ENSDARG00000007181/ENSDARG00000069279/novel.4392	lias/nadk2/elovl7a/-	4
BP	GO:0008037	cell recognition	2/164	95/17594	0.221904	0.569144	ENSDARG00000042130/ENSDARG00000070178	zp3a.2/zp3d.2	2
BP	GO:0000082	G1/S transition of mitotic cell cycle	1/164	27/17594	0.223567	0.569144	ENSDARG00000098622	ccne1	1
BP	GO:0000186	activation of MAPKK activity	1/164	27/17594	0.223567	0.569144	novel.3442	-	1
BP	GO:0002688	regulation of leukocyte chemotaxis	1/164	27/17594	0.223567	0.569144	ENSDARG00000075045	cxcl18b	1
BP	GO:0006213	pyrimidine nucleoside metabolic process	1/164	27/17594	0.223567	0.569144	ENSDARG00000078973	uckl1b	1
BP	GO:0014065	phosphatidylinositol 3-kinase signaling	1/164	27/17594	0.223567	0.569144	ENSDARG00000008592	mtmr8	1
BP	GO:0030799	regulation of cyclic nucleotide metabolic process	1/164	27/17594	0.223567	0.569144	ENSDARG00000013393	guca1b	1
BP	GO:0030802	regulation of cyclic nucleotide biosynthetic process	1/164	27/17594	0.223567	0.569144	ENSDARG00000013393	guca1b	1
BP	GO:0035138	pectoral fin morphogenesis	1/164	27/17594	0.223567	0.569144	ENSDARG00000030932	fgf10a	1
BP	GO:0044843	cell cycle G1/S phase transition	1/164	27/17594	0.223567	0.569144	ENSDARG00000098622	ccne1	1
BP	GO:0055013	cardiac muscle cell development	1/164	27/17594	0.223567	0.569144	ENSDARG00000031698	mylk2	1
BP	GO:0007017	microtubule-based process	6/164	437/17594	0.22386	0.569144	ENSDARG00000088841/ENSDARG00000069723/novel.2266/ENSDARG00000077207/ENSDARG00000114031/ENSDARG00000019742	dnal4b/zbbx/-/lzts2b/smyhc2/tlr4ba	6
BP	GO:0009142	nucleoside triphosphate biosynthetic process	2/164	97/17594	0.228769	0.578651	ENSDARG00000078973/novel.4392	uckl1b/-	2
BP	GO:0060070	canonical Wnt signaling pathway	2/164	97/17594	0.228769	0.578651	ENSDARG00000045219/ENSDARG00000004433	dkk1b/btk	2
BP	GO:0030808	regulation of nucleotide biosynthetic process	1/164	28/17594	0.230816	0.579382	ENSDARG00000013393	guca1b	1
BP	GO:0070897	DNA-templated transcriptional preinitiation complex assembly	1/164	28/17594	0.230816	0.579382	ENSDARG00000053685	gtf2a2	1
BP	GO:1900371	regulation of purine nucleotide biosynthetic process	1/164	28/17594	0.230816	0.579382	ENSDARG00000013393	guca1b	1
BP	GO:0042246	tissue regeneration	2/164	98/17594	0.232207	0.5814	ENSDARG00000045219/ENSDARG00000058371	dkk1b/krt5	2
BP	GO:0009308	amine metabolic process	1/164	29/17594	0.237997	0.589922	novel.2854	-	1
BP	GO:0035113	embryonic appendage morphogenesis	1/164	29/17594	0.237997	0.589922	ENSDARG00000030932	fgf10a	1
BP	GO:0046856	phosphatidylinositol dephosphorylation	1/164	29/17594	0.237997	0.589922	ENSDARG00000008592	mtmr8	1
BP	GO:1901568	fatty acid derivative metabolic process	1/164	29/17594	0.237997	0.589922	ENSDARG00000069279	elovl7a	1
BP	GO:0032147	activation of protein kinase activity	2/164	100/17594	0.239093	0.591158	novel.3442/ENSDARG00000008592	-/mtmr8	2
BP	GO:0009451	RNA modification	2/164	101/17594	0.24254	0.597082	ENSDARG00000069672/ENSDARG00000060445	tyw5/elp6	2
BP	GO:0006220	pyrimidine nucleotide metabolic process	1/164	30/17594	0.245111	0.597082	ENSDARG00000078973	uckl1b	1
BP	GO:0006221	pyrimidine nucleotide biosynthetic process	1/164	30/17594	0.245111	0.597082	ENSDARG00000078973	uckl1b	1
BP	GO:0009112	nucleobase metabolic process	1/164	30/17594	0.245111	0.597082	ENSDARG00000078973	uckl1b	1
BP	GO:0043094	cellular metabolic compound salvage	1/164	30/17594	0.245111	0.597082	ENSDARG00000078973	uckl1b	1
BP	GO:0055006	cardiac cell development	1/164	30/17594	0.245111	0.597082	ENSDARG00000031698	mylk2	1
BP	GO:0042060	wound healing	3/164	185/17594	0.248495	0.603838	ENSDARG00000045219/ENSDARG00000058371/ENSDARG00000068856	dkk1b/krt5/f2rl1.1	3
BP	GO:0001932	regulation of protein phosphorylation	5/164	363/17594	0.251022	0.603841	novel.3442/ENSDARG00000039351/ENSDARG00000090873/ENSDARG00000008592/ENSDARG00000070676	-/ccl19b/ccl34a.4/mtmr8/ifnphi3	5
BP	GO:0009267	cellular response to starvation	1/164	31/17594	0.25216	0.603841	novel.3442	-	1
BP	GO:0034314	Arp2/3 complex-mediated actin nucleation	1/164	31/17594	0.25216	0.603841	ENSDARG00000090628	si:dkey-197j19.6	1
BP	GO:0050768	negative regulation of neurogenesis	1/164	31/17594	0.25216	0.603841	ENSDARG00000089223	ngfrb	1
BP	GO:0061077	chaperone-mediated protein folding	1/164	31/17594	0.25216	0.603841	ENSDARG00000100559	tor2a	1
BP	GO:1900542	regulation of purine nucleotide metabolic process	1/164	31/17594	0.25216	0.603841	ENSDARG00000013393	guca1b	1
BP	GO:0002791	regulation of peptide secretion	1/164	32/17594	0.259143	0.608771	ENSDARG00000019742	tlr4ba	1
BP	GO:0006289	nucleotide-excision repair	1/164	32/17594	0.259143	0.608771	novel.1979	-	1
BP	GO:0006383	transcription by RNA polymerase III	1/164	32/17594	0.259143	0.608771	ENSDARG00000037570	polr1d	1
BP	GO:0009311	oligosaccharide metabolic process	1/164	32/17594	0.259143	0.608771	ENSDARG00000010047	neu3.2	1
BP	GO:0030336	negative regulation of cell migration	1/164	32/17594	0.259143	0.608771	ENSDARG00000089223	ngfrb	1
BP	GO:0045089	positive regulation of innate immune response	1/164	32/17594	0.259143	0.608771	ENSDARG00000019742	tlr4ba	1
BP	GO:0048015	phosphatidylinositol-mediated signaling	1/164	32/17594	0.259143	0.608771	ENSDARG00000008592	mtmr8	1
BP	GO:0050708	regulation of protein secretion	1/164	32/17594	0.259143	0.608771	ENSDARG00000019742	tlr4ba	1
BP	GO:0009260	ribonucleotide biosynthetic process	3/164	190/17594	0.261003	0.61024	ENSDARG00000013393/ENSDARG00000078973/novel.4392	guca1b/uckl1b/-	3
BP	GO:0046390	ribose phosphate biosynthetic process	3/164	190/17594	0.261003	0.61024	ENSDARG00000013393/ENSDARG00000078973/novel.4392	guca1b/uckl1b/-	3
BP	GO:0001817	regulation of cytokine production	1/164	33/17594	0.266062	0.613368	ENSDARG00000019742	tlr4ba	1
BP	GO:0002685	regulation of leukocyte migration	1/164	33/17594	0.266062	0.613368	ENSDARG00000075045	cxcl18b	1
BP	GO:0006730	one-carbon metabolic process	1/164	33/17594	0.266062	0.613368	ENSDARG00000074666	zgc:153760	1
BP	GO:0019882	antigen processing and presentation	1/164	33/17594	0.266062	0.613368	ENSDARG00000074656	ctss2.1	1
BP	GO:0032103	positive regulation of response to external stimulus	1/164	33/17594	0.266062	0.613368	ENSDARG00000075045	cxcl18b	1
BP	GO:2000146	negative regulation of cell motility	1/164	33/17594	0.266062	0.613368	ENSDARG00000089223	ngfrb	1
BP	GO:0023014	signal transduction by protein phosphorylation	4/164	282/17594	0.269174	0.614497	novel.3442/ENSDARG00000039351/ENSDARG00000090873/ENSDARG00000008592	-/ccl19b/ccl34a.4/mtmr8	4
BP	GO:1905114	cell surface receptor signaling pathway involved in cell-cell signaling	4/164	282/17594	0.269174	0.614497	ENSDARG00000058103/ENSDARG00000045219/ENSDARG00000077207/ENSDARG00000004433	glra4b/dkk1b/lzts2b/btk	4
BP	GO:0002697	regulation of immune effector process	1/164	34/17594	0.272916	0.614497	ENSDARG00000025607	ifnphi1	1
BP	GO:0006997	nucleus organization	1/164	34/17594	0.272916	0.614497	ENSDARG00000096603	bmb	1
BP	GO:0018107	peptidyl-threonine phosphorylation	1/164	34/17594	0.272916	0.614497	ENSDARG00000031698	mylk2	1
BP	GO:0018210	peptidyl-threonine modification	1/164	34/17594	0.272916	0.614497	ENSDARG00000031698	mylk2	1
BP	GO:0031349	positive regulation of defense response	1/164	34/17594	0.272916	0.614497	ENSDARG00000019742	tlr4ba	1
BP	GO:0032102	negative regulation of response to external stimulus	1/164	34/17594	0.272916	0.614497	novel.3442	-	1
BP	GO:0051225	spindle assembly	1/164	34/17594	0.272916	0.614497	ENSDARG00000077207	lzts2b	1
BP	GO:0051961	negative regulation of nervous system development	1/164	34/17594	0.272916	0.614497	ENSDARG00000089223	ngfrb	1
BP	GO:0031399	regulation of protein modification process	6/164	470/17594	0.274946	0.614497	ENSDARG00000031985/novel.3442/ENSDARG00000039351/ENSDARG00000090873/ENSDARG00000008592/ENSDARG00000070676	ptpa/-/ccl19b/ccl34a.4/mtmr8/ifnphi3	6
BP	GO:0000910	cytokinesis	1/164	35/17594	0.279706	0.614497	ENSDARG00000077207	lzts2b	1
BP	GO:0001101	response to acid chemical	1/164	35/17594	0.279706	0.614497	ENSDARG00000058103	glra4b	1
BP	GO:0006140	regulation of nucleotide metabolic process	1/164	35/17594	0.279706	0.614497	ENSDARG00000013393	guca1b	1
BP	GO:0018298	protein-chromophore linkage	1/164	35/17594	0.279706	0.614497	ENSDARG00000116584	opn7b	1
BP	GO:0040013	negative regulation of locomotion	1/164	35/17594	0.279706	0.614497	ENSDARG00000089223	ngfrb	1
BP	GO:0051271	negative regulation of cellular component movement	1/164	35/17594	0.279706	0.614497	ENSDARG00000089223	ngfrb	1
BP	GO:0071166	ribonucleoprotein complex localization	1/164	35/17594	0.279706	0.614497	ENSDARG00000044102	znf593	1
BP	GO:0071426	ribonucleoprotein complex export from nucleus	1/164	35/17594	0.279706	0.614497	ENSDARG00000044102	znf593	1
BP	GO:0072528	pyrimidine-containing compound biosynthetic process	1/164	35/17594	0.279706	0.614497	ENSDARG00000078973	uckl1b	1
BP	GO:0007276	gamete generation	2/164	112/17594	0.280533	0.614497	ENSDARG00000042130/ENSDARG00000070178	zp3a.2/zp3d.2	2
BP	GO:0009156	ribonucleoside monophosphate biosynthetic process	2/164	113/17594	0.283986	0.614497	ENSDARG00000078973/novel.4392	uckl1b/-	2
BP	GO:0032504	multicellular organism reproduction	2/164	113/17594	0.283986	0.614497	ENSDARG00000042130/ENSDARG00000070178	zp3a.2/zp3d.2	2
BP	GO:0048609	multicellular organismal reproductive process	2/164	113/17594	0.283986	0.614497	ENSDARG00000042130/ENSDARG00000070178	zp3a.2/zp3d.2	2
BP	GO:0001816	cytokine production	1/164	36/17594	0.286434	0.614497	ENSDARG00000019742	tlr4ba	1
BP	GO:0006367	transcription initiation from RNA polymerase II promoter	1/164	36/17594	0.286434	0.614497	ENSDARG00000053685	gtf2a2	1
BP	GO:0007249	I-kappaB kinase/NF-kappaB signaling	1/164	36/17594	0.286434	0.614497	ENSDARG00000079123	ikbkb	1
BP	GO:0007602	phototransduction	1/164	36/17594	0.286434	0.614497	ENSDARG00000116584	opn7b	1
BP	GO:0030148	sphingolipid biosynthetic process	1/164	36/17594	0.286434	0.614497	ENSDARG00000069279	elovl7a	1
BP	GO:0031668	cellular response to extracellular stimulus	1/164	36/17594	0.286434	0.614497	novel.3442	-	1
BP	GO:0031669	cellular response to nutrient levels	1/164	36/17594	0.286434	0.614497	novel.3442	-	1
BP	GO:0048017	inositol lipid-mediated signaling	1/164	36/17594	0.286434	0.614497	ENSDARG00000008592	mtmr8	1
BP	GO:0042325	regulation of phosphorylation	5/164	384/17594	0.288327	0.616755	novel.3442/ENSDARG00000039351/ENSDARG00000090873/ENSDARG00000008592/ENSDARG00000070676	-/ccl19b/ccl34a.4/mtmr8/ifnphi3	5
BP	GO:0032259	methylation	3/164	202/17594	0.291318	0.616755	ENSDARG00000060030/ENSDARG00000098924/novel.3924	setd1a/suz12b/-	3
BP	GO:0006637	acyl-CoA metabolic process	1/164	37/17594	0.293099	0.616755	ENSDARG00000069279	elovl7a	1
BP	GO:0009163	nucleoside biosynthetic process	1/164	37/17594	0.293099	0.616755	ENSDARG00000078973	uckl1b	1
BP	GO:0010721	negative regulation of cell development	1/164	37/17594	0.293099	0.616755	ENSDARG00000089223	ngfrb	1
BP	GO:0030098	lymphocyte differentiation	1/164	37/17594	0.293099	0.616755	ENSDARG00000070676	ifnphi3	1
BP	GO:0035383	thioester metabolic process	1/164	37/17594	0.293099	0.616755	ENSDARG00000069279	elovl7a	1
BP	GO:0042455	ribonucleoside biosynthetic process	1/164	37/17594	0.293099	0.616755	ENSDARG00000078973	uckl1b	1
BP	GO:0071496	cellular response to external stimulus	1/164	37/17594	0.293099	0.616755	novel.3442	-	1
BP	GO:1901137	carbohydrate derivative biosynthetic process	6/164	483/17594	0.295817	0.621057	novel.1889/ENSDARG00000069672/ENSDARG00000103093/ENSDARG00000013393/ENSDARG00000078973/novel.4392	-/tyw5/alg14/guca1b/uckl1b/-	6
BP	GO:0016055	Wnt signaling pathway	3/164	204/17594	0.296399	0.621057	ENSDARG00000045219/ENSDARG00000077207/ENSDARG00000004433	dkk1b/lzts2b/btk	3
BP	GO:0042742	defense response to bacterium	2/164	117/17594	0.297779	0.622629	ENSDARG00000025607/ENSDARG00000019742	ifnphi1/tlr4ba	2
BP	GO:0198738	cell-cell signaling by wnt	3/164	205/17594	0.298942	0.623742	ENSDARG00000045219/ENSDARG00000077207/ENSDARG00000004433	dkk1b/lzts2b/btk	3
BP	GO:0009124	nucleoside monophosphate biosynthetic process	2/164	118/17594	0.301222	0.627176	ENSDARG00000078973/novel.4392	uckl1b/-	2
BP	GO:0016477	cell migration	6/164	487/17594	0.302304	0.628107	ENSDARG00000089223/ENSDARG00000039351/ENSDARG00000030932/ENSDARG00000075045/ENSDARG00000090873/ENSDARG00000045219	ngfrb/ccl19b/fgf10a/cxcl18b/ccl34a.4/dkk1b	6
BP	GO:0007605	sensory perception of sound	1/164	39/17594	0.306244	0.63363	ENSDARG00000075993	clic5a	1
BP	GO:0045088	regulation of innate immune response	1/164	39/17594	0.306244	0.63363	ENSDARG00000019742	tlr4ba	1
BP	GO:0006935	chemotaxis	4/164	302/17594	0.310834	0.639019	ENSDARG00000089223/ENSDARG00000039351/ENSDARG00000075045/ENSDARG00000090873	ngfrb/ccl19b/cxcl18b/ccl34a.4	4
BP	GO:0006182	cGMP biosynthetic process	1/164	40/17594	0.312725	0.639019	ENSDARG00000013393	guca1b	1
BP	GO:0006611	protein export from nucleus	1/164	40/17594	0.312725	0.639019	ENSDARG00000044102	znf593	1
BP	GO:0010506	regulation of autophagy	1/164	40/17594	0.312725	0.639019	ENSDARG00000008592	mtmr8	1
BP	GO:0046068	cGMP metabolic process	1/164	40/17594	0.312725	0.639019	ENSDARG00000013393	guca1b	1
BP	GO:0072527	pyrimidine-containing compound metabolic process	1/164	40/17594	0.312725	0.639019	ENSDARG00000078973	uckl1b	1
BP	GO:0022414	reproductive process	3/164	211/17594	0.314223	0.640755	ENSDARG00000042130/ENSDARG00000096603/ENSDARG00000070178	zp3a.2/bmb/zp3d.2	3
BP	GO:0000003	reproduction	3/164	212/17594	0.316772	0.644625	ENSDARG00000042130/ENSDARG00000096603/ENSDARG00000070178	zp3a.2/bmb/zp3d.2	3
BP	GO:0006096	glycolytic process	1/164	41/17594	0.319146	0.645471	novel.4392	-	1
BP	GO:0006757	ATP generation from ADP	1/164	41/17594	0.319146	0.645471	novel.4392	-	1
BP	GO:0042866	pyruvate biosynthetic process	1/164	41/17594	0.319146	0.645471	novel.4392	-	1
BP	GO:0070647	protein modification by small protein conjugation or removal	6/164	499/17594	0.32192	0.649753	ENSDARG00000015292/ENSDARG00000079698/ENSDARG00000056468/ENSDARG00000027182/ENSDARG00000113458/ENSDARG00000008748	ube2g1a/asb13a.1/asb16/rnf25/CABZ01058333.1/ube2na	6
BP	GO:0051345	positive regulation of hydrolase activity	4/164	308/17594	0.323471	0.651553	ENSDARG00000039351/ENSDARG00000088841/ENSDARG00000090873/ENSDARG00000028276	ccl19b/dnal4b/ccl34a.4/si:ch211-196h16.12	4
BP	GO:0045321	leukocyte activation	2/164	125/17594	0.325231	0.651821	ENSDARG00000070676/ENSDARG00000019742	ifnphi3/tlr4ba	2
BP	GO:0055007	cardiac muscle cell differentiation	1/164	42/17594	0.325507	0.651821	ENSDARG00000031698	mylk2	1
BP	GO:0048585	negative regulation of response to stimulus	4/164	309/17594	0.325581	0.651821	novel.3442/ENSDARG00000045219/ENSDARG00000077207/ENSDARG00000004433	-/dkk1b/lzts2b/btk	4
BP	GO:1901701	cellular response to oxygen-containing compound	2/164	126/17594	0.328645	0.655492	novel.1594/ENSDARG00000019742	-/tlr4ba	2
BP	GO:0016331	morphogenesis of embryonic epithelium	1/164	43/17594	0.331809	0.655492	ENSDARG00000069378	pard6a	1
BP	GO:0046425	regulation of JAK-STAT cascade	1/164	43/17594	0.331809	0.655492	ENSDARG00000070676	ifnphi3	1
BP	GO:0046839	phospholipid dephosphorylation	1/164	43/17594	0.331809	0.655492	ENSDARG00000008592	mtmr8	1
BP	GO:1904892	regulation of STAT cascade	1/164	43/17594	0.331809	0.655492	ENSDARG00000070676	ifnphi3	1
BP	GO:0051216	cartilage development	2/164	127/17594	0.332054	0.655492	ENSDARG00000037570/ENSDARG00000014634	polr1d/mbtps1	2
BP	GO:0071900	regulation of protein serine/threonine kinase activity	2/164	127/17594	0.332054	0.655492	novel.3442/ENSDARG00000008592	-/mtmr8	2
BP	GO:0042330	taxis	4/164	314/17594	0.336145	0.662049	ENSDARG00000089223/ENSDARG00000039351/ENSDARG00000075045/ENSDARG00000090873	ngfrb/ccl19b/cxcl18b/ccl34a.4	4
BP	GO:0051223	regulation of protein transport	1/164	44/17594	0.338053	0.662049	ENSDARG00000019742	tlr4ba	1
BP	GO:0070201	regulation of establishment of protein localization	1/164	44/17594	0.338053	0.662049	ENSDARG00000019742	tlr4ba	1
BP	GO:0090087	regulation of peptide transport	1/164	44/17594	0.338053	0.662049	ENSDARG00000019742	tlr4ba	1
BP	GO:0009611	response to wounding	3/164	221/17594	0.339723	0.664003	ENSDARG00000045219/ENSDARG00000058371/ENSDARG00000068856	dkk1b/krt5/f2rl1.1	3
BP	GO:0051606	detection of stimulus	3/164	222/17594	0.342271	0.664946	ENSDARG00000116584/ENSDARG00000008748/ENSDARG00000053813	opn7b/ube2na/or115-11	3
BP	GO:0000413	protein peptidyl-prolyl isomerization	1/164	45/17594	0.344239	0.664946	ENSDARG00000031985	ptpa	1
BP	GO:0009584	detection of visible light	1/164	45/17594	0.344239	0.664946	ENSDARG00000116584	opn7b	1
BP	GO:0046031	ADP metabolic process	1/164	45/17594	0.344239	0.664946	novel.4392	-	1
BP	GO:0071375	cellular response to peptide hormone stimulus	1/164	45/17594	0.344239	0.664946	novel.1594	-	1
BP	GO:1901653	cellular response to peptide	1/164	45/17594	0.344239	0.664946	novel.1594	-	1
BP	GO:0061448	connective tissue development	2/164	131/17594	0.345642	0.666354	ENSDARG00000037570/ENSDARG00000014634	polr1d/mbtps1	2
BP	GO:0002790	peptide secretion	1/164	46/17594	0.350367	0.671537	ENSDARG00000019742	tlr4ba	1
BP	GO:0009306	protein secretion	1/164	46/17594	0.350367	0.671537	ENSDARG00000019742	tlr4ba	1
BP	GO:0050920	regulation of chemotaxis	1/164	46/17594	0.350367	0.671537	ENSDARG00000075045	cxcl18b	1
BP	GO:0006790	sulfur compound metabolic process	2/164	134/17594	0.355774	0.67403	ENSDARG00000022845/ENSDARG00000069279	lias/elovl7a	2
BP	GO:0006405	RNA export from nucleus	1/164	47/17594	0.356438	0.67403	ENSDARG00000044102	znf593	1
BP	GO:0010959	regulation of metal ion transport	1/164	47/17594	0.356438	0.67403	ENSDARG00000042961	zgc:100920	1
BP	GO:0030335	positive regulation of cell migration	1/164	47/17594	0.356438	0.67403	ENSDARG00000075045	cxcl18b	1
BP	GO:0042110	T cell activation	1/164	47/17594	0.356438	0.67403	ENSDARG00000070676	ifnphi3	1
BP	GO:0045010	actin nucleation	1/164	47/17594	0.356438	0.67403	ENSDARG00000090628	si:dkey-197j19.6	1
BP	GO:0050954	sensory perception of mechanical stimulus	1/164	47/17594	0.356438	0.67403	ENSDARG00000075993	clic5a	1
BP	GO:0043434	response to peptide hormone	1/164	48/17594	0.362453	0.680287	novel.1594	-	1
BP	GO:0072175	epithelial tube formation	1/164	48/17594	0.362453	0.680287	ENSDARG00000069378	pard6a	1
BP	GO:2000147	positive regulation of cell motility	1/164	48/17594	0.362453	0.680287	ENSDARG00000075045	cxcl18b	1
BP	GO:0045860	positive regulation of protein kinase activity	2/164	136/17594	0.362498	0.680287	novel.3442/ENSDARG00000008592	-/mtmr8	2
BP	GO:0006090	pyruvate metabolic process	1/164	49/17594	0.368412	0.686177	novel.4392	-	1
BP	GO:0007259	JAK-STAT cascade	1/164	49/17594	0.368412	0.686177	ENSDARG00000070676	ifnphi3	1
BP	GO:0051272	positive regulation of cellular component movement	1/164	49/17594	0.368412	0.686177	ENSDARG00000075045	cxcl18b	1
BP	GO:0097696	STAT cascade	1/164	49/17594	0.368412	0.686177	ENSDARG00000070676	ifnphi3	1
BP	GO:0033674	positive regulation of kinase activity	2/164	138/17594	0.369197	0.686345	novel.3442/ENSDARG00000008592	-/mtmr8	2
BP	GO:0033339	pectoral fin development	1/164	50/17594	0.374316	0.688614	ENSDARG00000030932	fgf10a	1
BP	GO:0034968	histone lysine methylation	1/164	50/17594	0.374316	0.688614	ENSDARG00000060030	setd1a	1
BP	GO:0035148	tube formation	1/164	50/17594	0.374316	0.688614	ENSDARG00000069378	pard6a	1
BP	GO:0043666	regulation of phosphoprotein phosphatase activity	1/164	50/17594	0.374316	0.688614	ENSDARG00000031985	ptpa	1
BP	GO:0018205	peptidyl-lysine modification	2/164	141/17594	0.379193	0.688614	ENSDARG00000060030/ENSDARG00000022845	setd1a/lias	2
BP	GO:0006941	striated muscle contraction	1/164	51/17594	0.380165	0.688614	ENSDARG00000114031	smyhc2	1
BP	GO:0008543	fibroblast growth factor receptor signaling pathway	1/164	51/17594	0.380165	0.688614	ENSDARG00000030932	fgf10a	1
BP	GO:0009135	purine nucleoside diphosphate metabolic process	1/164	51/17594	0.380165	0.688614	novel.4392	-	1
BP	GO:0009179	purine ribonucleoside diphosphate metabolic process	1/164	51/17594	0.380165	0.688614	novel.4392	-	1
BP	GO:0009185	ribonucleoside diphosphate metabolic process	1/164	51/17594	0.380165	0.688614	novel.4392	-	1
BP	GO:0009583	detection of light stimulus	1/164	51/17594	0.380165	0.688614	ENSDARG00000116584	opn7b	1
BP	GO:0040017	positive regulation of locomotion	1/164	51/17594	0.380165	0.688614	ENSDARG00000075045	cxcl18b	1
BP	GO:0044344	cellular response to fibroblast growth factor stimulus	1/164	51/17594	0.380165	0.688614	ENSDARG00000030932	fgf10a	1
BP	GO:0071774	response to fibroblast growth factor	1/164	51/17594	0.380165	0.688614	ENSDARG00000030932	fgf10a	1
BP	GO:0065004	protein-DNA complex assembly	2/164	142/17594	0.38251	0.688708	ENSDARG00000110841/ENSDARG00000053685	si:dkey-108k21.14/gtf2a2	2
BP	GO:0001666	response to hypoxia	1/164	52/17594	0.38596	0.688708	ENSDARG00000051965	btr01	1
BP	GO:0006418	tRNA aminoacylation for protein translation	1/164	52/17594	0.38596	0.688708	novel.4074	-	1
BP	GO:0036293	response to decreased oxygen levels	1/164	52/17594	0.38596	0.688708	ENSDARG00000051965	btr01	1
BP	GO:0051453	regulation of intracellular pH	1/164	52/17594	0.38596	0.688708	ENSDARG00000058498	slc9a3.1	1
BP	GO:0009117	nucleotide metabolic process	4/164	340/17594	0.391152	0.688708	ENSDARG00000007181/ENSDARG00000013393/ENSDARG00000078973/novel.4392	nadk2/guca1b/uckl1b/-	4
BP	GO:0010628	positive regulation of gene expression	4/164	340/17594	0.391152	0.688708	novel.2880/ENSDARG00000079123/ENSDARG00000101096/ENSDARG00000053685	-/ikbkb/cebp1/gtf2a2	4
BP	GO:0010921	regulation of phosphatase activity	1/164	53/17594	0.3917	0.688708	ENSDARG00000031985	ptpa	1
BP	GO:0018022	peptidyl-lysine methylation	1/164	53/17594	0.3917	0.688708	ENSDARG00000060030	setd1a	1
BP	GO:0030641	regulation of cellular pH	1/164	53/17594	0.3917	0.688708	ENSDARG00000058498	slc9a3.1	1
BP	GO:0033334	fin morphogenesis	1/164	53/17594	0.3917	0.688708	ENSDARG00000030932	fgf10a	1
BP	GO:0070482	response to oxygen levels	1/164	53/17594	0.3917	0.688708	ENSDARG00000051965	btr01	1
BP	GO:0010243	response to organonitrogen compound	2/164	146/17594	0.395704	0.688708	ENSDARG00000058103/novel.1594	glra4b/-	2
BP	GO:0001754	eye photoreceptor cell differentiation	1/164	54/17594	0.397388	0.688708	ENSDARG00000102025	znf644b	1
BP	GO:0006487	protein N-linked glycosylation	1/164	54/17594	0.397388	0.688708	ENSDARG00000103093	alg14	1
BP	GO:0009166	nucleotide catabolic process	1/164	54/17594	0.397388	0.688708	novel.4392	-	1
BP	GO:0009913	epidermal cell differentiation	1/164	54/17594	0.397388	0.688708	ENSDARG00000009550	foxi3b	1
BP	GO:0030004	cellular monovalent inorganic cation homeostasis	1/164	54/17594	0.397388	0.688708	ENSDARG00000058498	slc9a3.1	1
BP	GO:0035304	regulation of protein dephosphorylation	1/164	54/17594	0.397388	0.688708	ENSDARG00000031985	ptpa	1
BP	GO:0006753	nucleoside phosphate metabolic process	4/164	343/17594	0.397477	0.688708	ENSDARG00000007181/ENSDARG00000013393/ENSDARG00000078973/novel.4392	nadk2/guca1b/uckl1b/-	4
BP	GO:0008610	lipid biosynthetic process	3/164	244/17594	0.397998	0.688708	ENSDARG00000022845/ENSDARG00000069279/ENSDARG00000104732	lias/elovl7a/mlycd	3
BP	GO:0014070	response to organic cyclic compound	2/164	147/17594	0.398982	0.688708	ENSDARG00000070676/ENSDARG00000025607	ifnphi3/ifnphi1	2
BP	GO:0006281	DNA repair	3/164	245/17594	0.400507	0.688708	novel.1979/ENSDARG00000045704/ENSDARG00000008748	-/dclre1c/ube2na	3
BP	GO:0006820	anion transport	4/164	345/17594	0.401688	0.688708	ENSDARG00000058103/ENSDARG00000075993/novel.4612/ENSDARG00000078455	glra4b/clic5a/-/best4	4
BP	GO:0031328	positive regulation of cellular biosynthetic process	4/164	345/17594	0.401688	0.688708	novel.2880/ENSDARG00000013393/ENSDARG00000079123/ENSDARG00000053685	-/guca1b/ikbkb/gtf2a2	4
BP	GO:0006165	nucleoside diphosphate phosphorylation	1/164	55/17594	0.403022	0.688708	novel.4392	-	1
BP	GO:0007051	spindle organization	1/164	55/17594	0.403022	0.688708	ENSDARG00000077207	lzts2b	1
BP	GO:0032880	regulation of protein localization	1/164	55/17594	0.403022	0.688708	ENSDARG00000019742	tlr4ba	1
BP	GO:0035107	appendage morphogenesis	1/164	55/17594	0.403022	0.688708	ENSDARG00000030932	fgf10a	1
BP	GO:0043038	amino acid activation	1/164	55/17594	0.403022	0.688708	novel.4074	-	1
BP	GO:0043039	tRNA aminoacylation	1/164	55/17594	0.403022	0.688708	novel.4074	-	1
BP	GO:0045935	positive regulation of nucleobase-containing compound metabolic process	4/164	346/17594	0.403791	0.688708	novel.2880/ENSDARG00000013393/ENSDARG00000079123/ENSDARG00000053685	-/guca1b/ikbkb/gtf2a2	4
BP	GO:0051347	positive regulation of transferase activity	2/164	149/17594	0.405515	0.688708	novel.3442/ENSDARG00000008592	-/mtmr8	2
BP	GO:0009891	positive regulation of biosynthetic process	4/164	347/17594	0.405894	0.688708	novel.2880/ENSDARG00000013393/ENSDARG00000079123/ENSDARG00000053685	-/guca1b/ikbkb/gtf2a2	4
BP	GO:0090407	organophosphate biosynthetic process	4/164	347/17594	0.405894	0.688708	ENSDARG00000007181/ENSDARG00000013393/ENSDARG00000078973/novel.4392	nadk2/guca1b/uckl1b/-	4
BP	GO:0019752	carboxylic acid metabolic process	5/164	448/17594	0.40607	0.688708	ENSDARG00000022845/ENSDARG00000069279/novel.4074/ENSDARG00000104732/novel.4392	lias/elovl7a/-/mlycd/-	5
BP	GO:0008283	cell proliferation	4/164	348/17594	0.407995	0.688708	ENSDARG00000089223/ENSDARG00000075045/ENSDARG00000070676/ENSDARG00000060498	ngfrb/cxcl18b/ifnphi3/tnfrsf9a	4
BP	GO:0006885	regulation of pH	1/164	56/17594	0.408604	0.688708	ENSDARG00000058498	slc9a3.1	1
BP	GO:0018208	peptidyl-proline modification	1/164	56/17594	0.408604	0.688708	ENSDARG00000031985	ptpa	1
BP	GO:0060218	hematopoietic stem cell differentiation	1/164	56/17594	0.408604	0.688708	ENSDARG00000030932	fgf10a	1
BP	GO:0071824	protein-DNA complex subunit organization	2/164	150/17594	0.408768	0.688708	ENSDARG00000110841/ENSDARG00000053685	si:dkey-108k21.14/gtf2a2	2
BP	GO:0035303	regulation of dephosphorylation	1/164	57/17594	0.414134	0.694201	ENSDARG00000031985	ptpa	1
BP	GO:0071417	cellular response to organonitrogen compound	1/164	57/17594	0.414134	0.694201	novel.1594	-	1
BP	GO:1901292	nucleoside phosphate catabolic process	1/164	57/17594	0.414134	0.694201	novel.4392	-	1
BP	GO:0030903	notochord development	1/164	58/17594	0.419613	0.701009	ENSDARG00000045219	dkk1b	1
BP	GO:0052652	cyclic purine nucleotide metabolic process	1/164	58/17594	0.419613	0.701009	ENSDARG00000013393	guca1b	1
BP	GO:0042127	regulation of cell proliferation	3/164	253/17594	0.420468	0.701252	ENSDARG00000089223/ENSDARG00000075045/ENSDARG00000060498	ngfrb/cxcl18b/tnfrsf9a	3
BP	GO:0031099	regeneration	2/164	155/17594	0.424905	0.706497	ENSDARG00000045219/ENSDARG00000058371	dkk1b/krt5	2
BP	GO:0035051	cardiocyte differentiation	1/164	59/17594	0.425041	0.706497	ENSDARG00000031698	mylk2	1
BP	GO:0043547	positive regulation of GTPase activity	3/164	256/17594	0.427898	0.70696	ENSDARG00000039351/ENSDARG00000090873/ENSDARG00000028276	ccl19b/ccl34a.4/si:ch211-196h16.12	3
BP	GO:0001775	cell activation	2/164	156/17594	0.428105	0.70696	ENSDARG00000070676/ENSDARG00000019742	ifnphi3/tlr4ba	2
BP	GO:0009199	ribonucleoside triphosphate metabolic process	2/164	156/17594	0.428105	0.70696	ENSDARG00000078973/novel.4392	uckl1b/-	2
BP	GO:0043436	oxoacid metabolic process	5/164	460/17594	0.428179	0.70696	ENSDARG00000022845/ENSDARG00000069279/novel.4074/ENSDARG00000104732/novel.4392	lias/elovl7a/-/mlycd/-	5
BP	GO:0030838	positive regulation of actin filament polymerization	1/164	60/17594	0.430418	0.707116	ENSDARG00000090628	si:dkey-197j19.6	1
BP	GO:0031101	fin regeneration	1/164	60/17594	0.430418	0.707116	ENSDARG00000058371	krt5	1
BP	GO:0062012	regulation of small molecule metabolic process	1/164	60/17594	0.430418	0.707116	ENSDARG00000013393	guca1b	1
BP	GO:0055002	striated muscle cell development	2/164	158/17594	0.434478	0.711143	ENSDARG00000032630/ENSDARG00000031698	neb/mylk2	2
BP	GO:0006082	organic acid metabolic process	5/164	464/17594	0.435517	0.711143	ENSDARG00000022845/ENSDARG00000069279/novel.4074/ENSDARG00000104732/novel.4392	lias/elovl7a/-/mlycd/-	5
BP	GO:0009190	cyclic nucleotide biosynthetic process	1/164	61/17594	0.435746	0.711143	ENSDARG00000013393	guca1b	1
BP	GO:0042113	B cell activation	1/164	61/17594	0.435746	0.711143	ENSDARG00000070676	ifnphi3	1
BP	GO:0007160	cell-matrix adhesion	1/164	62/17594	0.441024	0.711538	ENSDARG00000103498	epd	1
BP	GO:0009187	cyclic nucleotide metabolic process	1/164	62/17594	0.441024	0.711538	ENSDARG00000013393	guca1b	1
BP	GO:0032273	positive regulation of protein polymerization	1/164	62/17594	0.441024	0.711538	ENSDARG00000090628	si:dkey-197j19.6	1
BP	GO:0046939	nucleotide phosphorylation	1/164	62/17594	0.441024	0.711538	novel.4392	-	1
BP	GO:0050657	nucleic acid transport	1/164	62/17594	0.441024	0.711538	ENSDARG00000044102	znf593	1
BP	GO:0050658	RNA transport	1/164	62/17594	0.441024	0.711538	ENSDARG00000044102	znf593	1
BP	GO:0055067	monovalent inorganic cation homeostasis	1/164	62/17594	0.441024	0.711538	ENSDARG00000058498	slc9a3.1	1
BP	GO:0009968	negative regulation of signal transduction	3/164	262/17594	0.442658	0.713011	ENSDARG00000045219/ENSDARG00000077207/ENSDARG00000004433	dkk1b/lzts2b/btk	3
BP	GO:0009259	ribonucleotide metabolic process	3/164	263/17594	0.445104	0.715306	ENSDARG00000013393/ENSDARG00000078973/novel.4392	guca1b/uckl1b/-	3
BP	GO:0007163	establishment or maintenance of cell polarity	1/164	63/17594	0.446253	0.715306	ENSDARG00000069378	pard6a	1
BP	GO:0051236	establishment of RNA localization	1/164	63/17594	0.446253	0.715306	ENSDARG00000044102	znf593	1
BP	GO:0002252	immune effector process	2/164	162/17594	0.447109	0.715519	ENSDARG00000070676/ENSDARG00000025607	ifnphi3/ifnphi1	2
BP	GO:0009141	nucleoside triphosphate metabolic process	2/164	163/17594	0.450242	0.718619	ENSDARG00000078973/novel.4392	uckl1b/-	2
BP	GO:0009119	ribonucleoside metabolic process	1/164	64/17594	0.451433	0.718619	ENSDARG00000078973	uckl1b	1
BP	GO:0015850	organic hydroxy compound transport	1/164	64/17594	0.451433	0.718619	ENSDARG00000051874	stra6	1
BP	GO:0007423	sensory organ development	5/164	473/17594	0.451953	0.718619	ENSDARG00000089223/ENSDARG00000055291/ENSDARG00000030932/ENSDARG00000102025/ENSDARG00000045219	ngfrb/rab18a/fgf10a/znf644b/dkk1b	5
BP	GO:0030099	myeloid cell differentiation	2/164	165/17594	0.456479	0.719017	ENSDARG00000086266/ENSDARG00000101096	CR925773.1/cebp1	2
BP	GO:0009132	nucleoside diphosphate metabolic process	1/164	65/17594	0.456565	0.719017	novel.4392	-	1
BP	GO:0016485	protein processing	1/164	65/17594	0.456565	0.719017	ENSDARG00000056795	serpine1	1
BP	GO:0035296	regulation of tube diameter	1/164	65/17594	0.456565	0.719017	ENSDARG00000068856	f2rl1.1	1
BP	GO:0097746	regulation of blood vessel diameter	1/164	65/17594	0.456565	0.719017	ENSDARG00000068856	f2rl1.1	1
BP	GO:1901652	response to peptide	1/164	65/17594	0.456565	0.719017	novel.1594	-	1
BP	GO:0031589	cell-substrate adhesion	1/164	67/17594	0.466686	0.730677	ENSDARG00000103498	epd	1
BP	GO:0010648	negative regulation of cell communication	3/164	272/17594	0.466924	0.730677	ENSDARG00000045219/ENSDARG00000077207/ENSDARG00000004433	dkk1b/lzts2b/btk	3
BP	GO:0019693	ribose phosphate metabolic process	3/164	272/17594	0.466924	0.730677	ENSDARG00000013393/ENSDARG00000078973/novel.4392	guca1b/uckl1b/-	3
BP	GO:0023057	negative regulation of signaling	3/164	272/17594	0.466924	0.730677	ENSDARG00000045219/ENSDARG00000077207/ENSDARG00000004433	dkk1b/lzts2b/btk	3
BP	GO:0006352	DNA-templated transcription, initiation	1/164	68/17594	0.471677	0.733472	ENSDARG00000053685	gtf2a2	1
BP	GO:0006403	RNA localization	1/164	68/17594	0.471677	0.733472	ENSDARG00000044102	znf593	1
BP	GO:0035725	sodium ion transmembrane transport	1/164	68/17594	0.471677	0.733472	ENSDARG00000058498	slc9a3.1	1
BP	GO:0048747	muscle fiber development	1/164	68/17594	0.471677	0.733472	ENSDARG00000032630	neb	1
BP	GO:0030097	hemopoiesis	4/164	380/17594	0.474224	0.736236	ENSDARG00000030932/ENSDARG00000086266/ENSDARG00000070676/ENSDARG00000101096	fgf10a/CR925773.1/ifnphi3/cebp1	4
BP	GO:0055001	muscle cell development	2/164	171/17594	0.474943	0.736236	ENSDARG00000032630/ENSDARG00000031698	neb/mylk2	2
BP	GO:0001708	cell fate specification	1/164	69/17594	0.47662	0.736527	ENSDARG00000009550	foxi3b	1
BP	GO:0008544	epidermis development	1/164	69/17594	0.47662	0.736527	ENSDARG00000009550	foxi3b	1
BP	GO:0042254	ribosome biogenesis	2/164	172/17594	0.477984	0.737482	ENSDARG00000037570/ENSDARG00000044102	polr1d/znf593	2
BP	GO:0080134	regulation of response to stress	2/164	173/17594	0.481014	0.741001	ENSDARG00000025607/ENSDARG00000019742	ifnphi1/tlr4ba	2
BP	GO:1902905	positive regulation of supramolecular fiber organization	1/164	71/17594	0.48637	0.748088	ENSDARG00000090628	si:dkey-197j19.6	1
BP	GO:0048534	hematopoietic or lymphoid organ development	4/164	388/17594	0.490378	0.751973	ENSDARG00000030932/ENSDARG00000086266/ENSDARG00000070676/ENSDARG00000101096	fgf10a/CR925773.1/ifnphi3/cebp1	4
BP	GO:0030198	extracellular matrix organization	1/164	72/17594	0.491178	0.751973	ENSDARG00000074656	ctss2.1	1
BP	GO:0044772	mitotic cell cycle phase transition	1/164	72/17594	0.491178	0.751973	ENSDARG00000098622	ccne1	1
BP	GO:0009161	ribonucleoside monophosphate metabolic process	2/164	177/17594	0.493026	0.752371	ENSDARG00000078973/novel.4392	uckl1b/-	2
BP	GO:0034660	ncRNA metabolic process	3/164	284/17594	0.495418	0.752371	ENSDARG00000069672/novel.4074/ENSDARG00000060445	tyw5/-/elp6	3
BP	GO:0006302	double-strand break repair	1/164	73/17594	0.49594	0.752371	ENSDARG00000045704	dclre1c	1
BP	GO:0006754	ATP biosynthetic process	1/164	73/17594	0.49594	0.752371	novel.4392	-	1
BP	GO:0007204	positive regulation of cytosolic calcium ion concentration	1/164	73/17594	0.49594	0.752371	ENSDARG00000068856	f2rl1.1	1
BP	GO:0009152	purine ribonucleotide biosynthetic process	2/164	178/17594	0.496002	0.752371	ENSDARG00000013393/novel.4392	guca1b/-	2
BP	GO:0006164	purine nucleotide biosynthetic process	2/164	179/17594	0.498967	0.75387	ENSDARG00000013393/novel.4392	guca1b/-	2
BP	GO:0002520	immune system development	4/164	393/17594	0.500372	0.75387	ENSDARG00000030932/ENSDARG00000086266/ENSDARG00000070676/ENSDARG00000101096	fgf10a/CR925773.1/ifnphi3/cebp1	4
BP	GO:0042074	cell migration involved in gastrulation	1/164	74/17594	0.500658	0.75387	ENSDARG00000045219	dkk1b	1
BP	GO:0016570	histone modification	2/164	181/17594	0.504863	0.75387	ENSDARG00000060030/ENSDARG00000098924	setd1a/suz12b	2
BP	GO:1903047	mitotic cell cycle process	2/164	181/17594	0.504863	0.75387	ENSDARG00000096603/ENSDARG00000098622	bmb/ccne1	2
BP	GO:0003407	neural retina development	1/164	75/17594	0.505332	0.75387	ENSDARG00000102025	znf644b	1
BP	GO:0007596	blood coagulation	1/164	75/17594	0.505332	0.75387	ENSDARG00000068856	f2rl1.1	1
BP	GO:0035150	regulation of tube size	1/164	75/17594	0.505332	0.75387	ENSDARG00000068856	f2rl1.1	1
BP	GO:0044770	cell cycle phase transition	1/164	75/17594	0.505332	0.75387	ENSDARG00000098622	ccne1	1
BP	GO:0050880	regulation of blood vessel size	1/164	75/17594	0.505332	0.75387	ENSDARG00000068856	f2rl1.1	1
BP	GO:0043087	regulation of GTPase activity	3/164	289/17594	0.507069	0.75387	ENSDARG00000039351/ENSDARG00000090873/ENSDARG00000028276	ccl19b/ccl34a.4/si:ch211-196h16.12	3
BP	GO:0043269	regulation of ion transport	2/164	182/17594	0.507794	0.75387	ENSDARG00000042961/ENSDARG00000075993	zgc:100920/clic5a	2
BP	GO:0007599	hemostasis	1/164	76/17594	0.509963	0.75387	ENSDARG00000068856	f2rl1.1	1
BP	GO:0031334	positive regulation of protein complex assembly	1/164	76/17594	0.509963	0.75387	ENSDARG00000090628	si:dkey-197j19.6	1
BP	GO:0045596	negative regulation of cell differentiation	1/164	76/17594	0.509963	0.75387	ENSDARG00000089223	ngfrb	1
BP	GO:0048738	cardiac muscle tissue development	1/164	76/17594	0.509963	0.75387	ENSDARG00000031698	mylk2	1
BP	GO:0051495	positive regulation of cytoskeleton organization	1/164	76/17594	0.509963	0.75387	ENSDARG00000090628	si:dkey-197j19.6	1
BP	GO:0009123	nucleoside monophosphate metabolic process	2/164	183/17594	0.510714	0.75387	ENSDARG00000078973/novel.4392	uckl1b/-	2
BP	GO:0016569	covalent chromatin modification	2/164	184/17594	0.513623	0.75387	ENSDARG00000060030/ENSDARG00000098924	setd1a/suz12b	2
BP	GO:0051146	striated muscle cell differentiation	2/164	184/17594	0.513623	0.75387	ENSDARG00000032630/ENSDARG00000031698	neb/mylk2	2
BP	GO:0021915	neural tube development	1/164	77/17594	0.514551	0.75387	ENSDARG00000069378	pard6a	1
BP	GO:0046467	membrane lipid biosynthetic process	1/164	77/17594	0.514551	0.75387	ENSDARG00000069279	elovl7a	1
BP	GO:0060079	excitatory postsynaptic potential	1/164	77/17594	0.514551	0.75387	ENSDARG00000058103	glra4b	1
BP	GO:0072522	purine-containing compound biosynthetic process	2/164	185/17594	0.516521	0.75387	ENSDARG00000013393/novel.4392	guca1b/-	2
BP	GO:0002250	adaptive immune response	1/164	78/17594	0.519096	0.75387	ENSDARG00000070676	ifnphi3	1
BP	GO:0050817	coagulation	1/164	78/17594	0.519096	0.75387	ENSDARG00000068856	f2rl1.1	1
BP	GO:0060078	regulation of postsynaptic membrane potential	1/164	78/17594	0.519096	0.75387	ENSDARG00000058103	glra4b	1
BP	GO:0099565	chemical synaptic transmission, postsynaptic	1/164	78/17594	0.519096	0.75387	ENSDARG00000058103	glra4b	1
BP	GO:1901699	cellular response to nitrogen compound	1/164	78/17594	0.519096	0.75387	novel.1594	-	1
BP	GO:0009581	detection of external stimulus	1/164	79/17594	0.523598	0.756303	ENSDARG00000116584	opn7b	1
BP	GO:0009582	detection of abiotic stimulus	1/164	79/17594	0.523598	0.756303	ENSDARG00000116584	opn7b	1
BP	GO:0046530	photoreceptor cell differentiation	1/164	79/17594	0.523598	0.756303	ENSDARG00000102025	znf644b	1
BP	GO:0043009	chordate embryonic development	4/164	406/17594	0.525955	0.756303	ENSDARG00000037570/ENSDARG00000051874/ENSDARG00000055291/ENSDARG00000069378	polr1d/stra6/rab18a/pard6a	4
BP	GO:0055086	nucleobase-containing small molecule metabolic process	4/164	407/17594	0.527897	0.756303	ENSDARG00000007181/ENSDARG00000013393/ENSDARG00000078973/novel.4392	nadk2/guca1b/uckl1b/-	4
BP	GO:0002684	positive regulation of immune system process	2/164	189/17594	0.527997	0.756303	ENSDARG00000075045/ENSDARG00000019742	cxcl18b/tlr4ba	2
BP	GO:0006413	translational initiation	1/164	80/17594	0.528059	0.756303	novel.1889	-	1
BP	GO:0033333	fin development	1/164	80/17594	0.528059	0.756303	ENSDARG00000030932	fgf10a	1
BP	GO:0009792	embryo development ending in birth or egg hatching	4/164	408/17594	0.529836	0.756303	ENSDARG00000037570/ENSDARG00000051874/ENSDARG00000055291/ENSDARG00000069378	polr1d/stra6/rab18a/pard6a	4
BP	GO:0045893	positive regulation of transcription, DNA-templated	3/164	299/17594	0.529948	0.756303	novel.2880/ENSDARG00000079123/ENSDARG00000053685	-/ikbkb/gtf2a2	3
BP	GO:1902680	positive regulation of RNA biosynthetic process	3/164	299/17594	0.529948	0.756303	novel.2880/ENSDARG00000079123/ENSDARG00000053685	-/ikbkb/gtf2a2	3
BP	GO:1903508	positive regulation of nucleic acid-templated transcription	3/164	299/17594	0.529948	0.756303	novel.2880/ENSDARG00000079123/ENSDARG00000053685	-/ikbkb/gtf2a2	3
BP	GO:0003018	vascular process in circulatory system	1/164	81/17594	0.532478	0.757728	ENSDARG00000068856	f2rl1.1	1
BP	GO:0043062	extracellular structure organization	1/164	81/17594	0.532478	0.757728	ENSDARG00000074656	ctss2.1	1
BP	GO:0022402	cell cycle process	3/164	303/17594	0.538934	0.765813	ENSDARG00000096603/ENSDARG00000098622/ENSDARG00000077207	bmb/ccne1/lzts2b	3
BP	GO:0007200	phospholipase C-activating G-protein coupled receptor signaling pathway	1/164	83/17594	0.541194	0.76682	ENSDARG00000068856	f2rl1.1	1
BP	GO:0009116	nucleoside metabolic process	1/164	83/17594	0.541194	0.76682	ENSDARG00000078973	uckl1b	1
BP	GO:0006644	phospholipid metabolic process	2/164	195/17594	0.544865	0.770918	ENSDARG00000053119/ENSDARG00000008592	smpdl3a/mtmr8	2
BP	GO:0048736	appendage development	1/164	85/17594	0.549748	0.774924	ENSDARG00000030932	fgf10a	1
BP	GO:0010469	regulation of signaling receptor activity	3/164	308/17594	0.55003	0.774924	ENSDARG00000030932/ENSDARG00000013598/ENSDARG00000070676	fgf10a/tnfb/ifnphi3	3
BP	GO:0060562	epithelial tube morphogenesis	2/164	197/17594	0.550395	0.774924	ENSDARG00000053535/ENSDARG00000069378	lmo7b/pard6a	2
BP	GO:0009145	purine nucleoside triphosphate biosynthetic process	1/164	86/17594	0.553965	0.774924	novel.4392	-	1
BP	GO:0009206	purine ribonucleoside triphosphate biosynthetic process	1/164	86/17594	0.553965	0.774924	novel.4392	-	1
BP	GO:0010975	regulation of neuron projection development	1/164	86/17594	0.553965	0.774924	ENSDARG00000089223	ngfrb	1
BP	GO:0030239	myofibril assembly	1/164	86/17594	0.553965	0.774924	ENSDARG00000031698	mylk2	1
BP	GO:0030833	regulation of actin filament polymerization	1/164	86/17594	0.553965	0.774924	ENSDARG00000090628	si:dkey-197j19.6	1
BP	GO:0006486	protein glycosylation	2/164	199/17594	0.555877	0.775406	novel.1889/ENSDARG00000103093	-/alg14	2
BP	GO:0043413	macromolecule glycosylation	2/164	199/17594	0.555877	0.775406	novel.1889/ENSDARG00000103093	-/alg14	2
BP	GO:0010927	cellular component assembly involved in morphogenesis	1/164	87/17594	0.558143	0.77747	ENSDARG00000031698	mylk2	1
BP	GO:0007600	sensory perception	3/164	315/17594	0.5653	0.783818	ENSDARG00000116584/ENSDARG00000075993/ENSDARG00000053813	opn7b/clic5a/or115-11	3
BP	GO:0032271	regulation of protein polymerization	1/164	89/17594	0.566383	0.783818	ENSDARG00000090628	si:dkey-197j19.6	1
BP	GO:0048703	embryonic viscerocranium morphogenesis	1/164	89/17594	0.566383	0.783818	ENSDARG00000037570	polr1d	1
BP	GO:0051480	regulation of cytosolic calcium ion concentration	1/164	89/17594	0.566383	0.783818	ENSDARG00000068856	f2rl1.1	1
BP	GO:0034470	ncRNA processing	2/164	203/17594	0.566701	0.783818	ENSDARG00000069672/ENSDARG00000060445	tyw5/elp6	2
BP	GO:0051254	positive regulation of RNA metabolic process	3/164	316/17594	0.567456	0.783818	novel.2880/ENSDARG00000079123/ENSDARG00000053685	-/ikbkb/gtf2a2	3
BP	GO:0042692	muscle cell differentiation	2/164	204/17594	0.569377	0.78466	ENSDARG00000032630/ENSDARG00000031698	neb/mylk2	2
BP	GO:0002244	hematopoietic progenitor cell differentiation	1/164	90/17594	0.570445	0.78466	ENSDARG00000030932	fgf10a	1
BP	GO:0051129	negative regulation of cellular component organization	1/164	90/17594	0.570445	0.78466	ENSDARG00000089223	ngfrb	1
BP	GO:0010557	positive regulation of macromolecule biosynthetic process	3/164	319/17594	0.573884	0.784738	novel.2880/ENSDARG00000079123/ENSDARG00000053685	-/ikbkb/gtf2a2	3
BP	GO:0008064	regulation of actin polymerization or depolymerization	1/164	91/17594	0.57447	0.784738	ENSDARG00000090628	si:dkey-197j19.6	1
BP	GO:0021953	central nervous system neuron differentiation	1/164	91/17594	0.57447	0.784738	ENSDARG00000045219	dkk1b	1
BP	GO:0030832	regulation of actin filament length	1/164	91/17594	0.57447	0.784738	ENSDARG00000090628	si:dkey-197j19.6	1
BP	GO:0044089	positive regulation of cellular component biogenesis	1/164	91/17594	0.57447	0.784738	ENSDARG00000090628	si:dkey-197j19.6	1
BP	GO:0006334	nucleosome assembly	1/164	92/17594	0.578457	0.789095	ENSDARG00000110841	si:dkey-108k21.14	1
BP	GO:0050878	regulation of body fluid levels	1/164	93/17594	0.582407	0.793389	ENSDARG00000068856	f2rl1.1	1
BP	GO:0006974	cellular response to DNA damage stimulus	3/164	324/17594	0.584467	0.794983	novel.1979/ENSDARG00000045704/ENSDARG00000008748	-/dclre1c/ube2na	3
BP	GO:0032940	secretion by cell	2/164	210/17594	0.585185	0.794983	ENSDARG00000051899/ENSDARG00000019742	exoc3l1/tlr4ba	2
BP	GO:0030041	actin filament polymerization	1/164	94/17594	0.58632	0.795433	ENSDARG00000090628	si:dkey-197j19.6	1
BP	GO:0016458	gene silencing	1/164	95/17594	0.590197	0.798502	ENSDARG00000102025	znf644b	1
BP	GO:0060042	retina morphogenesis in camera-type eye	1/164	95/17594	0.590197	0.798502	ENSDARG00000102025	znf644b	1
BP	GO:0045595	regulation of cell differentiation	3/164	329/17594	0.594883	0.803743	ENSDARG00000089223/ENSDARG00000030932/ENSDARG00000101096	ngfrb/fgf10a/cebp1	3
BP	GO:0006959	humoral immune response	1/164	97/17594	0.597842	0.804697	ENSDARG00000070676	ifnphi3	1
BP	GO:0046488	phosphatidylinositol metabolic process	1/164	97/17594	0.597842	0.804697	ENSDARG00000008592	mtmr8	1
BP	GO:0045944	positive regulation of transcription by RNA polymerase II	2/164	215/17594	0.59803	0.804697	ENSDARG00000079123/ENSDARG00000053685	ikbkb/gtf2a2	2
BP	GO:0090066	regulation of anatomical structure size	2/164	216/17594	0.600564	0.806225	ENSDARG00000068856/ENSDARG00000090628	f2rl1.1/si:dkey-197j19.6	2
BP	GO:0031497	chromatin assembly	1/164	98/17594	0.601612	0.806225	ENSDARG00000110841	si:dkey-108k21.14	1
BP	GO:1903530	regulation of secretion by cell	1/164	98/17594	0.601612	0.806225	ENSDARG00000019742	tlr4ba	1
BP	GO:0009101	glycoprotein biosynthetic process	2/164	218/17594	0.605594	0.809369	novel.1889/ENSDARG00000103093	-/alg14	2
BP	GO:0070085	glycosylation	2/164	218/17594	0.605594	0.809369	novel.1889/ENSDARG00000103093	-/alg14	2
BP	GO:0006310	DNA recombination	1/164	100/17594	0.609046	0.810695	ENSDARG00000045704	dclre1c	1
BP	GO:0034728	nucleosome organization	1/164	100/17594	0.609046	0.810695	ENSDARG00000110841	si:dkey-108k21.14	1
BP	GO:0110053	regulation of actin filament organization	1/164	100/17594	0.609046	0.810695	ENSDARG00000090628	si:dkey-197j19.6	1
BP	GO:0006333	chromatin assembly or disassembly	1/164	101/17594	0.612711	0.81186	ENSDARG00000110841	si:dkey-108k21.14	1
BP	GO:0009127	purine nucleoside monophosphate biosynthetic process	1/164	101/17594	0.612711	0.81186	novel.4392	-	1
BP	GO:0009168	purine ribonucleoside monophosphate biosynthetic process	1/164	101/17594	0.612711	0.81186	novel.4392	-	1
BP	GO:0019725	cellular homeostasis	3/164	338/17594	0.613205	0.81186	ENSDARG00000102025/ENSDARG00000058498/ENSDARG00000068856	znf644b/slc9a3.1/f2rl1.1	3
BP	GO:0010638	positive regulation of organelle organization	1/164	102/17594	0.616342	0.814922	ENSDARG00000090628	si:dkey-197j19.6	1
BP	GO:0030003	cellular cation homeostasis	2/164	223/17594	0.617962	0.815974	ENSDARG00000058498/ENSDARG00000068856	slc9a3.1/f2rl1.1	2
BP	GO:0015931	nucleobase-containing compound transport	1/164	103/17594	0.619939	0.817493	ENSDARG00000044102	znf593	1
BP	GO:0001947	heart looping	1/164	104/17594	0.623502	0.818916	ENSDARG00000053535	lmo7b	1
BP	GO:0007601	visual perception	1/164	104/17594	0.623502	0.818916	ENSDARG00000116584	opn7b	1
BP	GO:0051046	regulation of secretion	1/164	104/17594	0.623502	0.818916	ENSDARG00000019742	tlr4ba	1
BP	GO:0006873	cellular ion homeostasis	2/164	228/17594	0.630032	0.82486	ENSDARG00000058498/ENSDARG00000068856	slc9a3.1/f2rl1.1	2
BP	GO:0002757	immune response-activating signal transduction	1/164	106/17594	0.63053	0.82486	ENSDARG00000019742	tlr4ba	1
BP	GO:0046649	lymphocyte activation	1/164	106/17594	0.63053	0.82486	ENSDARG00000070676	ifnphi3	1
BP	GO:0006936	muscle contraction	1/164	107/17594	0.633995	0.828297	ENSDARG00000114031	smyhc2	1
BP	GO:0002764	immune response-regulating signaling pathway	1/164	108/17594	0.637428	0.829494	ENSDARG00000019742	tlr4ba	1
BP	GO:0050953	sensory perception of light stimulus	1/164	108/17594	0.637428	0.829494	ENSDARG00000116584	opn7b	1
BP	GO:1902903	regulation of supramolecular fiber organization	1/164	108/17594	0.637428	0.829494	ENSDARG00000090628	si:dkey-197j19.6	1
BP	GO:0010256	endomembrane system organization	1/164	109/17594	0.640828	0.832824	ENSDARG00000096603	bmb	1
BP	GO:0046903	secretion	2/164	234/17594	0.644125	0.832824	ENSDARG00000051899/ENSDARG00000019742	exoc3l1/tlr4ba	2
BP	GO:0006914	autophagy	1/164	110/17594	0.644197	0.832824	ENSDARG00000008592	mtmr8	1
BP	GO:0022411	cellular component disassembly	1/164	110/17594	0.644197	0.832824	ENSDARG00000074656	ctss2.1	1
BP	GO:0061919	process utilizing autophagic mechanism	1/164	110/17594	0.644197	0.832824	ENSDARG00000008592	mtmr8	1
BP	GO:0051603	proteolysis involved in cellular protein catabolic process	3/164	355/17594	0.646283	0.834431	ENSDARG00000015292/novel.1569/ENSDARG00000074656	ube2g1a/-/ctss2.1	3
BP	GO:0003012	muscle system process	1/164	112/17594	0.650841	0.836192	ENSDARG00000114031	smyhc2	1
BP	GO:0009100	glycoprotein metabolic process	2/164	238/17594	0.653284	0.836192	novel.1889/ENSDARG00000103093	-/alg14	2
BP	GO:0044257	cellular protein catabolic process	3/164	359/17594	0.653772	0.836192	ENSDARG00000015292/novel.1569/ENSDARG00000074656	ube2g1a/-/ctss2.1	3
BP	GO:0006323	DNA packaging	1/164	113/17594	0.654116	0.836192	ENSDARG00000110841	si:dkey-108k21.14	1
BP	GO:0043254	regulation of protein complex assembly	1/164	113/17594	0.654116	0.836192	ENSDARG00000090628	si:dkey-197j19.6	1
BP	GO:0120035	regulation of plasma membrane bounded cell projection organization	1/164	113/17594	0.654116	0.836192	ENSDARG00000089223	ngfrb	1
BP	GO:0050877	nervous system process	3/164	360/17594	0.655627	0.836192	ENSDARG00000116584/ENSDARG00000075993/ENSDARG00000053813	opn7b/clic5a/or115-11	3
BP	GO:0009416	response to light stimulus	1/164	114/17594	0.657361	0.836192	ENSDARG00000116584	opn7b	1
BP	GO:0031032	actomyosin structure organization	1/164	114/17594	0.657361	0.836192	ENSDARG00000031698	mylk2	1
BP	GO:1902600	proton transmembrane transport	1/164	114/17594	0.657361	0.836192	ENSDARG00000058498	slc9a3.1	1
BP	GO:0030036	actin cytoskeleton organization	3/164	361/17594	0.657474	0.836192	ENSDARG00000108038/ENSDARG00000090628/ENSDARG00000031698	CABZ01109481.1/si:dkey-197j19.6/mylk2	3
BP	GO:0008015	blood circulation	2/164	240/17594	0.657793	0.836192	ENSDARG00000068856/ENSDARG00000074182	f2rl1.1/prokr1a	2
BP	GO:0006457	protein folding	1/164	115/17594	0.660576	0.836504	ENSDARG00000100559	tor2a	1
BP	GO:0008154	actin polymerization or depolymerization	1/164	115/17594	0.660576	0.836504	ENSDARG00000090628	si:dkey-197j19.6	1
BP	GO:0031344	regulation of cell projection organization	1/164	115/17594	0.660576	0.836504	ENSDARG00000089223	ngfrb	1
BP	GO:0090174	organelle membrane fusion	1/164	116/17594	0.66376	0.838093	ENSDARG00000096603	bmb	1
BP	GO:0003013	circulatory system process	2/164	243/17594	0.66447	0.838093	ENSDARG00000068856/ENSDARG00000074182	f2rl1.1/prokr1a	2
BP	GO:0006325	chromatin organization	3/164	365/17594	0.664793	0.838093	ENSDARG00000060030/ENSDARG00000098924/ENSDARG00000110841	setd1a/suz12b/si:dkey-108k21.14	3
BP	GO:0003143	embryonic heart tube morphogenesis	1/164	117/17594	0.666915	0.838093	ENSDARG00000053535	lmo7b	1
BP	GO:0030900	forebrain development	1/164	117/17594	0.666915	0.838093	ENSDARG00000045219	dkk1b	1
BP	GO:0071396	cellular response to lipid	1/164	117/17594	0.666915	0.838093	ENSDARG00000019742	tlr4ba	1
BP	GO:0045165	cell fate commitment	1/164	118/17594	0.670041	0.840953	ENSDARG00000009550	foxi3b	1
BP	GO:0022613	ribonucleoprotein complex biogenesis	2/164	246/17594	0.671042	0.841141	ENSDARG00000037570/ENSDARG00000044102	polr1d/znf593	2
BP	GO:0030029	actin filament-based process	3/164	369/17594	0.671999	0.841275	ENSDARG00000108038/ENSDARG00000090628/ENSDARG00000031698	CABZ01109481.1/si:dkey-197j19.6/mylk2	3
BP	GO:0048589	developmental growth	2/164	250/17594	0.679643	0.847676	ENSDARG00000045219/ENSDARG00000058371	dkk1b/krt5	2
BP	GO:0009150	purine ribonucleotide metabolic process	2/164	251/17594	0.681765	0.847676	ENSDARG00000013393/novel.4392	guca1b/-	2
BP	GO:0045859	regulation of protein kinase activity	2/164	251/17594	0.681765	0.847676	novel.3442/ENSDARG00000008592	-/mtmr8	2
BP	GO:0032956	regulation of actin cytoskeleton organization	1/164	122/17594	0.682255	0.847676	ENSDARG00000090628	si:dkey-197j19.6	1
BP	GO:0050911	detection of chemical stimulus involved in sensory perception of smell	1/164	122/17594	0.682255	0.847676	ENSDARG00000053813	or115-11	1
BP	GO:0051301	cell division	1/164	122/17594	0.682255	0.847676	ENSDARG00000077207	lzts2b	1
BP	GO:0055082	cellular chemical homeostasis	2/164	252/17594	0.683875	0.848623	ENSDARG00000058498/ENSDARG00000068856	slc9a3.1/f2rl1.1	2
BP	GO:0006518	peptide metabolic process	4/164	498/17594	0.686115	0.848655	ENSDARG00000044943/novel.1889/novel.4209/novel.4074	npepps/-/-/-	4
BP	GO:0015672	monovalent inorganic cation transport	3/164	378/17594	0.687799	0.848655	ENSDARG00000042961/ENSDARG00000058498/ENSDARG00000007080	zgc:100920/slc9a3.1/rhcgl1	3
BP	GO:0006470	protein dephosphorylation	2/164	254/17594	0.688061	0.848655	ENSDARG00000031985/ENSDARG00000008592	ptpa/mtmr8	2
BP	GO:0035335	peptidyl-tyrosine dephosphorylation	1/164	124/17594	0.688192	0.848655	ENSDARG00000008592	mtmr8	1
BP	GO:0051093	negative regulation of developmental process	1/164	124/17594	0.688192	0.848655	ENSDARG00000089223	ngfrb	1
BP	GO:0006874	cellular calcium ion homeostasis	1/164	125/17594	0.691119	0.851204	ENSDARG00000068856	f2rl1.1	1
BP	GO:0006163	purine nucleotide metabolic process	2/164	256/17594	0.692202	0.851478	ENSDARG00000013393/novel.4392	guca1b/-	2
BP	GO:0032970	regulation of actin filament-based process	1/164	126/17594	0.694019	0.852266	ENSDARG00000090628	si:dkey-197j19.6	1
BP	GO:0051049	regulation of transport	3/164	382/17594	0.694638	0.852266	ENSDARG00000042961/ENSDARG00000075993/ENSDARG00000019742	zgc:100920/clic5a/tlr4ba	3
BP	GO:0055080	cation homeostasis	2/164	258/17594	0.696298	0.852266	ENSDARG00000058498/ENSDARG00000068856	slc9a3.1/f2rl1.1	2
BP	GO:0043549	regulation of kinase activity	2/164	259/17594	0.698329	0.852266	novel.3442/ENSDARG00000008592	-/mtmr8	2
BP	GO:0030163	protein catabolic process	3/164	385/17594	0.699694	0.852266	ENSDARG00000015292/novel.1569/ENSDARG00000074656	ube2g1a/-/ctss2.1	3
BP	GO:0006836	neurotransmitter transport	1/164	128/17594	0.699737	0.852266	ENSDARG00000068387	slc6a18	1
BP	GO:0030258	lipid modification	1/164	128/17594	0.699737	0.852266	ENSDARG00000008592	mtmr8	1
BP	GO:0046034	ATP metabolic process	1/164	128/17594	0.699737	0.852266	novel.4392	-	1
BP	GO:0010951	negative regulation of endopeptidase activity	1/164	129/17594	0.702557	0.854648	ENSDARG00000056795	serpine1	1
BP	GO:0007608	sensory perception of smell	1/164	130/17594	0.70535	0.854891	ENSDARG00000053813	or115-11	1
BP	GO:0048284	organelle fusion	1/164	130/17594	0.70535	0.854891	ENSDARG00000096603	bmb	1
BP	GO:0051258	protein polymerization	1/164	130/17594	0.70535	0.854891	ENSDARG00000090628	si:dkey-197j19.6	1
BP	GO:0001501	skeletal system development	2/164	265/17594	0.710283	0.85946	ENSDARG00000037570/ENSDARG00000014634	polr1d/mbtps1	2
BP	GO:0006650	glycerophospholipid metabolic process	1/164	132/17594	0.710858	0.85946	ENSDARG00000008592	mtmr8	1
BP	GO:0098771	inorganic ion homeostasis	2/164	266/17594	0.712236	0.860075	ENSDARG00000058498/ENSDARG00000068856	slc9a3.1/f2rl1.1	2
BP	GO:0045664	regulation of neuron differentiation	1/164	133/17594	0.713573	0.860639	ENSDARG00000089223	ngfrb	1
BP	GO:0050801	ion homeostasis	2/164	269/17594	0.718031	0.860834	ENSDARG00000058498/ENSDARG00000068856	slc9a3.1/f2rl1.1	2
BP	GO:0000377	RNA splicing, via transesterification reactions with bulged adenosine as nucleophile	1/164	135/17594	0.718929	0.860834	ENSDARG00000075034	raver2	1
BP	GO:0000398	mRNA splicing, via spliceosome	1/164	135/17594	0.718929	0.860834	ENSDARG00000075034	raver2	1
BP	GO:0048593	camera-type eye morphogenesis	1/164	135/17594	0.718929	0.860834	ENSDARG00000102025	znf644b	1
BP	GO:0048701	embryonic cranial skeleton morphogenesis	1/164	135/17594	0.718929	0.860834	ENSDARG00000037570	polr1d	1
BP	GO:0000375	RNA splicing, via transesterification reactions	1/164	136/17594	0.721569	0.860834	ENSDARG00000075034	raver2	1
BP	GO:0048704	embryonic skeletal system morphogenesis	1/164	136/17594	0.721569	0.860834	ENSDARG00000037570	polr1d	1
BP	GO:0050907	detection of chemical stimulus involved in sensory perception	1/164	136/17594	0.721569	0.860834	ENSDARG00000053813	or115-11	1
BP	GO:0055074	calcium ion homeostasis	1/164	136/17594	0.721569	0.860834	ENSDARG00000068856	f2rl1.1	1
BP	GO:0051241	negative regulation of multicellular organismal process	1/164	138/17594	0.726776	0.861792	ENSDARG00000089223	ngfrb	1
BP	GO:0072503	cellular divalent inorganic cation homeostasis	1/164	138/17594	0.726776	0.861792	ENSDARG00000068856	f2rl1.1	1
BP	GO:0051338	regulation of transferase activity	2/164	274/17594	0.727473	0.861792	novel.3442/ENSDARG00000008592	-/mtmr8	2
BP	GO:0007268	chemical synaptic transmission	2/164	275/17594	0.729329	0.861792	ENSDARG00000058103/ENSDARG00000074182	glra4b/prokr1a	2
BP	GO:0017144	drug metabolic process	2/164	275/17594	0.729329	0.861792	novel.2854/novel.4392	-/-	2
BP	GO:0098916	anterograde trans-synaptic signaling	2/164	275/17594	0.729329	0.861792	ENSDARG00000058103/ENSDARG00000074182	glra4b/prokr1a	2
BP	GO:0099537	trans-synaptic signaling	2/164	275/17594	0.729329	0.861792	ENSDARG00000058103/ENSDARG00000074182	glra4b/prokr1a	2
BP	GO:0010466	negative regulation of peptidase activity	1/164	139/17594	0.729343	0.861792	ENSDARG00000056795	serpine1	1
BP	GO:0099536	synaptic signaling	2/164	276/17594	0.731174	0.862621	ENSDARG00000058103/ENSDARG00000074182	glra4b/prokr1a	2
BP	GO:0035023	regulation of Rho protein signal transduction	1/164	140/17594	0.731886	0.862621	ENSDARG00000068856	f2rl1.1	1
BP	GO:0009593	detection of chemical stimulus	1/164	141/17594	0.734405	0.862621	ENSDARG00000053813	or115-11	1
BP	GO:0032535	regulation of cellular component size	1/164	141/17594	0.734405	0.862621	ENSDARG00000090628	si:dkey-197j19.6	1
BP	GO:0035050	embryonic heart tube development	1/164	141/17594	0.734405	0.862621	ENSDARG00000053535	lmo7b	1
BP	GO:0031329	regulation of cellular catabolic process	1/164	142/17594	0.736901	0.864525	ENSDARG00000008592	mtmr8	1
BP	GO:0007411	axon guidance	1/164	143/17594	0.739373	0.866398	ENSDARG00000089223	ngfrb	1
BP	GO:0009314	response to radiation	1/164	144/17594	0.741822	0.866426	ENSDARG00000116584	opn7b	1
BP	GO:0097485	neuron projection guidance	1/164	144/17594	0.741822	0.866426	ENSDARG00000089223	ngfrb	1
BP	GO:0072521	purine-containing compound metabolic process	2/164	282/17594	0.742025	0.866426	ENSDARG00000013393/novel.4392	guca1b/-	2
BP	GO:0061371	determination of heart left/right asymmetry	1/164	145/17594	0.744249	0.867998	ENSDARG00000053535	lmo7b	1
BP	GO:0002253	activation of immune response	1/164	146/17594	0.746653	0.868442	ENSDARG00000019742	tlr4ba	1
BP	GO:0018108	peptidyl-tyrosine phosphorylation	1/164	147/17594	0.749034	0.868442	ENSDARG00000004433	btk	1
BP	GO:0070925	organelle assembly	3/164	417/17594	0.749729	0.868442	ENSDARG00000077207/ENSDARG00000090052/ENSDARG00000031698	lzts2b/si:dkey-165a24.9/mylk2	3
BP	GO:0009205	purine ribonucleoside triphosphate metabolic process	1/164	148/17594	0.751393	0.868442	novel.4392	-	1
BP	GO:0009628	response to abiotic stimulus	2/164	288/17594	0.752502	0.868442	ENSDARG00000116584/ENSDARG00000051965	opn7b/btr01	2
BP	GO:0007606	sensory perception of chemical stimulus	1/164	149/17594	0.75373	0.868442	ENSDARG00000053813	or115-11	1
BP	GO:0009894	regulation of catabolic process	1/164	149/17594	0.75373	0.868442	ENSDARG00000008592	mtmr8	1
BP	GO:0007507	heart development	3/164	420/17594	0.754062	0.868442	ENSDARG00000053535/ENSDARG00000045219/ENSDARG00000031698	lmo7b/dkk1b/mylk2	3
BP	GO:0009144	purine nucleoside triphosphate metabolic process	1/164	150/17594	0.756045	0.868442	novel.4392	-	1
BP	GO:0018212	peptidyl-tyrosine modification	1/164	150/17594	0.756045	0.868442	ENSDARG00000004433	btk	1
BP	GO:0046486	glycerolipid metabolic process	1/164	150/17594	0.756045	0.868442	ENSDARG00000008592	mtmr8	1
BP	GO:0048705	skeletal system morphogenesis	1/164	150/17594	0.756045	0.868442	ENSDARG00000037570	polr1d	1
BP	GO:0048706	embryonic skeletal system development	1/164	150/17594	0.756045	0.868442	ENSDARG00000037570	polr1d	1
BP	GO:0006887	exocytosis	1/164	151/17594	0.758339	0.869058	ENSDARG00000051899	exoc3l1	1
BP	GO:0072507	divalent inorganic cation homeostasis	1/164	151/17594	0.758339	0.869058	ENSDARG00000068856	f2rl1.1	1
BP	GO:0045861	negative regulation of proteolysis	1/164	152/17594	0.760611	0.869823	ENSDARG00000056795	serpine1	1
BP	GO:0006511	ubiquitin-dependent protein catabolic process	2/164	293/17594	0.760953	0.869823	ENSDARG00000015292/novel.1569	ube2g1a/-	2
BP	GO:0050778	positive regulation of immune response	1/164	153/17594	0.762862	0.869823	ENSDARG00000019742	tlr4ba	1
BP	GO:0019941	modification-dependent protein catabolic process	2/164	295/17594	0.764263	0.869823	ENSDARG00000015292/novel.1569	ube2g1a/-	2
BP	GO:0048863	stem cell differentiation	1/164	154/17594	0.765091	0.869823	ENSDARG00000030932	fgf10a	1
BP	GO:0052548	regulation of endopeptidase activity	1/164	154/17594	0.765091	0.869823	ENSDARG00000056795	serpine1	1
BP	GO:0061025	membrane fusion	1/164	155/17594	0.7673	0.869823	ENSDARG00000096603	bmb	1
BP	GO:0061061	muscle structure development	2/164	297/17594	0.767534	0.869823	ENSDARG00000032630/ENSDARG00000031698	neb/mylk2	2
BP	GO:0051130	positive regulation of cellular component organization	1/164	156/17594	0.769489	0.869823	ENSDARG00000090628	si:dkey-197j19.6	1
BP	GO:0090305	nucleic acid phosphodiester bond hydrolysis	1/164	156/17594	0.769489	0.869823	ENSDARG00000045704	dclre1c	1
BP	GO:0043632	modification-dependent macromolecule catabolic process	2/164	299/17594	0.770765	0.869823	ENSDARG00000015292/novel.1569	ube2g1a/-	2
BP	GO:0060485	mesenchyme development	1/164	157/17594	0.771657	0.869823	ENSDARG00000045219	dkk1b	1
BP	GO:0006412	translation	3/164	433/17594	0.77215	0.869823	novel.1889/novel.4209/novel.4074	-/-/-	3
BP	GO:0006259	DNA metabolic process	3/164	434/17594	0.773496	0.869823	novel.1979/ENSDARG00000045704/ENSDARG00000008748	-/dclre1c/ube2na	3
BP	GO:0009952	anterior/posterior pattern specification	1/164	158/17594	0.773804	0.869823	ENSDARG00000004433	btk	1
BP	GO:0071103	DNA conformation change	1/164	158/17594	0.773804	0.869823	ENSDARG00000110841	si:dkey-108k21.14	1
BP	GO:0040007	growth	2/164	301/17594	0.773958	0.869823	ENSDARG00000045219/ENSDARG00000058371	dkk1b/krt5	2
BP	GO:0050906	detection of stimulus involved in sensory perception	1/164	159/17594	0.775932	0.870064	ENSDARG00000053813	or115-11	1
BP	GO:0051656	establishment of organelle localization	1/164	159/17594	0.775932	0.870064	ENSDARG00000044102	znf593	1
BP	GO:0043043	peptide biosynthetic process	3/164	438/17594	0.778814	0.872307	novel.1889/novel.4209/novel.4074	-/-/-	3
BP	GO:0051346	negative regulation of hydrolase activity	1/164	162/17594	0.782196	0.875104	ENSDARG00000056795	serpine1	1
BP	GO:0034655	nucleobase-containing compound catabolic process	1/164	163/17594	0.784245	0.876068	novel.4392	-	1
BP	GO:0097435	supramolecular fiber organization	2/164	308/17594	0.784829	0.876068	ENSDARG00000090628/ENSDARG00000031698	si:dkey-197j19.6/mylk2	2
BP	GO:0007266	Rho protein signal transduction	1/164	165/17594	0.788286	0.876822	ENSDARG00000068856	f2rl1.1	1
BP	GO:0009126	purine nucleoside monophosphate metabolic process	1/164	165/17594	0.788286	0.876822	novel.4392	-	1
BP	GO:0009167	purine ribonucleoside monophosphate metabolic process	1/164	165/17594	0.788286	0.876822	novel.4392	-	1
BP	GO:0006869	lipid transport	1/164	167/17594	0.792252	0.876822	ENSDARG00000051874	stra6	1
BP	GO:0001667	ameboidal-type cell migration	1/164	168/17594	0.794207	0.876822	ENSDARG00000045219	dkk1b	1
BP	GO:0042391	regulation of membrane potential	1/164	168/17594	0.794207	0.876822	ENSDARG00000058103	glra4b	1
BP	GO:0051493	regulation of cytoskeleton organization	1/164	168/17594	0.794207	0.876822	ENSDARG00000090628	si:dkey-197j19.6	1
BP	GO:0044087	regulation of cellular component biogenesis	1/164	169/17594	0.796143	0.876822	ENSDARG00000090628	si:dkey-197j19.6	1
BP	GO:0052547	regulation of peptidase activity	1/164	169/17594	0.796143	0.876822	ENSDARG00000056795	serpine1	1
BP	GO:0071804	cellular potassium ion transport	1/164	169/17594	0.796143	0.876822	ENSDARG00000058498	slc9a3.1	1
BP	GO:0071805	potassium ion transmembrane transport	1/164	169/17594	0.796143	0.876822	ENSDARG00000058498	slc9a3.1	1
BP	GO:1904888	cranial skeletal system development	1/164	169/17594	0.796143	0.876822	ENSDARG00000037570	polr1d	1
BP	GO:0048562	embryonic organ morphogenesis	2/164	317/17594	0.798135	0.878037	ENSDARG00000037570/ENSDARG00000053535	polr1d/lmo7b	2
BP	GO:0048568	embryonic organ development	3/164	454/17594	0.799076	0.878095	ENSDARG00000037570/ENSDARG00000053535/ENSDARG00000045219	polr1d/lmo7b/dkk1b	3
BP	GO:0006875	cellular metal ion homeostasis	1/164	171/17594	0.799963	0.878095	ENSDARG00000068856	f2rl1.1	1
BP	GO:0014706	striated muscle tissue development	1/164	173/17594	0.803711	0.879452	ENSDARG00000031698	mylk2	1
BP	GO:0030855	epithelial cell differentiation	1/164	173/17594	0.803711	0.879452	ENSDARG00000009550	foxi3b	1
BP	GO:0044265	cellular macromolecule catabolic process	3/164	458/17594	0.803894	0.879452	ENSDARG00000015292/novel.1569/ENSDARG00000074656	ube2g1a/-/ctss2.1	3
BP	GO:0010876	lipid localization	1/164	175/17594	0.807389	0.879452	ENSDARG00000051874	stra6	1
BP	GO:0034765	regulation of ion transmembrane transport	1/164	175/17594	0.807389	0.879452	ENSDARG00000075993	clic5a	1
BP	GO:0048592	eye morphogenesis	1/164	176/17594	0.809203	0.879452	ENSDARG00000102025	znf644b	1
BP	GO:0050767	regulation of neurogenesis	1/164	176/17594	0.809203	0.879452	ENSDARG00000089223	ngfrb	1
BP	GO:0050776	regulation of immune response	1/164	176/17594	0.809203	0.879452	ENSDARG00000019742	tlr4ba	1
BP	GO:0060537	muscle tissue development	1/164	176/17594	0.809203	0.879452	ENSDARG00000031698	mylk2	1
BP	GO:0034762	regulation of transmembrane transport	1/164	178/17594	0.812779	0.882369	ENSDARG00000075993	clic5a	1
BP	GO:0048878	chemical homeostasis	2/164	332/17594	0.818705	0.887828	ENSDARG00000058498/ENSDARG00000068856	slc9a3.1/f2rl1.1	2
BP	GO:0003007	heart morphogenesis	1/164	182/17594	0.819733	0.887969	ENSDARG00000053535	lmo7b	1
BP	GO:0046578	regulation of Ras protein signal transduction	1/164	184/17594	0.823112	0.890654	ENSDARG00000068856	f2rl1.1	1
BP	GO:0043604	amide biosynthetic process	3/164	476/17594	0.824398	0.89107	novel.1889/novel.4209/novel.4074	-/-/-	3
BP	GO:2000026	regulation of multicellular organismal development	3/164	477/17594	0.825482	0.891268	ENSDARG00000089223/ENSDARG00000030932/ENSDARG00000101096	ngfrb/fgf10a/cebp1	3
BP	GO:0060271	cilium assembly	1/164	186/17594	0.826429	0.891318	ENSDARG00000090052	si:dkey-165a24.9	1
BP	GO:0060041	retina development in camera-type eye	1/164	187/17594	0.828065	0.892033	ENSDARG00000102025	znf644b	1
BP	GO:0001654	eye development	2/164	340/17594	0.828896	0.892033	ENSDARG00000055291/ENSDARG00000102025	rab18a/znf644b	2
BP	GO:0008380	RNA splicing	1/164	189/17594	0.831289	0.892435	ENSDARG00000075034	raver2	1
BP	GO:0051960	regulation of nervous system development	1/164	189/17594	0.831289	0.892435	ENSDARG00000089223	ngfrb	1
BP	GO:0007015	actin filament organization	1/164	190/17594	0.832879	0.892435	ENSDARG00000090628	si:dkey-197j19.6	1
BP	GO:0044270	cellular nitrogen compound catabolic process	1/164	190/17594	0.832879	0.892435	novel.4392	-	1
BP	GO:0006813	potassium ion transport	1/164	191/17594	0.834454	0.892614	ENSDARG00000058498	slc9a3.1	1
BP	GO:0006396	RNA processing	3/164	488/17594	0.837035	0.892614	ENSDARG00000069672/ENSDARG00000075034/ENSDARG00000060445	tyw5/raver2/elp6	3
BP	GO:0016311	dephosphorylation	2/164	347/17594	0.83739	0.892614	ENSDARG00000031985/ENSDARG00000008592	ptpa/mtmr8	2
BP	GO:0044782	cilium organization	1/164	193/17594	0.837559	0.892614	ENSDARG00000090052	si:dkey-165a24.9	1
BP	GO:0046700	heterocycle catabolic process	1/164	193/17594	0.837559	0.892614	novel.4392	-	1
BP	GO:0019439	aromatic compound catabolic process	1/164	195/17594	0.840607	0.893936	novel.4392	-	1
BP	GO:0060284	regulation of cell development	1/164	195/17594	0.840607	0.893936	ENSDARG00000089223	ngfrb	1
BP	GO:0071363	cellular response to growth factor stimulus	1/164	197/17594	0.843597	0.896152	ENSDARG00000030932	fgf10a	1
BP	GO:0070848	response to growth factor	1/164	198/17594	0.845072	0.896382	ENSDARG00000030932	fgf10a	1
BP	GO:0034613	cellular protein localization	3/164	497/17594	0.845996	0.896382	ENSDARG00000044102/ENSDARG00000051899/ENSDARG00000020397	znf593/exoc3l1/snx15	3
BP	GO:0006520	cellular amino acid metabolic process	1/164	199/17594	0.846532	0.896382	novel.4074	-	1
BP	GO:0032870	cellular response to hormone stimulus	1/164	202/17594	0.850833	0.897619	novel.1594	-	1
BP	GO:0051056	regulation of small GTPase mediated signal transduction	1/164	202/17594	0.850833	0.897619	ENSDARG00000068856	f2rl1.1	1
BP	GO:0006091	generation of precursor metabolites and energy	1/164	203/17594	0.852239	0.897619	novel.4392	-	1
BP	GO:0007368	determination of left/right symmetry	1/164	203/17594	0.852239	0.897619	ENSDARG00000053535	lmo7b	1
BP	GO:1901361	organic cyclic compound catabolic process	1/164	203/17594	0.852239	0.897619	novel.4392	-	1
BP	GO:0055065	metal ion homeostasis	1/164	204/17594	0.853633	0.897673	ENSDARG00000068856	f2rl1.1	1
BP	GO:0006886	intracellular protein transport	2/164	362/17594	0.854326	0.897673	ENSDARG00000044102/ENSDARG00000020397	znf593/snx15	2
BP	GO:0000226	microtubule cytoskeleton organization	1/164	205/17594	0.855013	0.897673	ENSDARG00000077207	lzts2b	1
BP	GO:0010629	negative regulation of gene expression	2/164	373/17594	0.865713	0.907943	ENSDARG00000102025/ENSDARG00000056795	znf644b/serpine1	2
BP	GO:0051640	organelle localization	1/164	215/17594	0.868124	0.909507	ENSDARG00000044102	znf593	1
BP	GO:0009725	response to hormone	1/164	216/17594	0.869369	0.909847	novel.1594	-	1
BP	GO:0120031	plasma membrane bounded cell projection assembly	1/164	217/17594	0.870602	0.910174	ENSDARG00000090052	si:dkey-165a24.9	1
BP	GO:0007265	Ras protein signal transduction	1/164	219/17594	0.873033	0.91108	ENSDARG00000068856	f2rl1.1	1
BP	GO:0006397	mRNA processing	1/164	220/17594	0.874231	0.91108	ENSDARG00000075034	raver2	1
BP	GO:0030031	cell projection assembly	1/164	220/17594	0.874231	0.91108	ENSDARG00000090052	si:dkey-165a24.9	1
BP	GO:0071495	cellular response to endogenous stimulus	2/164	384/17594	0.876283	0.911159	ENSDARG00000030932/novel.1594	fgf10a/-	2
BP	GO:0002009	morphogenesis of an epithelium	2/164	385/17594	0.877205	0.911159	ENSDARG00000053535/ENSDARG00000069378	lmo7b/pard6a	2
BP	GO:0007369	gastrulation	1/164	224/17594	0.878913	0.911159	ENSDARG00000045219	dkk1b	1
BP	GO:0009799	specification of symmetry	1/164	224/17594	0.878913	0.911159	ENSDARG00000053535	lmo7b	1
BP	GO:0009855	determination of bilateral symmetry	1/164	224/17594	0.878913	0.911159	ENSDARG00000053535	lmo7b	1
BP	GO:0090596	sensory organ morphogenesis	1/164	228/17594	0.883422	0.914874	ENSDARG00000102025	znf644b	1
BP	GO:0009719	response to endogenous stimulus	2/164	398/17594	0.888633	0.919307	ENSDARG00000030932/novel.1594	fgf10a/-	2
BP	GO:0030162	regulation of proteolysis	1/164	240/17594	0.895972	0.925932	ENSDARG00000056795	serpine1	1
BP	GO:0007389	pattern specification process	2/164	432/17594	0.914041	0.943619	ENSDARG00000053535/ENSDARG00000004433	lmo7b/btk	2
BP	GO:0098657	import into cell	1/164	262/17594	0.915594	0.944236	ENSDARG00000058498	slc9a3.1	1
BP	GO:0007169	transmembrane receptor protein tyrosine kinase signaling pathway	1/164	270/17594	0.921777	0.949622	ENSDARG00000030932	fgf10a	1
BP	GO:0003002	regionalization	1/164	275/17594	0.925411	0.950852	ENSDARG00000004433	btk	1
BP	GO:0043086	negative regulation of catalytic activity	1/164	276/17594	0.926117	0.950852	ENSDARG00000056795	serpine1	1
BP	GO:0007409	axonogenesis	1/164	277/17594	0.926817	0.950852	ENSDARG00000089223	ngfrb	1
BP	GO:0043010	camera-type eye development	1/164	277/17594	0.926817	0.950852	ENSDARG00000102025	znf644b	1
BP	GO:0048729	tissue morphogenesis	2/164	457/17594	0.929157	0.952266	ENSDARG00000053535/ENSDARG00000069378	lmo7b/pard6a	2
BP	GO:0000278	mitotic cell cycle	2/164	459/17594	0.930252	0.952401	ENSDARG00000096603/ENSDARG00000098622	bmb/ccne1	2
BP	GO:0044092	negative regulation of molecular function	1/164	293/17594	0.937156	0.957709	ENSDARG00000056795	serpine1	1
BP	GO:0016071	mRNA metabolic process	1/164	295/17594	0.938342	0.957709	ENSDARG00000075034	raver2	1
BP	GO:0048667	cell morphogenesis involved in neuron differentiation	1/164	295/17594	0.938342	0.957709	ENSDARG00000089223	ngfrb	1
BP	GO:0061564	axon development	1/164	309/17594	0.946043	0.964031	ENSDARG00000089223	ngfrb	1
BP	GO:0035239	tube morphogenesis	2/164	494/17594	0.947014	0.964031	ENSDARG00000053535/ENSDARG00000069378	lmo7b/pard6a	2
BP	GO:0048812	neuron projection morphogenesis	1/164	319/17594	0.95095	0.964031	ENSDARG00000089223	ngfrb	1
BP	GO:0048858	cell projection morphogenesis	1/164	319/17594	0.95095	0.964031	ENSDARG00000089223	ngfrb	1
BP	GO:0120039	plasma membrane bounded cell projection morphogenesis	1/164	319/17594	0.95095	0.964031	ENSDARG00000089223	ngfrb	1
BP	GO:0033043	regulation of organelle organization	1/164	320/17594	0.951416	0.964031	ENSDARG00000090628	si:dkey-197j19.6	1
BP	GO:0000904	cell morphogenesis involved in differentiation	1/164	322/17594	0.952334	0.964031	ENSDARG00000089223	ngfrb	1
BP	GO:0032990	cell part morphogenesis	1/164	322/17594	0.952334	0.964031	ENSDARG00000089223	ngfrb	1
BP	GO:0032269	negative regulation of cellular protein metabolic process	1/164	349/17594	0.963166	0.973062	ENSDARG00000056795	serpine1	1
BP	GO:0001568	blood vessel development	1/164	350/17594	0.963516	0.973062	ENSDARG00000008592	mtmr8	1
BP	GO:0051248	negative regulation of protein metabolic process	1/164	352/17594	0.964207	0.973062	ENSDARG00000056795	serpine1	1
BP	GO:0061024	membrane organization	1/164	363/17594	0.967779	0.975672	ENSDARG00000096603	bmb	1
BP	GO:0007420	brain development	1/164	377/17594	0.971818	0.978746	ENSDARG00000045219	dkk1b	1
BP	GO:0060322	head development	1/164	394/17594	0.976052	0.98201	ENSDARG00000045219	dkk1b	1
BP	GO:0001944	vasculature development	1/164	412/17594	0.979847	0.98368	ENSDARG00000008592	mtmr8	1
BP	GO:0031175	neuron projection development	1/164	413/17594	0.98004	0.98368	ENSDARG00000089223	ngfrb	1
BP	GO:0072358	cardiovascular system development	1/164	419/17594	0.981156	0.98368	ENSDARG00000008592	mtmr8	1
BP	GO:0000902	cell morphogenesis	1/164	422/17594	0.981691	0.98368	ENSDARG00000089223	ngfrb	1
BP	GO:0007167	enzyme linked receptor protein signaling pathway	1/164	429/17594	0.98288	0.983875	ENSDARG00000030932	fgf10a	1
BP	GO:0051726	regulation of cell cycle	1/164	473/17594	0.988785	0.988785	ENSDARG00000098622	ccne1	1
CC	GO:0034707	chloride channel complex	2/151	16/16916	0.00875044	0.612925	ENSDARG00000075993/ENSDARG00000078455	clic5a/best4	2
CC	GO:0035097	histone methyltransferase complex	2/151	31/16916	0.0310814	0.612925	ENSDARG00000060030/ENSDARG00000098924	setd1a/suz12b	2
CC	GO:0061695	transferase complex, transferring phosphorus-containing groups	4/151	147/16916	0.0428117	0.612925	ENSDARG00000037570/ENSDARG00000026806/ENSDARG00000079123/ENSDARG00000053685	polr1d/taf8/ikbkb/gtf2a2	4
CC	GO:0000428	DNA-directed RNA polymerase complex	3/151	89/16916	0.0454037	0.612925	ENSDARG00000037570/ENSDARG00000026806/ENSDARG00000053685	polr1d/taf8/gtf2a2	3
CC	GO:0030880	RNA polymerase complex	3/151	89/16916	0.0454037	0.612925	ENSDARG00000037570/ENSDARG00000026806/ENSDARG00000053685	polr1d/taf8/gtf2a2	3
CC	GO:0055029	nuclear DNA-directed RNA polymerase complex	3/151	89/16916	0.0454037	0.612925	ENSDARG00000037570/ENSDARG00000026806/ENSDARG00000053685	polr1d/taf8/gtf2a2	3
CC	GO:0016324	apical plasma membrane	2/151	39/16916	0.0473015	0.612925	ENSDARG00000069378/ENSDARG00000058498	pard6a/slc9a3.1	2
CC	GO:0034708	methyltransferase complex	2/151	41/16916	0.0517477	0.612925	ENSDARG00000060030/ENSDARG00000098924	setd1a/suz12b	2
CC	GO:0045177	apical part of cell	2/151	41/16916	0.0517477	0.612925	ENSDARG00000069378/ENSDARG00000058498	pard6a/slc9a3.1	2
CC	GO:0090575	RNA polymerase II transcription factor complex	2/151	54/16916	0.0838565	0.612925	ENSDARG00000026806/ENSDARG00000053685	taf8/gtf2a2	2
CC	GO:0005903	brush border	1/151	10/16916	0.0857849	0.612925	ENSDARG00000058498	slc9a3.1	1
CC	GO:0048188	Set1C/COMPASS complex	1/151	10/16916	0.0857849	0.612925	ENSDARG00000060030	setd1a	1
CC	GO:0000784	nuclear chromosome, telomeric region	1/151	11/16916	0.0939504	0.612925	ENSDARG00000045704	dclre1c	1
CC	GO:0005736	DNA-directed RNA polymerase I complex	1/151	11/16916	0.0939504	0.612925	ENSDARG00000037570	polr1d	1
CC	GO:0019773	proteasome core complex, alpha-subunit complex	1/151	11/16916	0.0939504	0.612925	novel.1569	-	1
CC	GO:0031519	PcG protein complex	1/151	11/16916	0.0939504	0.612925	ENSDARG00000098924	suz12b	1
CC	GO:1990391	DNA repair complex	1/151	12/16916	0.102043	0.612925	ENSDARG00000045704	dclre1c	1
CC	GO:1990234	transferase complex	7/151	449/16916	0.10775	0.612925	ENSDARG00000060030/ENSDARG00000037570/ENSDARG00000098924/ENSDARG00000026806/ENSDARG00000056468/ENSDARG00000079123/ENSDARG00000053685	setd1a/polr1d/suz12b/taf8/asb16/ikbkb/gtf2a2	7
CC	GO:0005788	endoplasmic reticulum lumen	1/151	13/16916	0.110065	0.612925	ENSDARG00000100559	tor2a	1
CC	GO:0005882	intermediate filament	2/151	65/16916	0.114547	0.612925	ENSDARG00000095147/ENSDARG00000058371	krt96/krt5	2
CC	GO:0045111	intermediate filament cytoskeleton	2/151	66/16916	0.117464	0.612925	ENSDARG00000095147/ENSDARG00000058371	krt96/krt5	2
CC	GO:0044451	nucleoplasm part	5/151	292/16916	0.120873	0.612925	ENSDARG00000060030/ENSDARG00000037570/ENSDARG00000098924/ENSDARG00000026806/ENSDARG00000053685	setd1a/polr1d/suz12b/taf8/gtf2a2	5
CC	GO:0044798	nuclear transcription factor complex	2/151	68/16916	0.123355	0.612925	ENSDARG00000026806/ENSDARG00000053685	taf8/gtf2a2	2
CC	GO:0016591	DNA-directed RNA polymerase II, holoenzyme	2/151	69/16916	0.126327	0.612925	ENSDARG00000026806/ENSDARG00000053685	taf8/gtf2a2	2
CC	GO:0000159	protein phosphatase type 2A complex	1/151	16/16916	0.133704	0.612925	ENSDARG00000031985	ptpa	1
CC	GO:0005669	transcription factor TFIID complex	1/151	16/16916	0.133704	0.612925	ENSDARG00000026806	taf8	1
CC	GO:0030496	midbody	1/151	16/16916	0.133704	0.612925	ENSDARG00000077207	lzts2b	1
CC	GO:0000781	chromosome, telomeric region	1/151	17/16916	0.141444	0.612925	ENSDARG00000045704	dclre1c	1
CC	GO:0030687	preribosome, large subunit precursor	1/151	17/16916	0.141444	0.612925	ENSDARG00000044102	znf593	1
CC	GO:0098862	cluster of actin-based cell projections	1/151	17/16916	0.141444	0.612925	ENSDARG00000058498	slc9a3.1	1
CC	GO:0005666	DNA-directed RNA polymerase III complex	1/151	19/16916	0.156719	0.65721	ENSDARG00000037570	polr1d	1
CC	GO:0031514	motile cilium	1/151	21/16916	0.171724	0.69763	ENSDARG00000069723	zbbx	1
CC	GO:0005654	nucleoplasm	5/151	335/16916	0.180637	0.701859	ENSDARG00000060030/ENSDARG00000037570/ENSDARG00000098924/ENSDARG00000026806/ENSDARG00000053685	setd1a/polr1d/suz12b/taf8/gtf2a2	5
CC	GO:0120025	plasma membrane bounded cell projection	5/151	337/16916	0.183654	0.701859	ENSDARG00000089223/ENSDARG00000116584/ENSDARG00000069723/ENSDARG00000058498/ENSDARG00000019742	ngfrb/opn7b/zbbx/slc9a3.1/tlr4ba	5
CC	GO:0031253	cell projection membrane	1/151	24/16916	0.193736	0.701859	ENSDARG00000058498	slc9a3.1	1
CC	GO:0042995	cell projection	5/151	344/16916	0.194361	0.701859	ENSDARG00000089223/ENSDARG00000116584/ENSDARG00000069723/ENSDARG00000058498/ENSDARG00000019742	ngfrb/opn7b/zbbx/slc9a3.1/tlr4ba	5
CC	GO:0000145	exocyst	1/151	26/16916	0.208087	0.706173	ENSDARG00000051899	exoc3l1	1
CC	GO:0005929	cilium	3/151	176/16916	0.2081	0.706173	ENSDARG00000116584/ENSDARG00000069723/ENSDARG00000019742	opn7b/zbbx/tlr4ba	3
CC	GO:0005839	proteasome core complex	1/151	27/16916	0.215166	0.706173	novel.1569	-	1
CC	GO:0001750	photoreceptor outer segment	1/151	33/16916	0.256344	0.706173	ENSDARG00000116584	opn7b	1
CC	GO:0005635	nuclear envelope	2/151	111/16916	0.260829	0.706173	ENSDARG00000096603/ENSDARG00000008592	bmb/mtmr8	2
CC	GO:0008287	protein serine/threonine phosphatase complex	1/151	35/16916	0.269588	0.706173	ENSDARG00000031985	ptpa	1
CC	GO:0097731	9+0 non-motile cilium	1/151	35/16916	0.269588	0.706173	ENSDARG00000116584	opn7b	1
CC	GO:0097733	photoreceptor cell cilium	1/151	35/16916	0.269588	0.706173	ENSDARG00000116584	opn7b	1
CC	GO:1902554	serine/threonine protein kinase complex	1/151	35/16916	0.269588	0.706173	ENSDARG00000079123	ikbkb	1
CC	GO:1903293	phosphatase complex	1/151	35/16916	0.269588	0.706173	ENSDARG00000031985	ptpa	1
CC	GO:1902911	protein kinase complex	1/151	36/16916	0.276121	0.706173	ENSDARG00000079123	ikbkb	1
CC	GO:0030018	Z disc	1/151	38/16916	0.289015	0.706173	ENSDARG00000038716	casq1a	1
CC	GO:0044452	nucleolar part	1/151	38/16916	0.289015	0.706173	ENSDARG00000037570	polr1d	1
CC	GO:0097730	non-motile cilium	1/151	38/16916	0.289015	0.706173	ENSDARG00000116584	opn7b	1
CC	GO:0099080	supramolecular complex	4/151	305/16916	0.290026	0.706173	ENSDARG00000038716/ENSDARG00000095147/ENSDARG00000058371/ENSDARG00000077207	casq1a/krt96/krt5/lzts2b	4
CC	GO:0099081	supramolecular polymer	4/151	305/16916	0.290026	0.706173	ENSDARG00000038716/ENSDARG00000095147/ENSDARG00000058371/ENSDARG00000077207	casq1a/krt96/krt5/lzts2b	4
CC	GO:0099512	supramolecular fiber	4/151	305/16916	0.290026	0.706173	ENSDARG00000038716/ENSDARG00000095147/ENSDARG00000058371/ENSDARG00000077207	casq1a/krt96/krt5/lzts2b	4
CC	GO:0044448	cell cortex part	1/151	39/16916	0.295375	0.706173	ENSDARG00000051899	exoc3l1	1
CC	GO:0099513	polymeric cytoskeletal fiber	3/151	214/16916	0.298765	0.706173	ENSDARG00000095147/ENSDARG00000058371/ENSDARG00000077207	krt96/krt5/lzts2b	3
CC	GO:0030286	dynein complex	1/151	42/16916	0.314121	0.729209	ENSDARG00000088841	dnal4b	1
CC	GO:0031674	I band	1/151	45/16916	0.332371	0.746359	ENSDARG00000038716	casq1a	1
CC	GO:0099023	tethering complex	1/151	47/16916	0.344269	0.746359	ENSDARG00000051899	exoc3l1	1
CC	GO:0031965	nuclear membrane	1/151	48/16916	0.350138	0.746359	ENSDARG00000096603	bmb	1
CC	GO:0000313	organellar ribosome	1/151	49/16916	0.355956	0.746359	novel.4209	-	1
CC	GO:0005761	mitochondrial ribosome	1/151	49/16916	0.355956	0.746359	novel.4209	-	1
CC	GO:0070603	SWI/SNF superfamily-type complex	1/151	49/16916	0.355956	0.746359	ENSDARG00000098924	suz12b	1
CC	GO:0030684	preribosome	1/151	50/16916	0.361721	0.746409	ENSDARG00000044102	znf593	1
CC	GO:0000502	proteasome complex	1/151	59/16916	0.411359	0.802759	novel.1569	-	1
CC	GO:1904949	ATPase complex	1/151	59/16916	0.411359	0.802759	ENSDARG00000098924	suz12b	1
CC	GO:1905369	endopeptidase complex	1/151	59/16916	0.411359	0.802759	novel.1569	-	1
CC	GO:0034702	ion channel complex	2/151	160/16916	0.419217	0.802759	ENSDARG00000075993/ENSDARG00000078455	clic5a/best4	2
CC	GO:0005938	cell cortex	1/151	61/16916	0.421858	0.802759	ENSDARG00000051899	exoc3l1	1
CC	GO:0005667	transcription factor complex	2/151	167/16916	0.440608	0.802759	ENSDARG00000026806/ENSDARG00000053685	taf8/gtf2a2	2
CC	GO:0030176	integral component of endoplasmic reticulum membrane	1/151	66/16916	0.447298	0.802759	ENSDARG00000069279	elovl7a	1
CC	GO:1902495	transmembrane transporter complex	2/151	170/16916	0.449644	0.802759	ENSDARG00000075993/ENSDARG00000078455	clic5a/best4	2
CC	GO:0043005	neuron projection	2/151	172/16916	0.455623	0.802759	ENSDARG00000089223/ENSDARG00000116584	ngfrb/opn7b	2
CC	GO:0098687	chromosomal region	1/151	68/16916	0.45716	0.802759	ENSDARG00000045704	dclre1c	1
CC	GO:1990351	transporter complex	2/151	174/16916	0.461565	0.802759	ENSDARG00000075993/ENSDARG00000078455	clic5a/best4	2
CC	GO:0031227	intrinsic component of endoplasmic reticulum membrane	1/151	70/16916	0.466847	0.802759	ENSDARG00000069279	elovl7a	1
CC	GO:1905368	peptidase complex	1/151	72/16916	0.476363	0.802759	novel.1569	-	1
CC	GO:0044463	cell projection part	2/151	181/16916	0.482062	0.802759	ENSDARG00000116584/ENSDARG00000058498	opn7b/slc9a3.1	2
CC	GO:0120038	plasma membrane bounded cell projection part	2/151	181/16916	0.482062	0.802759	ENSDARG00000116584/ENSDARG00000058498	opn7b/slc9a3.1	2
CC	GO:0044454	nuclear chromosome part	2/151	183/16916	0.48783	0.802759	ENSDARG00000098924/ENSDARG00000045704	suz12b/dclre1c	2
CC	GO:0000228	nuclear chromosome	2/151	189/16916	0.504895	0.814833	ENSDARG00000098924/ENSDARG00000045704	suz12b/dclre1c	2
CC	GO:0098590	plasma membrane region	2/151	190/16916	0.507704	0.814833	ENSDARG00000069378/ENSDARG00000058498	pard6a/slc9a3.1	2
CC	GO:0005813	centrosome	1/151	82/16916	0.521467	0.826716	ENSDARG00000077207	lzts2b	1
CC	GO:0030017	sarcomere	1/151	91/16916	0.55875	0.869636	ENSDARG00000038716	casq1a	1
CC	GO:0030016	myofibril	1/151	95/16916	0.57438	0.869636	ENSDARG00000038716	casq1a	1
CC	GO:0043292	contractile fiber	1/151	96/16916	0.5782	0.869636	ENSDARG00000038716	casq1a	1
CC	GO:0044449	contractile fiber part	1/151	96/16916	0.5782	0.869636	ENSDARG00000038716	casq1a	1
CC	GO:0016459	myosin complex	1/151	97/16916	0.581987	0.869636	ENSDARG00000114031	smyhc2	1
CC	GO:0030133	transport vesicle	1/151	101/16916	0.596799	0.877018	ENSDARG00000051899	exoc3l1	1
CC	GO:0005759	mitochondrial matrix	1/151	102/16916	0.60042	0.877018	novel.4209	-	1
CC	GO:0099568	cytoplasmic region	1/151	107/16916	0.618045	0.87805	ENSDARG00000051899	exoc3l1	1
CC	GO:0031012	extracellular matrix	2/151	233/16916	0.618376	0.87805	ENSDARG00000042130/ENSDARG00000070178	zp3a.2/zp3d.2	2
CC	GO:0000790	nuclear chromatin	1/151	111/16916	0.631587	0.87805	ENSDARG00000098924	suz12b	1
CC	GO:0098794	postsynapse	1/151	111/16916	0.631587	0.87805	ENSDARG00000058103	glra4b	1
CC	GO:0043235	receptor complex	1/151	112/16916	0.634897	0.87805	ENSDARG00000019742	tlr4ba	1
CC	GO:0005875	microtubule associated complex	1/151	117/16916	0.651011	0.882936	ENSDARG00000088841	dnal4b	1
CC	GO:0044441	ciliary part	1/151	119/16916	0.657257	0.882936	ENSDARG00000116584	opn7b	1
CC	GO:0005764	lysosome	1/151	122/16916	0.666418	0.882936	ENSDARG00000074656	ctss2.1	1
CC	GO:0000323	lytic vacuole	1/151	124/16916	0.67239	0.882936	ENSDARG00000074656	ctss2.1	1
CC	GO:0005874	microtubule	1/151	124/16916	0.67239	0.882936	ENSDARG00000077207	lzts2b	1
CC	GO:0000785	chromatin	2/151	263/16916	0.683704	0.887702	ENSDARG00000098924/ENSDARG00000110841	suz12b/si:dkey-108k21.14	2
CC	GO:0000786	nucleosome	1/151	130/16916	0.689676	0.887702	ENSDARG00000110841	si:dkey-108k21.14	1
CC	GO:0044427	chromosomal part	3/151	400/16916	0.696635	0.887769	ENSDARG00000098924/ENSDARG00000045704/ENSDARG00000110841	suz12b/dclre1c/si:dkey-108k21.14	3
CC	GO:0044815	DNA packaging complex	1/151	135/16916	0.703386	0.887769	ENSDARG00000110841	si:dkey-108k21.14	1
CC	GO:0005815	microtubule organizing center	1/151	138/16916	0.711322	0.889152	ENSDARG00000077207	lzts2b	1
CC	GO:0032993	protein-DNA complex	1/151	150/16916	0.74101	0.914596	ENSDARG00000110841	si:dkey-108k21.14	1
CC	GO:0005694	chromosome	3/151	443/16916	0.760325	0.914596	ENSDARG00000098924/ENSDARG00000045704/ENSDARG00000110841	suz12b/dclre1c/si:dkey-108k21.14	3
CC	GO:0005730	nucleolus	1/151	164/16916	0.771833	0.914596	ENSDARG00000037570	polr1d	1
CC	GO:0098798	mitochondrial protein complex	1/151	164/16916	0.771833	0.914596	novel.4209	-	1
CC	GO:0097458	neuron part	2/151	314/16916	0.773644	0.914596	ENSDARG00000089223/ENSDARG00000116584	ngfrb/opn7b	2
CC	GO:0000151	ubiquitin ligase complex	1/151	165/16916	0.773889	0.914596	ENSDARG00000056468	asb16	1
CC	GO:0044432	endoplasmic reticulum part	2/151	324/16916	0.788434	0.921299	ENSDARG00000069279/ENSDARG00000100559	elovl7a/tor2a	2
CC	GO:0005773	vacuole	1/151	178/16916	0.799008	0.921299	ENSDARG00000074656	ctss2.1	1
CC	GO:0044445	cytosolic part	1/151	179/16916	0.800821	0.921299	ENSDARG00000079123	ikbkb	1
CC	GO:0005840	ribosome	1/151	190/16916	0.819726	0.931723	novel.4209	-	1
CC	GO:0015630	microtubule cytoskeleton	2/151	351/16916	0.824216	0.931723	ENSDARG00000088841/ENSDARG00000077207	dnal4b/lzts2b	2
CC	GO:0015629	actin cytoskeleton	1/151	242/16916	0.887587	0.979358	ENSDARG00000114031	smyhc2	1
CC	GO:0044456	synapse part	1/151	242/16916	0.887587	0.979358	ENSDARG00000058103	glra4b	1
CC	GO:1990904	ribonucleoprotein complex	2/151	431/16916	0.900591	0.979358	ENSDARG00000044102/novel.4209	znf593/-	2
CC	GO:0031967	organelle envelope	2/151	451/16916	0.914158	0.979358	ENSDARG00000096603/ENSDARG00000008592	bmb/mtmr8	2
CC	GO:0031975	envelope	2/151	451/16916	0.914158	0.979358	ENSDARG00000096603/ENSDARG00000008592	bmb/mtmr8	2
CC	GO:0045202	synapse	1/151	284/16916	0.923322	0.979358	ENSDARG00000058103	glra4b	1
CC	GO:0005783	endoplasmic reticulum	2/151	496/16916	0.938623	0.979358	ENSDARG00000069279/ENSDARG00000100559	elovl7a/tor2a	2
CC	GO:0005789	endoplasmic reticulum membrane	1/151	309/16916	0.938965	0.979358	ENSDARG00000069279	elovl7a	1
CC	GO:0098827	endoplasmic reticulum subcompartment	1/151	310/16916	0.93952	0.979358	ENSDARG00000069279	elovl7a	1
CC	GO:0042175	nuclear outer membrane-endoplasmic reticulum membrane network	1/151	314/16916	0.94169	0.979358	ENSDARG00000069279	elovl7a	1
CC	GO:0031410	cytoplasmic vesicle	1/151	356/16916	0.960292	0.982141	ENSDARG00000051899	exoc3l1	1
CC	GO:0097708	intracellular vesicle	1/151	356/16916	0.960292	0.982141	ENSDARG00000051899	exoc3l1	1
CC	GO:0031982	vesicle	1/151	384/16916	0.969282	0.982141	ENSDARG00000051899	exoc3l1	1
CC	GO:0044429	mitochondrial part	1/151	437/16916	0.981126	0.982141	novel.4209	-	1
CC	GO:0005794	Golgi apparatus	1/151	443/16916	0.982141	0.982141	ENSDARG00000055291	rab18a	1
MF	GO:0016798	hydrolase activity, acting on glycosyl bonds	6/207	129/19384	0.0026439	0.327343	ENSDARG00000052113/novel.1979/novel.3943/ENSDARG00000031150/ENSDARG00000013856/ENSDARG00000010047	hexa/-/-/gba3/amy2a/neu3.2	6
MF	GO:0004175	endopeptidase activity	13/207	498/19384	0.00278269	0.327343	novel.2607/novel.4658/ENSDARG00000014634/novel.4498/novel.4545/ENSDARG00000094077/novel.1569/ENSDARG00000076814/novel.4495/ENSDARG00000086266/ENSDARG00000006052/ENSDARG00000052578/ENSDARG00000074656	-/-/mbtps1/-/-/si:dkey-21e2.16/-/gzm3.4/-/CR925773.1/malt2/c6ast4/ctss2.1	13
MF	GO:0004553	hydrolase activity, hydrolyzing O-glycosyl compounds	5/207	105/19384	0.00539301	0.327343	ENSDARG00000052113/novel.3943/ENSDARG00000031150/ENSDARG00000013856/ENSDARG00000010047	hexa/-/gba3/amy2a/neu3.2	5
MF	GO:0032190	acrosin binding	2/207	11/19384	0.00585831	0.327343	ENSDARG00000042130/ENSDARG00000070178	zp3a.2/zp3d.2	2
MF	GO:0005126	cytokine receptor binding	6/207	155/19384	0.00646923	0.327343	ENSDARG00000039351/ENSDARG00000013598/ENSDARG00000075045/ENSDARG00000090873/ENSDARG00000070676/ENSDARG00000025607	ccl19b/tnfb/cxcl18b/ccl34a.4/ifnphi3/ifnphi1	6
MF	GO:0004252	serine-type endopeptidase activity	7/207	216/19384	0.00867831	0.365935	novel.4658/ENSDARG00000014634/novel.4498/novel.4545/ENSDARG00000094077/ENSDARG00000076814/novel.4495	-/mbtps1/-/-/si:dkey-21e2.16/gzm3.4/-	7
MF	GO:0005254	chloride channel activity	3/207	48/19384	0.0145917	0.366583	ENSDARG00000058103/ENSDARG00000075993/ENSDARG00000078455	glra4b/clic5a/best4	3
MF	GO:0008236	serine-type peptidase activity	7/207	243/19384	0.0157769	0.366583	novel.4658/ENSDARG00000014634/novel.4498/novel.4545/ENSDARG00000094077/ENSDARG00000076814/novel.4495	-/mbtps1/-/-/si:dkey-21e2.16/gzm3.4/-	7
MF	GO:0017171	serine hydrolase activity	7/207	245/19384	0.0164295	0.366583	novel.4658/ENSDARG00000014634/novel.4498/novel.4545/ENSDARG00000094077/ENSDARG00000076814/novel.4495	-/mbtps1/-/-/si:dkey-21e2.16/gzm3.4/-	7
MF	GO:0005125	cytokine activity	5/207	139/19384	0.0168299	0.366583	ENSDARG00000039351/ENSDARG00000013598/ENSDARG00000075045/ENSDARG00000090873/ENSDARG00000070676	ccl19b/tnfb/cxcl18b/ccl34a.4/ifnphi3	5
MF	GO:0008081	phosphoric diester hydrolase activity	4/207	97/19384	0.0202576	0.366583	ENSDARG00000079293/ENSDARG00000017261/ENSDARG00000053119/novel.3018	gdpd4b/gdpd1/smpdl3a/-	4
MF	GO:0005031	tumor necrosis factor-activated receptor activity	2/207	22/19384	0.0227837	0.366583	ENSDARG00000089223/ENSDARG00000060498	ngfrb/tnfrsf9a	2
MF	GO:0005035	death receptor activity	2/207	22/19384	0.0227837	0.366583	ENSDARG00000089223/ENSDARG00000060498	ngfrb/tnfrsf9a	2
MF	GO:0005253	anion channel activity	3/207	58/19384	0.0240968	0.366583	ENSDARG00000058103/ENSDARG00000075993/ENSDARG00000078455	glra4b/clic5a/best4	3
MF	GO:0008009	chemokine activity	3/207	61/19384	0.0274648	0.366583	ENSDARG00000039351/ENSDARG00000075045/ENSDARG00000090873	ccl19b/cxcl18b/ccl34a.4	3
MF	GO:0042379	chemokine receptor binding	3/207	61/19384	0.0274648	0.366583	ENSDARG00000039351/ENSDARG00000075045/ENSDARG00000090873	ccl19b/cxcl18b/ccl34a.4	3
MF	GO:0015108	chloride transmembrane transporter activity	3/207	62/19384	0.0286403	0.366583	ENSDARG00000058103/ENSDARG00000075993/ENSDARG00000078455	glra4b/clic5a/best4	3
MF	GO:0031625	ubiquitin protein ligase binding	3/207	62/19384	0.0286403	0.366583	ENSDARG00000015292/ENSDARG00000056468/ENSDARG00000008748	ube2g1a/asb16/ube2na	3
MF	GO:0044389	ubiquitin-like protein ligase binding	3/207	62/19384	0.0286403	0.366583	ENSDARG00000015292/ENSDARG00000056468/ENSDARG00000008748	ube2g1a/asb16/ube2na	3
MF	GO:0048020	CCR chemokine receptor binding	2/207	25/19384	0.0289789	0.366583	ENSDARG00000039351/ENSDARG00000090873	ccl19b/ccl34a.4	2
MF	GO:0008519	ammonium transmembrane transporter activity	2/207	26/19384	0.0311769	0.375607	ENSDARG00000003203/ENSDARG00000007080	rhcga/rhcgl1	2
MF	GO:0016831	carboxy-lyase activity	2/207	27/19384	0.0334385	0.384543	novel.2854/ENSDARG00000104732	-/mlycd	2
MF	GO:0003684	damaged DNA binding	2/207	33/19384	0.0482588	0.530846	novel.1979/ENSDARG00000045704	-/dclre1c	2
MF	GO:0016903	oxidoreductase activity, acting on the aldehyde or oxo group of donors	2/207	41/19384	0.0709436	0.609288	novel.2544/ENSDARG00000055331	-/aldh9a1a.2	2
MF	GO:0016830	carbon-carbon lyase activity	2/207	42/19384	0.0739835	0.609288	novel.2854/ENSDARG00000104732	-/mlycd	2
MF	GO:0003906	DNA-(apurinic or apyrimidinic site) endonuclease activity	1/207	10/19384	0.101823	0.609288	novel.1979	-	1
MF	GO:0004029	aldehyde dehydrogenase (NAD) activity	1/207	10/19384	0.101823	0.609288	ENSDARG00000055331	aldh9a1a.2	1
MF	GO:0004529	exodeoxyribonuclease activity	1/207	10/19384	0.101823	0.609288	ENSDARG00000045704	dclre1c	1
MF	GO:0005451	monovalent cation:proton antiporter activity	1/207	10/19384	0.101823	0.609288	ENSDARG00000058498	slc9a3.1	1
MF	GO:0015385	sodium:proton antiporter activity	1/207	10/19384	0.101823	0.609288	ENSDARG00000058498	slc9a3.1	1
MF	GO:0016783	sulfurtransferase activity	1/207	10/19384	0.101823	0.609288	ENSDARG00000022845	lias	1
MF	GO:0016895	exodeoxyribonuclease activity, producing 5'-phosphomonoesters	1/207	10/19384	0.101823	0.609288	ENSDARG00000045704	dclre1c	1
MF	GO:0004197	cysteine-type endopeptidase activity	3/207	107/19384	0.106855	0.609288	ENSDARG00000086266/ENSDARG00000006052/ENSDARG00000074656	CR925773.1/malt2/ctss2.1	3
MF	GO:0042054	histone methyltransferase activity	2/207	53/19384	0.10988	0.609288	ENSDARG00000060030/ENSDARG00000098924	setd1a/suz12b	2
MF	GO:0001054	RNA polymerase I activity	1/207	11/19384	0.11142	0.609288	ENSDARG00000037570	polr1d	1
MF	GO:0003872	6-phosphofructokinase activity	1/207	11/19384	0.11142	0.609288	novel.4392	-	1
MF	GO:0015057	thrombin-activated receptor activity	1/207	11/19384	0.11142	0.609288	ENSDARG00000068856	f2rl1.1	1
MF	GO:0009922	fatty acid elongase activity	1/207	12/19384	0.120914	0.609288	ENSDARG00000069279	elovl7a	1
MF	GO:0015929	hexosaminidase activity	1/207	12/19384	0.120914	0.609288	ENSDARG00000052113	hexa	1
MF	GO:0015103	inorganic anion transmembrane transporter activity	3/207	115/19384	0.125222	0.609288	ENSDARG00000058103/ENSDARG00000075993/ENSDARG00000078455	glra4b/clic5a/best4	3
MF	GO:0008235	metalloexopeptidase activity	2/207	58/19384	0.127438	0.609288	ENSDARG00000044943/ENSDARG00000030915	npepps/cpa1	2
MF	GO:0019206	nucleoside kinase activity	1/207	13/19384	0.130308	0.609288	ENSDARG00000078973	uckl1b	1
MF	GO:0045236	CXCR chemokine receptor binding	1/207	13/19384	0.130308	0.609288	ENSDARG00000075045	cxcl18b	1
MF	GO:0102336	3-oxo-arachidoyl-CoA synthase activity	1/207	13/19384	0.130308	0.609288	ENSDARG00000069279	elovl7a	1
MF	GO:0102337	3-oxo-cerotoyl-CoA synthase activity	1/207	13/19384	0.130308	0.609288	ENSDARG00000069279	elovl7a	1
MF	GO:0102338	3-oxo-lignoceronyl-CoA synthase activity	1/207	13/19384	0.130308	0.609288	ENSDARG00000069279	elovl7a	1
MF	GO:0102756	very-long-chain 3-ketoacyl-CoA synthase activity	1/207	13/19384	0.130308	0.609288	ENSDARG00000069279	elovl7a	1
MF	GO:0016705	oxidoreductase activity, acting on paired donors, with incorporation or reduction of molecular oxygen	4/207	185/19384	0.136629	0.609288	ENSDARG00000069672/novel.2152/ENSDARG00000032553/ENSDARG00000069296	tyw5/-/egln3/moxd1l	4
MF	GO:0004312	fatty acid synthase activity	1/207	14/19384	0.139601	0.609288	ENSDARG00000069279	elovl7a	1
MF	GO:0005501	retinoid binding	1/207	14/19384	0.139601	0.609288	ENSDARG00000051874	stra6	1
MF	GO:0017025	TBP-class protein binding	1/207	14/19384	0.139601	0.609288	ENSDARG00000053685	gtf2a2	1
MF	GO:0019840	isoprenoid binding	1/207	14/19384	0.139601	0.609288	ENSDARG00000051874	stra6	1
MF	GO:0019955	cytokine binding	1/207	14/19384	0.139601	0.609288	ENSDARG00000075045	cxcl18b	1
MF	GO:0001056	RNA polymerase III activity	1/207	15/19384	0.148796	0.609288	ENSDARG00000037570	polr1d	1
MF	GO:0004190	aspartic-type endopeptidase activity	1/207	15/19384	0.148796	0.609288	novel.2607	-	1
MF	GO:0070001	aspartic-type peptidase activity	1/207	15/19384	0.148796	0.609288	novel.2607	-	1
MF	GO:0008168	methyltransferase activity	4/207	194/19384	0.154222	0.609288	ENSDARG00000060030/ENSDARG00000098924/novel.3924/novel.2345	setd1a/suz12b/-/-	4
MF	GO:0004089	carbonate dehydratase activity	1/207	16/19384	0.157893	0.609288	ENSDARG00000074666	zgc:153760	1
MF	GO:0015299	solute:proton antiporter activity	1/207	16/19384	0.157893	0.609288	ENSDARG00000058498	slc9a3.1	1
MF	GO:0016597	amino acid binding	1/207	16/19384	0.157893	0.609288	ENSDARG00000058103	glra4b	1
MF	GO:0090482	vitamin transmembrane transporter activity	1/207	16/19384	0.157893	0.609288	ENSDARG00000051874	stra6	1
MF	GO:0097200	cysteine-type endopeptidase activity involved in execution phase of apoptosis	1/207	16/19384	0.157893	0.609288	ENSDARG00000086266	CR925773.1	1
MF	GO:0008276	protein methyltransferase activity	2/207	68/19384	0.16425	0.609288	ENSDARG00000060030/ENSDARG00000098924	setd1a/suz12b	2
MF	GO:0004983	neuropeptide Y receptor activity	1/207	17/19384	0.166893	0.609288	ENSDARG00000074182	prokr1a	1
MF	GO:0034593	phosphatidylinositol bisphosphate phosphatase activity	1/207	17/19384	0.166893	0.609288	ENSDARG00000008592	mtmr8	1
MF	GO:0048018	receptor ligand activity	6/207	348/19384	0.169551	0.609288	ENSDARG00000039351/ENSDARG00000030932/ENSDARG00000013598/ENSDARG00000075045/ENSDARG00000090873/ENSDARG00000070676	ccl19b/fgf10a/tnfb/cxcl18b/ccl34a.4/ifnphi3	6
MF	GO:0030545	receptor regulator activity	6/207	349/19384	0.171096	0.609288	ENSDARG00000039351/ENSDARG00000030932/ENSDARG00000013598/ENSDARG00000075045/ENSDARG00000090873/ENSDARG00000070676	ccl19b/fgf10a/tnfb/cxcl18b/ccl34a.4/ifnphi3	6
MF	GO:0005085	guanyl-nucleotide exchange factor activity	4/207	203/19384	0.172617	0.609288	novel.1527/ENSDARG00000108038/novel.2701/ENSDARG00000104555	-/CABZ01109481.1/-/sh2d3cb	4
MF	GO:0016741	transferase activity, transferring one-carbon groups	4/207	203/19384	0.172617	0.609288	ENSDARG00000060030/ENSDARG00000098924/novel.3924/novel.2345	setd1a/suz12b/-/-	4
MF	GO:0008443	phosphofructokinase activity	1/207	18/19384	0.175798	0.609288	novel.4392	-	1
MF	GO:0016799	hydrolase activity, hydrolyzing N-glycosyl compounds	1/207	18/19384	0.175798	0.609288	novel.1979	-	1
MF	GO:0022821	potassium ion antiporter activity	1/207	18/19384	0.175798	0.609288	ENSDARG00000058498	slc9a3.1	1
MF	GO:0045505	dynein intermediate chain binding	1/207	19/19384	0.184608	0.609288	ENSDARG00000088841	dnal4b	1
MF	GO:0004867	serine-type endopeptidase inhibitor activity	2/207	74/19384	0.187142	0.609288	novel.2637/ENSDARG00000056795	-/serpine1	2
MF	GO:0008528	G-protein coupled peptide receptor activity	3/207	141/19384	0.191453	0.609288	ENSDARG00000076824/ENSDARG00000068856/ENSDARG00000074182	CCKBR/f2rl1.1/prokr1a	3
MF	GO:0003951	NAD+ kinase activity	1/207	20/19384	0.193324	0.609288	ENSDARG00000007181	nadk2	1
MF	GO:0031418	L-ascorbic acid binding	1/207	20/19384	0.193324	0.609288	ENSDARG00000032553	egln3	1
MF	GO:0004842	ubiquitin-protein transferase activity	5/207	290/19384	0.199223	0.609288	ENSDARG00000015292/ENSDARG00000056468/ENSDARG00000027182/ENSDARG00000113458/ENSDARG00000008748	ube2g1a/asb16/rnf25/CABZ01058333.1/ube2na	5
MF	GO:0051959	dynein light intermediate chain binding	1/207	21/19384	0.201947	0.609288	ENSDARG00000088841	dnal4b	1
MF	GO:0070006	metalloaminopeptidase activity	1/207	21/19384	0.201947	0.609288	ENSDARG00000044943	npepps	1
MF	GO:0097153	cysteine-type endopeptidase activity involved in apoptotic process	1/207	21/19384	0.201947	0.609288	ENSDARG00000086266	CR925773.1	1
MF	GO:0001653	peptide receptor activity	3/207	145/19384	0.202339	0.609288	ENSDARG00000076824/ENSDARG00000068856/ENSDARG00000074182	CCKBR/f2rl1.1/prokr1a	3
MF	GO:0005104	fibroblast growth factor receptor binding	1/207	22/19384	0.210478	0.609288	ENSDARG00000030932	fgf10a	1
MF	GO:0005227	calcium activated cation channel activity	1/207	22/19384	0.210478	0.609288	ENSDARG00000005314	si:dkeyp-80c12.5	1
MF	GO:0019787	ubiquitin-like protein transferase activity	5/207	300/19384	0.218143	0.609288	ENSDARG00000015292/ENSDARG00000056468/ENSDARG00000027182/ENSDARG00000113458/ENSDARG00000008748	ube2g1a/asb16/rnf25/CABZ01058333.1/ube2na	5
MF	GO:0031406	carboxylic acid binding	2/207	82/19384	0.218275	0.609288	ENSDARG00000058103/ENSDARG00000032553	glra4b/egln3	2
MF	GO:0043177	organic acid binding	2/207	82/19384	0.218275	0.609288	ENSDARG00000058103/ENSDARG00000032553	glra4b/egln3	2
MF	GO:0052866	phosphatidylinositol phosphate phosphatase activity	1/207	23/19384	0.218919	0.609288	ENSDARG00000008592	mtmr8	1
MF	GO:0061630	ubiquitin protein ligase activity	3/207	152/19384	0.221722	0.609288	ENSDARG00000015292/ENSDARG00000027182/ENSDARG00000008748	ube2g1a/rnf25/ube2na	3
MF	GO:0061659	ubiquitin-like protein ligase activity	3/207	152/19384	0.221722	0.609288	ENSDARG00000015292/ENSDARG00000027182/ENSDARG00000008748	ube2g1a/rnf25/ube2na	3
MF	GO:0000049	tRNA binding	1/207	24/19384	0.22727	0.609288	ENSDARG00000069672	tyw5	1
MF	GO:0005164	tumor necrosis factor receptor binding	1/207	24/19384	0.22727	0.609288	ENSDARG00000013598	tnfb	1
MF	GO:0016829	lyase activity	3/207	155/19384	0.230142	0.609288	novel.2854/ENSDARG00000104732/ENSDARG00000074666	-/mlycd/zgc:153760	3
MF	GO:0008574	ATP-dependent microtubule motor activity, plus-end-directed	1/207	25/19384	0.235532	0.609288	ENSDARG00000088841	dnal4b	1
MF	GO:0008171	O-methyltransferase activity	1/207	26/19384	0.243707	0.609288	novel.2345	-	1
MF	GO:0032813	tumor necrosis factor receptor superfamily binding	1/207	26/19384	0.243707	0.609288	ENSDARG00000013598	tnfb	1
MF	GO:0003777	microtubule motor activity	3/207	161/19384	0.247153	0.609288	ENSDARG00000088841/novel.2266/ENSDARG00000114031	dnal4b/-/smyhc2	3
MF	GO:0004298	threonine-type endopeptidase activity	1/207	27/19384	0.251794	0.609288	novel.1569	-	1
MF	GO:0004364	glutathione transferase activity	1/207	27/19384	0.251794	0.609288	ENSDARG00000039832	gsta.2	1
MF	GO:0016620	oxidoreductase activity, acting on the aldehyde or oxo group of donors, NAD or NADP as acceptor	1/207	27/19384	0.251794	0.609288	ENSDARG00000055331	aldh9a1a.2	1
MF	GO:0016796	exonuclease activity, active with either ribo- or deoxyribonucleic acids and producing 5'-phosphomonoesters	1/207	27/19384	0.251794	0.609288	ENSDARG00000045704	dclre1c	1
MF	GO:0019200	carbohydrate kinase activity	1/207	27/19384	0.251794	0.609288	novel.4392	-	1
MF	GO:0043178	alcohol binding	1/207	27/19384	0.251794	0.609288	ENSDARG00000051874	stra6	1
MF	GO:0070003	threonine-type peptidase activity	1/207	27/19384	0.251794	0.609288	novel.1569	-	1
MF	GO:0001664	G-protein coupled receptor binding	3/207	163/19384	0.252867	0.609288	ENSDARG00000039351/ENSDARG00000075045/ENSDARG00000090873	ccl19b/cxcl18b/ccl34a.4	3
MF	GO:0016706	oxidoreductase activity, acting on paired donors, with incorporation or reduction of molecular oxygen, 2-oxoglutarate as one donor, and incorporation of one atom each of oxygen into both donors	1/207	28/19384	0.259795	0.614282	ENSDARG00000069672	tyw5	1
MF	GO:0019239	deaminase activity	1/207	28/19384	0.259795	0.614282	novel.2454	-	1
MF	GO:0015491	cation:cation antiporter activity	1/207	29/19384	0.267711	0.627138	ENSDARG00000058498	slc9a3.1	1
MF	GO:0051539	4 iron, 4 sulfur cluster binding	1/207	30/19384	0.275543	0.639563	ENSDARG00000022845	lias	1
MF	GO:0042803	protein homodimerization activity	2/207	98/19384	0.281475	0.647393	ENSDARG00000051874/ENSDARG00000007181	stra6/nadk2	2
MF	GO:0004181	metallocarboxypeptidase activity	1/207	32/19384	0.290957	0.663173	ENSDARG00000030915	cpa1	1
MF	GO:0008238	exopeptidase activity	2/207	102/19384	0.297281	0.671536	ENSDARG00000044943/ENSDARG00000030915	npepps/cpa1	2
MF	GO:0008020	G-protein coupled photoreceptor activity	1/207	34/19384	0.306045	0.677843	ENSDARG00000116584	opn7b	1
MF	GO:0015298	solute:cation antiporter activity	1/207	34/19384	0.306045	0.677843	ENSDARG00000058498	slc9a3.1	1
MF	GO:0019842	vitamin binding	2/207	105/19384	0.309102	0.677843	ENSDARG00000051874/ENSDARG00000032553	stra6/egln3	2
MF	GO:0048029	monosaccharide binding	1/207	35/19384	0.313469	0.677843	ENSDARG00000032553	egln3	1
MF	GO:1990939	ATP-dependent microtubule motor activity	1/207	35/19384	0.313469	0.677843	ENSDARG00000088841	dnal4b	1
MF	GO:0042165	neurotransmitter binding	1/207	36/19384	0.320813	0.685593	ENSDARG00000058103	glra4b	1
MF	GO:0003774	motor activity	3/207	187/19384	0.322472	0.685593	ENSDARG00000088841/novel.2266/ENSDARG00000114031	dnal4b/-/smyhc2	3
MF	GO:0004177	aminopeptidase activity	1/207	37/19384	0.32808	0.691149	ENSDARG00000044943	npepps	1
MF	GO:0004180	carboxypeptidase activity	1/207	39/19384	0.342382	0.691149	ENSDARG00000030915	cpa1	1
MF	GO:0004536	deoxyribonuclease activity	1/207	39/19384	0.342382	0.691149	ENSDARG00000045704	dclre1c	1
MF	GO:0043021	ribonucleoprotein complex binding	1/207	40/19384	0.349418	0.691149	ENSDARG00000044102	znf593	1
MF	GO:0031490	chromatin DNA binding	1/207	41/19384	0.35638	0.691149	ENSDARG00000098924	suz12b	1
MF	GO:0030246	carbohydrate binding	3/207	199/19384	0.35748	0.691149	ENSDARG00000032553/ENSDARG00000110137/ENSDARG00000056379	egln3/si:dkey-240e12.6/si:ch73-86n18.1	3
MF	GO:0005328	neurotransmitter:sodium symporter activity	1/207	42/19384	0.363268	0.691149	ENSDARG00000068387	slc6a18	1
MF	GO:0009881	photoreceptor activity	1/207	42/19384	0.363268	0.691149	ENSDARG00000116584	opn7b	1
MF	GO:0018024	histone-lysine N-methyltransferase activity	1/207	42/19384	0.363268	0.691149	ENSDARG00000060030	setd1a	1
MF	GO:0008237	metallopeptidase activity	3/207	203/19384	0.369108	0.691149	ENSDARG00000044943/ENSDARG00000030915/ENSDARG00000052578	npepps/cpa1/c6ast4	3
MF	GO:0003899	DNA-directed 5'-3' RNA polymerase activity	1/207	43/19384	0.370082	0.691149	ENSDARG00000037570	polr1d	1
MF	GO:0004527	exonuclease activity	1/207	43/19384	0.370082	0.691149	ENSDARG00000045704	dclre1c	1
MF	GO:0008378	galactosyltransferase activity	1/207	43/19384	0.370082	0.691149	novel.1889	-	1
MF	GO:0034062	5'-3' RNA polymerase activity	1/207	43/19384	0.370082	0.691149	ENSDARG00000037570	polr1d	1
MF	GO:0097747	RNA polymerase activity	1/207	43/19384	0.370082	0.691149	ENSDARG00000037570	polr1d	1
MF	GO:0015291	secondary active transmembrane transporter activity	3/207	207/19384	0.380698	0.691149	ENSDARG00000068387/novel.4612/ENSDARG00000058498	slc6a18/-/slc9a3.1	3
MF	GO:0003755	peptidyl-prolyl cis-trans isomerase activity	1/207	45/19384	0.383494	0.691149	ENSDARG00000031985	ptpa	1
MF	GO:0016278	lysine N-methyltransferase activity	1/207	45/19384	0.383494	0.691149	ENSDARG00000060030	setd1a	1
MF	GO:0016279	protein-lysine N-methyltransferase activity	1/207	45/19384	0.383494	0.691149	ENSDARG00000060030	setd1a	1
MF	GO:0016859	cis-trans isomerase activity	1/207	46/19384	0.390093	0.691149	ENSDARG00000031985	ptpa	1
MF	GO:0019205	nucleobase-containing compound kinase activity	1/207	46/19384	0.390093	0.691149	ENSDARG00000078973	uckl1b	1
MF	GO:0070851	growth factor receptor binding	1/207	47/19384	0.396622	0.691149	ENSDARG00000030932	fgf10a	1
MF	GO:0099516	ion antiporter activity	1/207	47/19384	0.396622	0.691149	ENSDARG00000058498	slc9a3.1	1
MF	GO:0016836	hydro-lyase activity	1/207	48/19384	0.403081	0.691149	ENSDARG00000074666	zgc:153760	1
MF	GO:0008234	cysteine-type peptidase activity	3/207	215/19384	0.403735	0.691149	ENSDARG00000086266/ENSDARG00000006052/ENSDARG00000074656	CR925773.1/malt2/ctss2.1	3
MF	GO:0042802	identical protein binding	2/207	130/19384	0.40527	0.691149	ENSDARG00000051874/ENSDARG00000007181	stra6/nadk2	2
MF	GO:0042578	phosphoric ester hydrolase activity	5/207	391/19384	0.405904	0.691149	ENSDARG00000079293/ENSDARG00000017261/ENSDARG00000053119/ENSDARG00000008592/novel.3018	gdpd4b/gdpd1/smpdl3a/mtmr8/-	5
MF	GO:0004715	non-membrane spanning protein tyrosine kinase activity	1/207	49/19384	0.409471	0.691149	ENSDARG00000004433	btk	1
MF	GO:0019838	growth factor binding	1/207	49/19384	0.409471	0.691149	ENSDARG00000089223	ngfrb	1
MF	GO:0005507	copper ion binding	1/207	50/19384	0.415793	0.691149	ENSDARG00000069296	moxd1l	1
MF	GO:0004866	endopeptidase inhibitor activity	2/207	133/19384	0.416414	0.691149	novel.2637/ENSDARG00000056795	-/serpine1	2
MF	GO:0015081	sodium ion transmembrane transporter activity	2/207	135/19384	0.423784	0.691149	ENSDARG00000068387/ENSDARG00000058498	slc6a18/slc9a3.1	2
MF	GO:0004812	aminoacyl-tRNA ligase activity	1/207	52/19384	0.428236	0.691149	novel.4074	-	1
MF	GO:0005201	extracellular matrix structural constituent	1/207	52/19384	0.428236	0.691149	ENSDARG00000002295	si:dkey-21p1.3	1
MF	GO:0005326	neurotransmitter transporter activity	1/207	52/19384	0.428236	0.691149	ENSDARG00000068387	slc6a18	1
MF	GO:0016875	ligase activity, forming carbon-oxygen bonds	1/207	52/19384	0.428236	0.691149	novel.4074	-	1
MF	GO:0005230	extracellular ligand-gated ion channel activity	2/207	137/19384	0.431107	0.691149	ENSDARG00000058103/novel.2835	glra4b/-	2
MF	GO:0061135	endopeptidase regulator activity	2/207	137/19384	0.431107	0.691149	novel.2637/ENSDARG00000056795	-/serpine1	2
MF	GO:0016835	carbon-oxygen lyase activity	1/207	53/19384	0.434358	0.691149	ENSDARG00000074666	zgc:153760	1
MF	GO:0019888	protein phosphatase regulator activity	1/207	53/19384	0.434358	0.691149	ENSDARG00000031985	ptpa	1
MF	GO:0008188	neuropeptide receptor activity	1/207	55/19384	0.446408	0.705883	ENSDARG00000074182	prokr1a	1
MF	GO:0016765	transferase activity, transferring alkyl or aryl (other than methyl) groups	1/207	56/19384	0.452336	0.710814	ENSDARG00000039832	gsta.2	1
MF	GO:0030414	peptidase inhibitor activity	2/207	144/19384	0.45634	0.712679	novel.2637/ENSDARG00000056795	-/serpine1	2
MF	GO:0003743	translation initiation factor activity	1/207	61/19384	0.481045	0.7421	novel.1889	-	1
MF	GO:0019208	phosphatase regulator activity	1/207	61/19384	0.481045	0.7421	ENSDARG00000031985	ptpa	1
MF	GO:0004620	phospholipase activity	1/207	62/19384	0.486604	0.745523	ENSDARG00000053119	smpdl3a	1
MF	GO:0061134	peptidase regulator activity	2/207	154/19384	0.491246	0.745523	novel.2637/ENSDARG00000056795	-/serpine1	2
MF	GO:0051213	dioxygenase activity	1/207	63/19384	0.492104	0.745523	ENSDARG00000069672	tyw5	1
MF	GO:0008170	N-methyltransferase activity	1/207	66/19384	0.508255	0.75239	ENSDARG00000060030	setd1a	1
MF	GO:0051536	iron-sulfur cluster binding	1/207	66/19384	0.508255	0.75239	ENSDARG00000022845	lias	1
MF	GO:0051540	metal cluster binding	1/207	66/19384	0.508255	0.75239	ENSDARG00000022845	lias	1
MF	GO:0008509	anion transmembrane transporter activity	3/207	254/19384	0.511489	0.75239	ENSDARG00000058103/ENSDARG00000075993/ENSDARG00000078455	glra4b/clic5a/best4	3
MF	GO:0140097	catalytic activity, acting on DNA	2/207	160/19384	0.511506	0.75239	novel.1979/ENSDARG00000045704	-/dclre1c	2
MF	GO:0015297	antiporter activity	1/207	68/19384	0.518738	0.758616	ENSDARG00000058498	slc9a3.1	1
MF	GO:0020037	heme binding	2/207	165/19384	0.527983	0.767699	ENSDARG00000061006/novel.2152	cyb5d2/-	2
MF	GO:0046906	tetrapyrrole binding	2/207	168/19384	0.537687	0.777342	ENSDARG00000061006/novel.2152	cyb5d2/-	2
MF	GO:0005516	calmodulin binding	1/207	73/19384	0.543981	0.778483	ENSDARG00000051874	stra6	1
MF	GO:0051020	GTPase binding	4/207	363/19384	0.54463	0.778483	novel.1527/ENSDARG00000108038/novel.2701/ENSDARG00000104555	-/CABZ01109481.1/-/sh2d3cb	4
MF	GO:0005231	excitatory extracellular ligand-gated ion channel activity	1/207	75/19384	0.553705	0.787007	ENSDARG00000058103	glra4b	1
MF	GO:0015370	solute:sodium symporter activity	1/207	76/19384	0.558489	0.789373	ENSDARG00000068387	slc6a18	1
MF	GO:0003713	transcription coactivator activity	1/207	77/19384	0.563223	0.791641	ENSDARG00000053685	gtf2a2	1
MF	GO:0016298	lipase activity	1/207	78/19384	0.567906	0.793813	ENSDARG00000053119	smpdl3a	1
MF	GO:0022839	ion gated channel activity	4/207	379/19384	0.578791	0.804583	ENSDARG00000058103/ENSDARG00000075993/ENSDARG00000005314/novel.2835	glra4b/clic5a/si:dkeyp-80c12.5/-	4
MF	GO:0022824	transmitter-gated ion channel activity	1/207	82/19384	0.586143	0.805946	ENSDARG00000058103	glra4b	1
MF	GO:0022835	transmitter-gated channel activity	1/207	82/19384	0.586143	0.805946	ENSDARG00000058103	glra4b	1
MF	GO:0015079	potassium ion transmembrane transporter activity	2/207	185/19384	0.590058	0.806945	ENSDARG00000058498/novel.3578	slc9a3.1/-	2
MF	GO:0022836	gated channel activity	4/207	386/19384	0.593274	0.80698	ENSDARG00000058103/ENSDARG00000075993/ENSDARG00000005314/novel.2835	glra4b/clic5a/si:dkeyp-80c12.5/-	4
MF	GO:0004519	endonuclease activity	1/207	86/19384	0.603614	0.816654	ENSDARG00000045704	dclre1c	1
MF	GO:0008047	enzyme activator activity	3/207	296/19384	0.615093	0.827758	ENSDARG00000031985/ENSDARG00000013393/ENSDARG00000028276	ptpa/guca1b/si:ch211-196h16.12	3
MF	GO:0015276	ligand-gated ion channel activity	2/207	197/19384	0.624308	0.831315	ENSDARG00000058103/novel.2835	glra4b/-	2
MF	GO:0022834	ligand-gated channel activity	2/207	197/19384	0.624308	0.831315	ENSDARG00000058103/novel.2835	glra4b/-	2
MF	GO:0005244	voltage-gated ion channel activity	2/207	199/19384	0.629797	0.831919	ENSDARG00000075993/ENSDARG00000005314	clic5a/si:dkeyp-80c12.5	2
MF	GO:0008135	translation factor activity, RNA binding	1/207	93/19384	0.63244	0.831919	novel.1889	-	1
MF	GO:0005506	iron ion binding	2/207	201/19384	0.635224	0.831919	novel.2152/ENSDARG00000032553	-/egln3	2
MF	GO:0022832	voltage-gated channel activity	2/207	202/19384	0.637914	0.831919	ENSDARG00000075993/ENSDARG00000005314	clic5a/si:dkeyp-80c12.5	2
MF	GO:0015294	solute:cation symporter activity	1/207	96/19384	0.644147	0.835739	ENSDARG00000068387	slc6a18	1
MF	GO:0008134	transcription factor binding	1/207	99/19384	0.655482	0.841812	ENSDARG00000053685	gtf2a2	1
MF	GO:0016782	transferase activity, transferring sulfur-containing groups	1/207	99/19384	0.655482	0.841812	ENSDARG00000022845	lias	1
MF	GO:0015078	proton transmembrane transporter activity	1/207	102/19384	0.666458	0.847305	ENSDARG00000058498	slc9a3.1	1
MF	GO:0042277	peptide binding	1/207	102/19384	0.666458	0.847305	ENSDARG00000044943	npepps	1
MF	GO:0140101	catalytic activity, acting on a tRNA	1/207	103/19384	0.670038	0.847598	novel.4074	-	1
MF	GO:0000149	SNARE binding	1/207	104/19384	0.673581	0.84784	ENSDARG00000051899	exoc3l1	1
MF	GO:0033218	amide binding	1/207	111/19384	0.69734	0.873402	ENSDARG00000044943	npepps	1
MF	GO:0008757	S-adenosylmethionine-dependent methyltransferase activity	1/207	114/19384	0.706989	0.873487	ENSDARG00000060030	setd1a	1
MF	GO:0008017	microtubule binding	2/207	233/19384	0.713771	0.873487	novel.2266/ENSDARG00000114031	-/smyhc2	2
MF	GO:0022804	active transmembrane transporter activity	3/207	344/19384	0.714159	0.873487	ENSDARG00000068387/novel.4612/ENSDARG00000058498	slc6a18/-/slc9a3.1	3
MF	GO:0015293	symporter activity	1/207	117/19384	0.716331	0.873487	ENSDARG00000068387	slc6a18	1
MF	GO:0003779	actin binding	3/207	349/19384	0.72326	0.873487	ENSDARG00000032630/ENSDARG00000090628/ENSDARG00000114031	neb/si:dkey-197j19.6/smyhc2	3
MF	GO:0044877	protein-containing complex binding	3/207	351/19384	0.726837	0.873487	ENSDARG00000044102/ENSDARG00000070676/ENSDARG00000114031	znf593/ifnphi3/smyhc2	3
MF	GO:0004984	olfactory receptor activity	1/207	121/19384	0.728327	0.873487	ENSDARG00000053813	or115-11	1
MF	GO:0004222	metalloendopeptidase activity	1/207	124/19384	0.736992	0.873487	ENSDARG00000052578	c6ast4	1
MF	GO:0035091	phosphatidylinositol binding	1/207	124/19384	0.736992	0.873487	ENSDARG00000020397	snx15	1
MF	GO:0004857	enzyme inhibitor activity	2/207	244/19384	0.737311	0.873487	novel.2637/ENSDARG00000056795	-/serpine1	2
MF	GO:0046983	protein dimerization activity	4/207	470/19384	0.742594	0.873487	ENSDARG00000037570/ENSDARG00000051874/ENSDARG00000026806/ENSDARG00000007181	polr1d/stra6/taf8/nadk2	4
MF	GO:0003924	GTPase activity	3/207	362/19384	0.74587	0.873487	novel.4677/ENSDARG00000055291/ENSDARG00000070735	-/rab18a/rnd2	3
MF	GO:0016779	nucleotidyltransferase activity	1/207	131/19384	0.756155	0.873487	ENSDARG00000037570	polr1d	1
MF	GO:0015631	tubulin binding	2/207	254/19384	0.757265	0.873487	novel.2266/ENSDARG00000114031	-/smyhc2	2
MF	GO:0048037	cofactor binding	4/207	481/19384	0.758695	0.873487	ENSDARG00000022845/ENSDARG00000061006/novel.2152/ENSDARG00000032553	lias/cyb5d2/-/egln3	4
MF	GO:0016853	isomerase activity	1/207	132/19384	0.758777	0.873487	ENSDARG00000031985	ptpa	1
MF	GO:0004725	protein tyrosine phosphatase activity	1/207	133/19384	0.761371	0.873487	ENSDARG00000008592	mtmr8	1
MF	GO:0008083	growth factor activity	1/207	134/19384	0.763937	0.873487	ENSDARG00000030932	fgf10a	1
MF	GO:0004713	protein tyrosine kinase activity	1/207	135/19384	0.766475	0.873487	ENSDARG00000004433	btk	1
MF	GO:0004497	monooxygenase activity	1/207	136/19384	0.768986	0.873487	ENSDARG00000069296	moxd1l	1
MF	GO:0005198	structural molecule activity	4/207	489/19384	0.769912	0.873487	novel.4209/ENSDARG00000095147/ENSDARG00000058371/ENSDARG00000002295	-/krt96/krt5/si:dkey-21p1.3	4
MF	GO:0015077	monovalent inorganic cation transmembrane transporter activity	3/207	384/19384	0.780765	0.881002	ENSDARG00000068387/ENSDARG00000058498/novel.3578	slc6a18/slc9a3.1/-	3
MF	GO:0004518	nuclease activity	1/207	142/19384	0.783499	0.881002	ENSDARG00000045704	dclre1c	1
MF	GO:0051015	actin filament binding	1/207	144/19384	0.788133	0.88229	ENSDARG00000114031	smyhc2	1
MF	GO:0016874	ligase activity	1/207	146/19384	0.792667	0.883457	novel.4074	-	1
MF	GO:0005267	potassium channel activity	1/207	149/19384	0.799288	0.88373	novel.3578	-	1
MF	GO:0140098	catalytic activity, acting on RNA	2/207	278/19384	0.799898	0.88373	ENSDARG00000037570/novel.4074	polr1d/-	2
MF	GO:0030594	neurotransmitter receptor activity	1/207	161/19384	0.823734	0.906108	ENSDARG00000058103	glra4b	1
MF	GO:0003735	structural constituent of ribosome	1/207	166/19384	0.833024	0.912359	novel.4209	-	1
MF	GO:0003682	chromatin binding	1/207	172/19384	0.84353	0.919884	ENSDARG00000098924	suz12b	1
MF	GO:0003712	transcription cofactor activity	1/207	175/19384	0.848533	0.920942	ENSDARG00000053685	gtf2a2	1
MF	GO:0016747	transferase activity, transferring acyl groups other than amino-acyl groups	1/207	177/19384	0.85178	0.920942	ENSDARG00000069279	elovl7a	1
MF	GO:0000981	RNA polymerase II transcription factor activity, sequence-specific DNA binding	2/207	318/19384	0.856386	0.921351	ENSDARG00000009550/ENSDARG00000101096	foxi3b/cebp1	2
MF	GO:0046873	metal ion transmembrane transporter activity	3/207	447/19384	0.859442	0.921351	ENSDARG00000068387/ENSDARG00000058498/novel.3578	slc6a18/slc9a3.1/-	3
MF	GO:0005261	cation channel activity	2/207	341/19384	0.881896	0.935602	ENSDARG00000005314/novel.3578	si:dkeyp-80c12.5/-	2
MF	GO:0046982	protein heterodimerization activity	1/207	199/19384	0.883233	0.935602	ENSDARG00000026806	taf8	1
MF	GO:0008289	lipid binding	2/207	348/19384	0.888791	0.935602	ENSDARG00000051874/ENSDARG00000020397	stra6/snx15	2
MF	GO:0000989	transcription factor activity, transcription factor binding	1/207	210/19384	0.896371	0.935602	ENSDARG00000053685	gtf2a2	1
MF	GO:0005543	phospholipid binding	1/207	213/19384	0.899692	0.935602	ENSDARG00000020397	snx15	1
MF	GO:0000988	transcription factor activity, protein binding	1/207	215/19384	0.901846	0.935602	ENSDARG00000053685	gtf2a2	1
MF	GO:0016887	ATPase activity	2/207	367/19384	0.905674	0.935602	ENSDARG00000088841/ENSDARG00000113458	dnal4b/CABZ01058333.1	2
MF	GO:0004721	phosphoprotein phosphatase activity	1/207	219/19384	0.906018	0.935602	ENSDARG00000008592	mtmr8	1
MF	GO:0005096	GTPase activator activity	1/207	219/19384	0.906018	0.935602	ENSDARG00000028276	si:ch211-196h16.12	1
MF	GO:0016746	transferase activity, transferring acyl groups	1/207	229/19384	0.915692	0.937811	ENSDARG00000069279	elovl7a	1
MF	GO:0016758	transferase activity, transferring hexosyl groups	1/207	230/19384	0.916603	0.937811	novel.1889	-	1
MF	GO:0030695	GTPase regulator activity	1/207	233/19384	0.919278	0.937811	ENSDARG00000028276	si:ch211-196h16.12	1
MF	GO:0060589	nucleoside-triphosphatase regulator activity	1/207	243/19384	0.927592	0.939516	ENSDARG00000028276	si:ch211-196h16.12	1
MF	GO:0050662	coenzyme binding	1/207	244/19384	0.928375	0.939516	ENSDARG00000032553	egln3	1
MF	GO:0042623	ATPase activity, coupled	1/207	282/19384	0.952638	0.960228	ENSDARG00000088841	dnal4b	1
MF	GO:0016791	phosphatase activity	1/207	290/19384	0.956592	0.960388	ENSDARG00000008592	mtmr8	1
MF	GO:0016757	transferase activity, transferring glycosyl groups	1/207	390/19384	0.985447	0.985447	novel.1889	-	1

## Sheet: Down_KEGGenrich
KEGGID	Description	GeneRatio	BgRatio	pvalue	padj	geneID	geneName	keggID	Count
dre04621	NOD-like receptor signaling pathway	10/99	204/8343	0.000143592	0.0140721	novel.2134/novel.4737/novel.4254/ENSDARG00000105261/ENSDARG00000079123/ENSDARG00000094782/ENSDARG00000070676/ENSDARG00000112675/ENSDARG00000025607/ENSDARG00000019742	-/-/-/nfkb1/ikbkb/si:ch211-196h16.4/ifnphi3/CABZ01068208.1/ifnphi1/tlr4ba	dre:322060/dre:799412/dre:565200/dre:565756/dre:563560/dre:559196/dre:100126803/dre:100334992/dre:360134/dre:403131	10
dre04623	Cytosolic DNA-sensing pathway	5/99	51/8343	0.000324055	0.0158787	ENSDARG00000037570/ENSDARG00000105261/ENSDARG00000079123/ENSDARG00000070676/ENSDARG00000025607	polr1d/nfkb1/ikbkb/ifnphi3/ifnphi1	dre:445412/dre:565756/dre:563560/dre:100126803/dre:360134	5
dre04622	RIG-I-like receptor signaling pathway	4/99	74/8343	0.0113886	0.328171	ENSDARG00000105261/ENSDARG00000079123/ENSDARG00000070676/ENSDARG00000025607	nfkb1/ikbkb/ifnphi3/ifnphi1	dre:565756/dre:563560/dre:100126803/dre:360134	4
dre04620	Toll-like receptor signaling pathway	6/99	119/8343	0.0133947	0.328171	ENSDARG00000105261/ENSDARG00000079123/ENSDARG00000070676/ENSDARG00000025607/ENSDARG00000019742	nfkb1/-/ikbkb/ifnphi3/ifnphi1/tlr4ba	dre:565756/dre:565200/dre:563560/dre:100126803/dre:360134/dre:403131	6
dre00500	Starch and sucrose metabolism	3/99	51/8343	0.0223779	0.438606	ENSDARG00000031150/ENSDARG00000013856/novel.1876	gba3/amy2a/-	dre:553722/dre:406539/dre:406791	3
dre00531	Glycosaminoglycan degradation	2/99	28/8343	0.0431392	0.624057	ENSDARG00000052113/novel.3943	hexa/-	dre:550460/dre:567720	2
dre00511	Other glycan degradation	2/99	30/8343	0.0488959	0.624057	ENSDARG00000052113/ENSDARG00000010047	hexa/neu3.2	dre:550460/dre:445250	2
dre05168	Herpes simplex virus 1 infection	6/99	228/8343	0.0535216	0.624057	ENSDARG00000013598/novel.4254/ENSDARG00000105261/ENSDARG00000079123/ENSDARG00000070676/ENSDARG00000025607	tnfb/-/nfkb1/ikbkb/ifnphi3/ifnphi1	dre:554167/dre:565200/dre:565756/dre:563560/dre:100126803/dre:360134	6
dre04060	Cytokine-cytokine receptor interaction	6/99	232/8343	0.0573114	0.624057	ENSDARG00000089223/ENSDARG00000039351/ENSDARG00000013598/ENSDARG00000070676/ENSDARG00000060498/ENSDARG00000025607	ngfrb/ccl19b/tnfb/ifnphi3/tnfrsf9a/ifnphi1	dre:564338/dre:795469/dre:554167/dre:100126803/dre:678622/dre:360134	6
dre04210	Apoptosis	6/99	246/8343	0.0718273	0.678106	novel.2607/ENSDARG00000076814/ENSDARG00000086266/ENSDARG00000105261/ENSDARG00000079123/ENSDARG00000074656	-/gzm3.4/CR925773.1/nfkb1/ikbkb/ctss2.1	dre:65225/dre:100001210/dre:798445/dre:565756/dre:563560/dre:554157	6
dre00410	beta-Alanine metabolism	2/99	40/8343	0.0812995	0.678106	ENSDARG00000104732/ENSDARG00000055331	mlycd/aldh9a1a.2	dre:100037349/dre:100006238	2
dre00640	Propanoate metabolism	2/99	41/8343	0.0848293	0.678106	novel.2544/ENSDARG00000104732	-/mlycd	dre:554124/dre:100037349	2
dre00052	Galactose metabolism	2/99	50/8343	0.118485	0.678106	novel.1876/novel.4392	-/-	dre:406791/dre:568001	2
dre03022	Basal transcription factors	2/99	51/8343	0.122408	0.678106	ENSDARG00000026806/ENSDARG00000053685	taf8/gtf2a2	dre:393256/dre:798997	2
dre04625	C-type lectin receptor signaling pathway	4/99	163/8343	0.128223	0.678106	novel.4254/ENSDARG00000105261/ENSDARG00000079123/ENSDARG00000006052	-/nfkb1/ikbkb/malt2	dre:565200/dre:565756/dre:563560/dre:259196	4
dre04530	Tight junction	6/99	292/8343	0.132974	0.678106	novel.717/ENSDARG00000069378/ENSDARG00000018989/novel.5074/novel.2701/novel.3337	-/pard6a/hspa4b/-/-/-	dre:335032/dre:792828/dre:334086/dre:321070/dre:793952/dre:568316	6
dre00010	Glycolysis / Gluconeogenesis	3/99	107/8343	0.133879	0.678106	novel.1876/ENSDARG00000055331/novel.4392	-/aldh9a1a.2/-	dre:406791/dre:100006238/dre:568001	3
dre04920	Adipocytokine signaling pathway	3/99	113/8343	0.150387	0.678106	ENSDARG00000105261/ENSDARG00000079123/novel.3337	nfkb1/ikbkb/-	dre:565756/dre:563560/dre:568316	3
dre00513	Various types of N-glycan biosynthesis	2/99	60/8343	0.158988	0.678106	ENSDARG00000052113/ENSDARG00000103093	hexa/alg14	dre:550460/dre:450072	2
dre00051	Fructose and mannose metabolism	2/99	61/8343	0.163172	0.678106	novel.1876/novel.4392	-/-	dre:406791/dre:568001	2
dre03450	Non-homologous end-joining	1/99	16/8343	0.174006	0.678106	ENSDARG00000045704	dclre1c	dre:566285	1
dre00380	Tryptophan metabolism	2/99	65/8343	0.180099	0.678106	novel.2345/ENSDARG00000055331	-/aldh9a1a.2	dre:568256/dre:100006238	2
dre04110	Cell cycle	4/99	189/8343	0.186421	0.678106	novel.2134/novel.2713/ENSDARG00000098622/ENSDARG00000043236	-/-/ccne1/ccna1	dre:322060/dre:280649/dre:30188/dre:404206	4
dre00983	Drug metabolism - other enzymes	3/99	126/8343	0.188176	0.678106	ENSDARG00000078973/novel.3827/ENSDARG00000039832	uckl1b/-/gsta.2	dre:558466/dre:431762/dre:100124622	3
dre00280	Valine, leucine and isoleucine degradation	2/99	70/8343	0.201607	0.678106	novel.2544/ENSDARG00000055331	-/aldh9a1a.2	dre:554124/dre:100006238	2
dre00520	Amino sugar and nucleotide sugar metabolism	2/99	78/8343	0.236564	0.678106	ENSDARG00000052113/novel.1876	hexa/-	dre:550460/dre:406791	2
dre00100	Steroid biosynthesis	1/99	23/8343	0.240367	0.678106	novel.1477	-	dre:494054	1
dre00603	Glycosphingolipid biosynthesis - globo and isoglobo series	1/99	23/8343	0.240367	0.678106	ENSDARG00000052113	hexa	dre:550460	1
dre04142	Lysosome	4/99	216/8343	0.254125	0.678106	novel.2607/ENSDARG00000052113/novel.3943/ENSDARG00000074656	-/hexa/-/ctss2.1	dre:65225/dre:550460/dre:567720/dre:554157	4
dre00330	Arginine and proline metabolism	2/99	82/8343	0.254183	0.678106	novel.2854/ENSDARG00000055331	-/aldh9a1a.2	dre:792097/dre:100006238	2
dre00982	Drug metabolism - cytochrome P450	2/99	82/8343	0.254183	0.678106	novel.3827/ENSDARG00000039832	-/gsta.2	dre:431762/dre:100124622	2
dre00533	Glycosaminoglycan biosynthesis - keratan sulfate	1/99	25/8343	0.258339	0.678106	novel.1889	-	dre:558930	1
dre00604	Glycosphingolipid biosynthesis - ganglio series	1/99	25/8343	0.258339	0.678106	ENSDARG00000052113	hexa	dre:550460	1
dre00670	One carbon pool by folate	1/99	25/8343	0.258339	0.678106	novel.4579	-	dre:450000	1
dre00910	Nitrogen metabolism	1/99	25/8343	0.258339	0.678106	ENSDARG00000074666	zgc:153760	dre:767680	1
dre05132	Salmonella infection	6/99	362/8343	0.259191	0.678106	ENSDARG00000086266/ENSDARG00000105261/ENSDARG00000079123/novel.264/novel.5074/ENSDARG00000019742	CR925773.1/nfkb1/ikbkb/-/-/tlr4ba	dre:798445/dre:565756/dre:563560/dre:335499/dre:321070/dre:403131	6
dre00480	Glutathione metabolism	2/99	85/8343	0.267421	0.678106	novel.3827/ENSDARG00000039832	-/gsta.2	dre:431762/dre:100124622	2
dre00980	Metabolism of xenobiotics by cytochrome P450	2/99	85/8343	0.267421	0.678106	novel.3827/ENSDARG00000039832	-/gsta.2	dre:431762/dre:100124622	2
dre04217	Necroptosis	4/99	222/8343	0.269858	0.678106	novel.4254/ENSDARG00000070676/ENSDARG00000025607/ENSDARG00000019742	-/ifnphi3/ifnphi1/tlr4ba	dre:565200/dre:100126803/dre:360134/dre:403131	4
dre04910	Insulin signaling pathway	4/99	232/8343	0.296452	0.691912	novel.1417/novel.1876/ENSDARG00000079123/novel.3337	-/-/ikbkb/-	dre:562242/dre:406791/dre:563560/dre:568316	4
dre00340	Histidine metabolism	1/99	30/8343	0.301447	0.691912	ENSDARG00000055331	aldh9a1a.2	dre:100006238	1
dre04350	TGF-beta signaling pathway	3/99	162/8343	0.301934	0.691912	novel.1417/ENSDARG00000057992/novel.2419	-/fstb/-	dre:562242/dre:566538/dre:562072	3
dre04218	Cellular senescence	4/99	246/8343	0.334206	0.691912	ENSDARG00000056795/ENSDARG00000105261/ENSDARG00000098622/ENSDARG00000043236	serpine1/nfkb1/ccne1/ccna1	dre:100136840/dre:565756/dre:30188/dre:404206	4
dre04371	Apelin signaling pathway	4/99	250/8343	0.345055	0.691912	novel.1417/ENSDARG00000056795/novel.3337/ENSDARG00000031698	-/serpine1/-/mylk2	dre:562242/dre:100136840/dre:568316/dre:558685	4
dre04115	p53 signaling pathway	2/99	103/8343	0.346336	0.691912	ENSDARG00000056795/ENSDARG00000098622	serpine1/ccne1	dre:100136840/dre:30188	2
dre00601	Glycosphingolipid biosynthesis - lacto and neolacto series	1/99	36/8343	0.349913	0.691912	novel.1889	-	dre:558930	1
dre00310	Lysine degradation	2/99	106/8343	0.359275	0.691912	ENSDARG00000060030/ENSDARG00000055331	setd1a/aldh9a1a.2	dre:556535/dre:100006238	2
dre00515	Mannose type O-glycan biosynthesis	1/99	38/8343	0.365316	0.691912	novel.1828	-	dre:553716	1
dre00790	Folate biosynthesis	1/99	38/8343	0.365316	0.691912	novel.2923	-	dre:406746	1
dre01040	Biosynthesis of unsaturated fatty acids	1/99	38/8343	0.365316	0.691912	ENSDARG00000069279	elovl7a	dre:334217	1
dre03020	RNA polymerase	1/99	38/8343	0.365316	0.691912	ENSDARG00000037570	polr1d	dre:445412	1
dre01200	Carbon metabolism	3/99	182/8343	0.367137	0.691912	novel.4579/novel.1876/novel.4392	-/-/-	dre:450000/dre:406791/dre:568001	3
dre04150	mTOR signaling pathway	4/99	267/8343	0.391193	0.702791	novel.1417/ENSDARG00000000830/ENSDARG00000079123/novel.2182	-/telo2/ikbkb/-	dre:562242/dre:777634/dre:563560/dre:573492	4
dre03018	RNA degradation	2/99	116/8343	0.401693	0.702791	ENSDARG00000062266/novel.4392	edc4/-	dre:565659/dre:568001	2
dre04114	Oocyte meiosis	3/99	193/8343	0.402679	0.702791	novel.2134/novel.2713/ENSDARG00000098622	-/-/ccne1	dre:322060/dre:280649/dre:30188	3
dre04146	Peroxisome	2/99	119/8343	0.414171	0.702791	novel.2104/ENSDARG00000104732	-/mlycd	dre:450048/dre:100037349	2
dre00062	Fatty acid elongation	1/99	45/8343	0.416438	0.702791	ENSDARG00000069279	elovl7a	dre:334217	1
dre03410	Base excision repair	1/99	46/8343	0.4234	0.702791	novel.1979	-	dre:492463	1
dre00030	Pentose phosphate pathway	1/99	47/8343	0.43028	0.702791	novel.4392	-	dre:568001	1
dre00630	Glyoxylate and dicarboxylate metabolism	1/99	47/8343	0.43028	0.702791	novel.4579	-	dre:450000	1
dre04120	Ubiquitin mediated proteolysis	3/99	207/8343	0.447087	0.713041	ENSDARG00000015292/novel.2414/ENSDARG00000008748	ube2g1a/-/ube2na	dre:334133/dre:796547/dre:406807	3
dre00562	Inositol phosphate metabolism	2/99	129/8343	0.454808	0.713041	ENSDARG00000008592/novel.2591	mtmr8/-	dre:393365/dre:571356	2
dre00760	Nicotinate and nicotinamide metabolism	1/99	52/8343	0.46348	0.713041	ENSDARG00000007181	nadk2	dre:445071	1
dre00620	Pyruvate metabolism	1/99	54/8343	0.476217	0.713041	ENSDARG00000055331	aldh9a1a.2	dre:100006238	1
dre00053	Ascorbate and aldarate metabolism	1/99	56/8343	0.488655	0.713041	ENSDARG00000055331	aldh9a1a.2	dre:100006238	1
dre04068	FoxO signaling pathway	3/99	222/8343	0.493194	0.713041	novel.2713/ENSDARG00000079123/novel.3337	-/ikbkb/-	dre:280649/dre:563560/dre:568316	3
dre00260	Glycine, serine and threonine metabolism	1/99	57/8343	0.494763	0.713041	novel.4579	-	dre:450000	1
dre00970	Aminoacyl-tRNA biosynthesis	1/99	57/8343	0.494763	0.713041	novel.4074	-	dre:449661	1
dre04914	Progesterone-mediated oocyte maturation	2/99	142/8343	0.505179	0.7175	novel.2713/ENSDARG00000043236	-/ccna1	dre:280649/dre:404206	2
dre04744	Phototransduction	1/99	60/8343	0.512659	0.717723	ENSDARG00000013393	guca1b	dre:140431	1
dre00071	Fatty acid degradation	1/99	64/8343	0.535548	0.723863	ENSDARG00000055331	aldh9a1a.2	dre:100006238	1
dre03460	Fanconi anemia pathway	1/99	65/8343	0.541102	0.723863	ENSDARG00000000830	telo2	dre:777634	1
dre00565	Ether lipid metabolism	1/99	66/8343	0.54659	0.723863	ENSDARG00000017261	gdpd1	dre:445504	1
dre03050	Proteasome	1/99	66/8343	0.54659	0.723863	novel.1569	-	dre:403011	1
dre04145	Phagosome	3/99	246/8343	0.562848	0.726432	novel.3540/ENSDARG00000074656/ENSDARG00000019742	-/ctss2.1/tlr4ba	dre:566971/dre:554157/dre:403131	3
dre04140	Autophagy - animal	3/99	248/8343	0.568393	0.726432	novel.1417/novel.2607/novel.2182	-/-/-	dre:562242/dre:65225/dre:573492	3
dre00270	Cysteine and methionine metabolism	1/99	72/8343	0.578181	0.726432	novel.2854	-	dre:792097	1
dre00510	N-Glycan biosynthesis	1/99	72/8343	0.578181	0.726432	ENSDARG00000103093	alg14	dre:450072	1
dre04216	Ferroptosis	1/99	74/8343	0.588219	0.729689	ENSDARG00000075178	lpcat3	dre:555566	1
dre04070	Phosphatidylinositol signaling system	2/99	168/8343	0.596577	0.730807	ENSDARG00000008592/novel.2591	mtmr8/-	dre:393365/dre:571356	2
dre04933	AGE-RAGE signaling pathway in diabetic complications	2/99	174/8343	0.615817	0.73385	ENSDARG00000056795/ENSDARG00000105261	serpine1/nfkb1	dre:100136840/dre:565756	2
dre04540	Gap junction	2/99	175/8343	0.618955	0.73385	novel.4488/ENSDARG00000098342	-/CABZ01065679.1	dre:100007679/dre:556339	2
dre00600	Sphingolipid metabolism	1/99	81/8343	0.621526	0.73385	ENSDARG00000010047	neu3.2	dre:445250	1
dre04310	Wnt signaling pathway	3/99	274/8343	0.636499	0.737128	ENSDARG00000015355/ENSDARG00000045219/novel.5074	fosl1a/dkk1b/-	dre:564241/dre:30197/dre:321070	3
dre00561	Glycerolipid metabolism	1/99	85/8343	0.639346	0.737128	ENSDARG00000055331	aldh9a1a.2	dre:100006238	1
dre00240	Pyrimidine metabolism	1/99	88/8343	0.652163	0.743163	ENSDARG00000078973	uckl1b	dre:558466	1
dre01212	Fatty acid metabolism	1/99	92/8343	0.668555	0.753085	ENSDARG00000069279	elovl7a	dre:334217	1
dre00830	Retinol metabolism	1/99	103/8343	0.709791	0.79045	novel.3367	-	dre:553712	1
dre01230	Biosynthesis of amino acids	1/99	113/8343	0.74285	0.81797	novel.4392	-	dre:568001	1
dre04270	Vascular smooth muscle contraction	2/99	242/8343	0.787095	0.851783	novel.5074/ENSDARG00000031698	-/mylk2	dre:321070/dre:558685	2
dre04141	Protein processing in endoplasmic reticulum	2/99	244/8343	0.790941	0.851783	ENSDARG00000015292/ENSDARG00000014634	ube2g1a/mbtps1	dre:334133/dre:326710	2
dre00564	Glycerophospholipid metabolism	1/99	136/8343	0.805402	0.857928	ENSDARG00000075178	lpcat3	dre:555566	1
dre04012	ErbB signaling pathway	1/99	141/8343	0.816862	0.860779	novel.1417	-	dre:562242	1
dre04810	Regulation of actin cytoskeleton	3/99	395/8343	0.854523	0.890886	ENSDARG00000030932/novel.5074/ENSDARG00000031698	fgf10a/-/mylk2	dre:359830/dre:321070/dre:558685	3
dre04020	Calcium signaling pathway	3/99	423/8343	0.88488	0.912823	ENSDARG00000038716/ENSDARG00000076824/ENSDARG00000031698	casq1a/CCKBR/mylk2	dre:445226/dre:100331465/dre:558685	3
dre00230	Purine metabolism	1/99	205/8343	0.916066	0.935151	novel.2454	-	dre:333997	1
dre04510	Focal adhesion	2/99	397/8343	0.953246	0.963073	novel.5074/ENSDARG00000031698	-/mylk2	dre:321070/dre:558685	2
dre04144	Endocytosis	2/99	442/8343	0.970796	0.970796	ENSDARG00000100339/ENSDARG00000069378	arf4b/pard6a	dre:550402/dre:792828	2
